# Supplementary material for: Cord Blood Metabolome and BMI Trajectory from Birth to Adolescence: A Prospective Birth Cohort Study on Early Life Biomarkers of Persistent Obesity
Source: Metabolites. 2021 Oct 28;11(11):739. doi: 10.3390/metabo11110739 (PMC8625562; doi:10.3390/metabo11110739)
Supplement: Supplementary file 1 [file metabolites-11-00739-s001.zip]

Archive with 23 entries (22 files):
- metabolites-1402936-supplementary/__MACOSX/
- metabolites-1402936-supplementary/__MACOSX/._Supp Table 1.xlsx
- metabolites-1402936-supplementary/__MACOSX/._Supp Table 10.xlsx
- metabolites-1402936-supplementary/__MACOSX/._Supp Table 11.xlsx
- metabolites-1402936-supplementary/__MACOSX/._Supp Table 2.xlsx
- metabolites-1402936-supplementary/__MACOSX/._Supp Table 3.xlsx
- metabolites-1402936-supplementary/__MACOSX/._Supp Table 4.xlsx
- metabolites-1402936-supplementary/__MACOSX/._Supp Table 6.xlsx
- metabolites-1402936-supplementary/__MACOSX/._Supp Table 7.xlsx
- metabolites-1402936-supplementary/__MACOSX/._Supp Table 8.xlsx
- metabolites-1402936-supplementary/__MACOSX/._Supp Table 9.xlsx
- metabolites-1402936-supplementary/__MACOSX/._Supplementary Tables and figures.docx
- metabolites-1402936-supplementary/Supp Table 1.xlsx
- metabolites-1402936-supplementary/Supp Table 10.xlsx
- metabolites-1402936-supplementary/Supp Table 11.xlsx
- metabolites-1402936-supplementary/Supp Table 2.xlsx
- metabolites-1402936-supplementary/Supp Table 3.xlsx
- metabolites-1402936-supplementary/Supp Table 4.xlsx
- metabolites-1402936-supplementary/Supp Table 6.xlsx
- metabolites-1402936-supplementary/Supp Table 7.xlsx
- metabolites-1402936-supplementary/Supp Table 8.xlsx
- metabolites-1402936-supplementary/Supp Table 9.xlsx
- metabolites-1402936-supplementary/Supplementary Tables and figures.pdf
