# Supplementary material for: Cord Blood Metabolome and BMI Trajectory from Birth to Adolescence: A Prospective Birth Cohort Study on Early Life Biomarkers of Persistent Obesity
Source: Metabolites. 2021 Oct 28;11(11):739. doi: 10.3390/metabo11110739 (PMC8625562; doi:10.3390/metabo11110739)
Supplement: Supplementary file 1 [file metabolites-11-00739-s001.zip › metabolites-1402936-supplementary/Supp Table 1.xlsx]

## Sheet: Sheet1
Metabolite	HMDB.ID	Method	Early-OWO vs. NW-A			Late-OWO vs. NW-A			NW-B vs. NW-A
			Odds ratio (95% CI)	P-value	FDR	Odds ratio (95% CI)	P-value	FDR	Odds ratio (95% CI)	P-value	FDR
C36:4 DAG	HMDB07248*	C8-pos	0.70 (0.58, 0.85)	0	0.038	0.78 (0.63, 0.96)	0.018	0.274	0.79 (0.62, 1.01)	0.064	0.517
C50:6 TAG	HMDB10497*	C8-pos	0.71 (0.58, 0.86)	0	0.038	0.76 (0.62, 0.93)	0.009	0.274	0.81 (0.63, 1.03)	0.09	0.517
C16:1 CE	HMDB00658*	C8-pos	1.41 (1.16, 1.71)	0	0.038	1.33 (1.08, 1.64)	0.007	0.274	1.14 (0.89, 1.46)	0.302	0.586
C54:5 TAG	HMDB05385*	C8-pos	0.72 (0.59, 0.87)	0.001	0.038	0.82 (0.66, 1.00)	0.05	0.382	0.79 (0.62, 1.01)	0.061	0.517
C52:6 TAG	HMDB05436*	C8-pos	0.72 (0.59, 0.87)	0.001	0.038	0.76 (0.62, 0.93)	0.009	0.274	0.82 (0.64, 1.05)	0.11	0.517
C54:6 TAG	HMDB05391*	C8-pos	0.72 (0.59, 0.87)	0.001	0.038	0.78 (0.64, 0.96)	0.018	0.274	0.83 (0.65, 1.06)	0.137	0.517
C52:7 TAG	HMDB10517*	C8-pos	0.72 (0.60, 0.88)	0.001	0.038	0.75 (0.61, 0.92)	0.006	0.274	0.79 (0.62, 1.02)	0.066	0.517
C50:5 TAG	HMDB10471*	C8-pos	0.73 (0.60, 0.88)	0.001	0.038	0.78 (0.64, 0.96)	0.019	0.274	0.83 (0.65, 1.07)	0.154	0.517
C52:5 TAG	HMDB05380*	C8-pos	0.73 (0.61, 0.89)	0.001	0.038	0.79 (0.65, 0.97)	0.023	0.274	0.76 (0.60, 0.97)	0.028	0.517
C56:7 TAG	HMDB05462*	C8-pos	0.73 (0.61, 0.89)	0.001	0.038	0.77 (0.63, 0.94)	0.01	0.274	0.82 (0.64, 1.05)	0.12	0.517
C54:8 TAG	HMDB10518*	C8-pos	0.73 (0.61, 0.89)	0.001	0.038	0.76 (0.62, 0.93)	0.009	0.274	0.78 (0.61, 1.00)	0.049	0.517
C48:5 TAG	NA	C8-pos	0.74 (0.61, 0.89)	0.002	0.038	0.80 (0.65, 0.99)	0.036	0.305	0.84 (0.65, 1.07)	0.16	0.517
C54:7 TAG	HMDB05447*	C8-pos	0.74 (0.61, 0.89)	0.002	0.038	0.76 (0.62, 0.93)	0.008	0.274	0.78 (0.61, 1.00)	0.05	0.517
C36:3 DAG	HMDB07219*	C8-pos	0.74 (0.61, 0.89)	0.002	0.038	0.77 (0.63, 0.94)	0.01	0.274	0.80 (0.63, 1.02)	0.077	0.517
C56:8 TAG	HMDB05392*	C8-pos	0.74 (0.62, 0.89)	0.002	0.038	0.79 (0.64, 0.96)	0.017	0.274	0.75 (0.59, 0.95)	0.018	0.517
C14:0 CE	HMDB06725	C8-pos	1.35 (1.12, 1.63)	0.002	0.038	1.42 (1.16, 1.75)	0.001	0.264	1.16 (0.91, 1.49)	0.228	0.543
C52:4 TAG	HMDB05363*	C8-pos	0.74 (0.61, 0.89)	0.002	0.038	0.81 (0.66, 0.99)	0.044	0.35	0.83 (0.65, 1.06)	0.127	0.517
C52:3 TAG	HMDB05384*	C8-pos	0.74 (0.61, 0.89)	0.002	0.038	0.78 (0.63, 0.95)	0.016	0.274	0.88 (0.69, 1.13)	0.322	0.598
C48:4 TAG	NA	C8-pos	0.74 (0.61, 0.89)	0.002	0.038	0.79 (0.65, 0.97)	0.027	0.274	0.84 (0.65, 1.07)	0.163	0.517
C50:4 TAG	HMDB05435*	C8-pos	0.74 (0.61, 0.90)	0.002	0.043	0.79 (0.65, 0.97)	0.026	0.274	0.85 (0.66, 1.09)	0.191	0.52
C54:9 TAG	HMDB10498*	C8-pos	0.75 (0.62, 0.90)	0.002	0.043	0.79 (0.65, 0.97)	0.022	0.274	0.79 (0.62, 1.01)	0.065	0.517
C56:9 TAG	HMDB05448*	C8-pos	0.75 (0.62, 0.91)	0.003	0.047	0.79 (0.65, 0.97)	0.024	0.274	0.77 (0.61, 0.99)	0.038	0.517
C54:4 TAG	HMDB05370*	C8-pos	0.75 (0.62, 0.91)	0.003	0.047	0.83 (0.68, 1.02)	0.073	0.426	0.82 (0.64, 1.05)	0.118	0.517
C20:3 CE	HMDB06736*	C8-pos	1.30 (1.08, 1.57)	0.005	0.085	1.27 (1.04, 1.56)	0.019	0.274	1.11 (0.87, 1.41)	0.415	0.643
C46:4 TAG	NA	C8-pos	0.77 (0.64, 0.93)	0.006	0.088	0.82 (0.67, 1.01)	0.057	0.39	0.83 (0.65, 1.06)	0.141	0.517
C56:5 TAG	HMDB05406*	C8-pos	0.77 (0.64, 0.93)	0.006	0.091	0.79 (0.64, 0.97)	0.022	0.274	0.85 (0.66, 1.09)	0.193	0.521
C56:10 TAG	HMDB10513*	C8-pos	0.77 (0.64, 0.93)	0.007	0.091	0.80 (0.65, 0.97)	0.027	0.274	0.79 (0.62, 1.00)	0.05	0.517
C34:3 DAG	HMDB07132*	C8-pos	0.77 (0.63, 0.93)	0.007	0.091	0.76 (0.62, 0.94)	0.012	0.274	0.83 (0.65, 1.07)	0.155	0.517
C18:3 CE	HMDB10370*	C8-pos	1.29 (1.07, 1.56)	0.008	0.096	1.30 (1.06, 1.60)	0.011	0.274	1.04 (0.81, 1.33)	0.767	0.858
C38:5 DAG	HMDB07199*	C8-pos	0.77 (0.64, 0.93)	0.008	0.096	0.76 (0.62, 0.93)	0.009	0.274	0.90 (0.70, 1.15)	0.378	0.631
C48:3 TAG	HMDB05432*	C8-pos	0.78 (0.64, 0.94)	0.01	0.117	0.80 (0.65, 0.98)	0.029	0.283	0.87 (0.68, 1.11)	0.271	0.573
caffeine	HMDB01847	HILIC-pos	1.28 (1.06, 1.56)	0.01	0.12	1.27 (1.03, 1.56)	0.023	0.274	1.03 (0.81, 1.32)	0.809	0.889
C40:6 PE	HMDB09012*	C8-pos	0.79 (0.65, 0.95)	0.011	0.12	0.79 (0.64, 0.96)	0.019	0.274	0.81 (0.64, 1.03)	0.093	0.517
1,7-dimethyluric acid	HMDB11103	HILIC-pos	1.30 (1.06, 1.58)	0.011	0.12	1.14 (0.92, 1.41)	0.234	0.708	1.00 (0.77, 1.30)	0.979	0.987
C52:2 TAG	HMDB05369*	C8-pos	0.79 (0.65, 0.95)	0.012	0.13	0.79 (0.65, 0.97)	0.024	0.274	0.92 (0.72, 1.18)	0.505	0.676
C58:10 TAG	HMDB05476*	C8-pos	0.79 (0.66, 0.95)	0.012	0.13	0.86 (0.71, 1.05)	0.144	0.563	0.81 (0.64, 1.03)	0.087	0.517
C50:2 TAG	HMDB05377*	C8-pos	0.79 (0.65, 0.95)	0.013	0.132	0.79 (0.65, 0.97)	0.023	0.274	0.95 (0.75, 1.22)	0.705	0.825
C38:6 PC	HMDB07991*	C8-pos	0.79 (0.66, 0.95)	0.013	0.133	0.85 (0.70, 1.03)	0.098	0.489	0.77 (0.61, 0.98)	0.033	0.517
C46:3 TAG	NA	C8-pos	0.79 (0.65, 0.95)	0.014	0.134	0.81 (0.66, 0.99)	0.04	0.331	0.86 (0.67, 1.10)	0.217	0.527
trigonelline	HMDB00875	HILIC-pos	1.26 (1.05, 1.51)	0.014	0.134	1.13 (0.93, 1.38)	0.212	0.665	1.06 (0.84, 1.35)	0.623	0.758
C58:7 TAG	HMDB05471*	C8-pos	0.79 (0.66, 0.96)	0.016	0.145	0.82 (0.67, 1.00)	0.054	0.389	0.85 (0.66, 1.08)	0.188	0.519
C36:2 DAG	HMDB07218*	C8-pos	0.80 (0.66, 0.96)	0.017	0.151	0.81 (0.66, 0.99)	0.036	0.305	0.81 (0.64, 1.03)	0.085	0.517
C50:1 TAG	HMDB05360*	C8-pos	0.80 (0.67, 0.96)	0.019	0.152	0.78 (0.63, 0.95)	0.013	0.274	0.96 (0.76, 1.23)	0.763	0.858
C58:8 TAG	HMDB05413*	C8-pos	0.80 (0.67, 0.97)	0.019	0.152	0.83 (0.68, 1.01)	0.061	0.39	0.86 (0.67, 1.08)	0.196	0.521
C44:13 PE plasmalogen	NA	C8-pos	1.24 (1.04, 1.49)	0.019	0.152	1.11 (0.91, 1.34)	0.315	0.84	1.22 (0.96, 1.54)	0.099	0.517
C54:3 TAG	HMDB05405*	C8-pos	0.80 (0.67, 0.96)	0.019	0.152	0.85 (0.70, 1.04)	0.118	0.524	0.82 (0.64, 1.04)	0.106	0.517
C16:1 LPE	HMDB11504*	C8-pos	1.24 (1.03, 1.50)	0.02	0.152	1.17 (0.96, 1.43)	0.116	0.524	0.95 (0.75, 1.21)	0.704	0.825
C18:2 CE	HMDB00610*	C8-pos	1.25 (1.03, 1.51)	0.02	0.152	1.34 (1.10, 1.65)	0.004	0.274	1.02 (0.80, 1.29)	0.895	0.942
C56:6 TAG	HMDB05456*	C8-pos	0.80 (0.66, 0.97)	0.022	0.152	0.82 (0.67, 1.01)	0.057	0.39	0.91 (0.71, 1.17)	0.465	0.656
L-alpha-glutamyl-L-lysine	HMDB04207	HILIC-pos	0.81 (0.67, 0.97)	0.022	0.152	0.91 (0.74, 1.11)	0.338	0.843	0.83 (0.65, 1.05)	0.125	0.517
C53:3 TAG	HMDB43058*	C8-pos	0.80 (0.66, 0.97)	0.023	0.152	0.83 (0.67, 1.03)	0.092	0.475	0.93 (0.72, 1.20)	0.595	0.746
C51:0 TAG	HMDB31106*	C8-pos	0.80 (0.66, 0.97)	0.023	0.152	0.79 (0.64, 0.97)	0.022	0.274	0.88 (0.69, 1.13)	0.324	0.598
glutamine	HMDB00641	HILIC-pos	0.81 (0.67, 0.97)	0.023	0.152	1.01 (0.83, 1.23)	0.928	0.998	0.74 (0.58, 0.95)	0.016	0.517
5-acetylamino-6-amino-3-methyluracil	HMDB04400	HILIC-pos	1.28 (1.03, 1.58)	0.023	0.152	1.21 (0.96, 1.52)	0.102	0.497	1.01 (0.77, 1.34)	0.922	0.948
GABA	HMDB00112	HILIC-pos	0.81 (0.67, 0.97)	0.023	0.152	0.95 (0.78, 1.16)	0.62	0.972	0.81 (0.63, 1.02)	0.077	0.517
C22:5 CE	HMDB10375*	C8-pos	1.23 (1.03, 1.48)	0.024	0.152	1.25 (1.02, 1.52)	0.028	0.275	1.21 (0.96, 1.54)	0.109	0.517
C55:3 TAG	HMDB42466*	C8-pos	0.80 (0.66, 0.97)	0.024	0.152	0.82 (0.67, 1.00)	0.055	0.39	0.84 (0.66, 1.08)	0.172	0.517
C50:3 TAG	HMDB05433*	C8-pos	0.81 (0.67, 0.97)	0.024	0.152	0.82 (0.67, 1.01)	0.06	0.39	0.91 (0.71, 1.16)	0.45	0.653
C60:12 TAG	HMDB05478*	C8-pos	0.81 (0.68, 0.97)	0.024	0.152	0.82 (0.68, 1.00)	0.047	0.368	0.79 (0.62, 1.00)	0.047	0.517
sphingosine C	HMDB00252*	HILIC-pos	1.23 (1.03, 1.48)	0.025	0.16	1.01 (0.83, 1.23)	0.888	0.994	1.09 (0.86, 1.38)	0.494	0.665
C38:4 PI	HMDB09815*	C8-pos	0.82 (0.68, 0.98)	0.027	0.168	0.86 (0.71, 1.04)	0.12	0.524	0.83 (0.65, 1.04)	0.11	0.517
C58:11 TAG	HMDB10531*	C8-pos	0.82 (0.68, 0.98)	0.029	0.178	0.83 (0.68, 1.01)	0.063	0.39	0.80 (0.63, 1.02)	0.067	0.517
C53:2 TAG	HMDB42196*	C8-pos	0.81 (0.67, 0.98)	0.03	0.179	0.80 (0.65, 0.98)	0.034	0.305	0.90 (0.70, 1.15)	0.399	0.631
C56:4 TAG	HMDB05398*	C8-pos	0.81 (0.68, 0.98)	0.03	0.179	0.85 (0.69, 1.03)	0.103	0.497	0.85 (0.66, 1.08)	0.177	0.519
C58:9 TAG	HMDB05463*	C8-pos	0.82 (0.68, 0.98)	0.033	0.191	0.88 (0.72, 1.07)	0.192	0.658	0.83 (0.65, 1.05)	0.121	0.517
C38:7 PC plasmalogen	HMDB11229*	C8-pos	0.82 (0.68, 0.98)	0.034	0.193	0.91 (0.74, 1.11)	0.335	0.843	0.79 (0.62, 1.01)	0.061	0.517
cotinine	HMDB01046	HILIC-pos	1.29 (1.02, 1.63)	0.036	0.201	1.17 (0.90, 1.50)	0.235	0.708	1.17 (0.86, 1.58)	0.328	0.598
C51:3 TAG	HMDB11701*	C8-pos	0.81 (0.67, 0.99)	0.037	0.205	0.81 (0.66, 1.00)	0.052	0.382	0.97 (0.75, 1.25)	0.828	0.897
C36:4 PC	HMDB08138*	C8-pos	0.82 (0.68, 0.99)	0.039	0.214	0.90 (0.74, 1.11)	0.328	0.843	0.82 (0.64, 1.04)	0.101	0.517
C55:2 TAG	HMDB42226*	C8-pos	0.82 (0.68, 0.99)	0.041	0.218	0.82 (0.67, 1.00)	0.051	0.382	0.84 (0.66, 1.07)	0.157	0.517
C20:4 CE	HMDB06726	C8-pos	1.22 (1.01, 1.47)	0.041	0.22	1.20 (0.98, 1.47)	0.079	0.439	1.13 (0.88, 1.44)	0.343	0.61
C58:6 TAG	HMDB05458*	C8-pos	0.82 (0.68, 0.99)	0.043	0.224	0.86 (0.70, 1.05)	0.137	0.55	0.88 (0.69, 1.12)	0.299	0.586
C51:1 TAG	HMDB42104*	C8-pos	0.82 (0.68, 1.00)	0.045	0.23	0.77 (0.63, 0.95)	0.015	0.274	0.96 (0.75, 1.24)	0.766	0.858
C40:7 PC plasmalogen	HMDB11294*	C8-pos	0.83 (0.69, 1.00)	0.045	0.23	0.88 (0.73, 1.08)	0.225	0.694	0.83 (0.65, 1.05)	0.121	0.517
C38:4 PC	HMDB08048*	C8-pos	0.83 (0.69, 1.00)	0.047	0.234	0.90 (0.74, 1.10)	0.325	0.843	0.81 (0.63, 1.03)	0.081	0.517
allantoin	HMDB00462	HILIC-pos	1.20 (1.00, 1.44)	0.049	0.24	0.96 (0.79, 1.17)	0.696	0.972	1.19 (0.94, 1.51)	0.141	0.517
C45:0 TAG	HMDB42093*	C8-pos	1.20 (1.00, 1.44)	0.05	0.244	0.98 (0.80, 1.19)	0.802	0.985	1.11 (0.88, 1.41)	0.38	0.631
C36:5 PC plasmalogen	HMDB11220*	C8-pos	0.83 (0.69, 1.00)	0.051	0.245	0.95 (0.78, 1.15)	0.582	0.965	0.80 (0.63, 1.02)	0.067	0.517
alpha-glycerophosphocholine	HMDB00086	HILIC-pos	1.20 (1.00, 1.44)	0.052	0.246	1.06 (0.87, 1.29)	0.557	0.965	1.00 (0.79, 1.27)	0.986	0.99
arginine	HMDB00517	HILIC-pos	0.83 (0.69, 1.00)	0.052	0.246	1.03 (0.84, 1.26)	0.757	0.985	0.94 (0.74, 1.20)	0.607	0.751
sphinganine	HMDB00269	HILIC-pos	1.19 (1.00, 1.43)	0.056	0.26	0.99 (0.81, 1.20)	0.903	0.998	1.01 (0.80, 1.28)	0.905	0.948
C38:6 PE	HMDB09102*	C8-pos	0.84 (0.70, 1.00)	0.057	0.26	0.85 (0.70, 1.04)	0.114	0.523	0.83 (0.65, 1.05)	0.122	0.517
C47:1 TAG	HMDB42100*	C8-pos	1.20 (0.99, 1.45)	0.058	0.263	1.02 (0.83, 1.24)	0.875	0.986	1.20 (0.94, 1.54)	0.148	0.517
C44:2 TAG	NA	C8-pos	0.84 (0.69, 1.01)	0.06	0.265	0.83 (0.68, 1.01)	0.063	0.39	0.87 (0.69, 1.12)	0.28	0.575
3-hydroxyanthranilic acid	HMDB01476	HILIC-pos	0.84 (0.70, 1.01)	0.06	0.265	0.98 (0.80, 1.19)	0.806	0.985	0.92 (0.72, 1.16)	0.473	0.656
N-acetylhistidine	HMDB32055	HILIC-pos	0.84 (0.70, 1.01)	0.063	0.272	0.94 (0.77, 1.14)	0.524	0.965	0.74 (0.58, 0.94)	0.012	0.517
C46:2 TAG	HMDB10419*	C8-pos	0.84 (0.69, 1.01)	0.063	0.272	0.83 (0.68, 1.01)	0.068	0.41	0.91 (0.71, 1.16)	0.445	0.653
hydroxycotinine	HMDB01390	HILIC-pos	1.26 (0.99, 1.60)	0.066	0.281	1.11 (0.85, 1.44)	0.443	0.916	1.00 (0.73, 1.38)	0.978	0.987
acetaminophen	HMDB01859	HILIC-pos	0.85 (0.71, 1.01)	0.069	0.281	0.86 (0.71, 1.05)	0.13	0.543	0.74 (0.58, 0.94)	0.013	0.517
C40:6 PC	HMDB08057*	C8-pos	0.84 (0.70, 1.01)	0.069	0.281	0.88 (0.72, 1.07)	0.21	0.662	0.80 (0.63, 1.02)	0.075	0.517
C12 carnitine	HMDB02250	HILIC-pos	0.84 (0.70, 1.01)	0.069	0.281	0.84 (0.69, 1.02)	0.084	0.45	0.81 (0.64, 1.03)	0.089	0.517
C42:0 TAG	NA	C8-pos	0.85 (0.70, 1.01)	0.07	0.281	0.77 (0.63, 0.93)	0.008	0.274	0.80 (0.63, 1.01)	0.06	0.517
C22:6 CE	HMDB06733	C8-pos	1.19 (0.99, 1.44)	0.07	0.281	1.18 (0.96, 1.44)	0.119	0.524	1.01 (0.79, 1.29)	0.917	0.948
C16:0 CE	HMDB00885	C8-pos	1.19 (0.99, 1.44)	0.07	0.281	1.27 (1.03, 1.57)	0.023	0.274	1.00 (0.78, 1.28)	0.988	0.99
guanidinoacetic acid	HMDB00128	HILIC-pos	0.84 (0.70, 1.01)	0.071	0.283	1.02 (0.84, 1.24)	0.833	0.985	0.77 (0.61, 0.98)	0.036	0.517
C52:1 TAG	HMDB05367*	C8-pos	0.85 (0.70, 1.02)	0.073	0.284	0.85 (0.70, 1.04)	0.114	0.523	0.87 (0.68, 1.10)	0.236	0.551
C40:9 PC	HMDB08731*	C8-pos	0.84 (0.70, 1.02)	0.074	0.284	0.86 (0.70, 1.05)	0.143	0.563	0.80 (0.63, 1.02)	0.077	0.517
cinnamoylglycine	HMDB11621	HILIC-pos	1.19 (0.98, 1.43)	0.074	0.284	1.01 (0.82, 1.23)	0.944	0.998	0.95 (0.75, 1.22)	0.711	0.828
C34:1 DAG	HMDB07102*	C8-pos	0.85 (0.70, 1.02)	0.075	0.285	0.77 (0.63, 0.94)	0.012	0.274	0.90 (0.71, 1.15)	0.395	0.631
2-aminoisobutyric acid	HMDB01906	HILIC-pos	0.85 (0.71, 1.02)	0.08	0.299	0.92 (0.76, 1.12)	0.427	0.916	0.84 (0.66, 1.06)	0.135	0.517
sphingosine	HMDB00252	C8-pos	1.18 (0.98, 1.41)	0.08	0.299	0.95 (0.78, 1.15)	0.571	0.965	1.08 (0.85, 1.37)	0.529	0.695
C14:2 carnitine	HMDB13331	HILIC-pos	0.85 (0.70, 1.02)	0.083	0.306	0.87 (0.72, 1.07)	0.191	0.657	0.80 (0.63, 1.02)	0.069	0.517
1-methyladenosine	HMDB03331	HILIC-pos	0.85 (0.70, 1.02)	0.085	0.308	0.89 (0.73, 1.09)	0.274	0.775	0.80 (0.63, 1.03)	0.08	0.517
C54:2 TAG	HMDB05403*	C8-pos	0.85 (0.71, 1.02)	0.085	0.308	0.89 (0.73, 1.08)	0.234	0.708	0.86 (0.67, 1.09)	0.203	0.522
aspartate	HMDB00191	HILIC-pos	1.17 (0.98, 1.40)	0.089	0.319	1.06 (0.87, 1.29)	0.573	0.965	0.94 (0.75, 1.19)	0.629	0.758
hippurate	HMDB00714	HILIC-pos	1.17 (0.97, 1.40)	0.092	0.326	1.09 (0.89, 1.32)	0.396	0.903	0.88 (0.70, 1.12)	0.312	0.59
C16:1 LPC	HMDB10383*	C8-pos	1.17 (0.97, 1.41)	0.101	0.354	1.08 (0.88, 1.32)	0.46	0.916	0.91 (0.71, 1.16)	0.43	0.646
sphingosine B	HMDB00252*	HILIC-pos	0.86 (0.72, 1.03)	0.102	0.356	0.92 (0.76, 1.12)	0.422	0.916	0.92 (0.73, 1.16)	0.461	0.656
C38:6 PC plasmalogen	HMDB11319*	C8-pos	0.86 (0.72, 1.03)	0.107	0.365	0.90 (0.74, 1.10)	0.309	0.84	0.84 (0.66, 1.07)	0.152	0.517
niacinamide	HMDB01406	HILIC-pos	1.16 (0.97, 1.40)	0.107	0.365	1.11 (0.91, 1.36)	0.287	0.8	1.00 (0.79, 1.27)	0.997	0.997
C56:3 TAG	HMDB05410*	C8-pos	0.86 (0.72, 1.03)	0.11	0.371	0.91 (0.75, 1.10)	0.332	0.843	0.84 (0.67, 1.07)	0.165	0.517
C10 carnitine	HMDB00651	HILIC-pos	0.86 (0.72, 1.04)	0.112	0.377	0.87 (0.72, 1.07)	0.19	0.657	0.79 (0.62, 1.00)	0.052	0.517
C44:1 TAG	NA	C8-pos	0.86 (0.71, 1.04)	0.118	0.393	0.82 (0.67, 1.01)	0.059	0.39	0.91 (0.72, 1.17)	0.469	0.656
N-acetyltryptophan	HMDB13713	HILIC-pos	1.15 (0.96, 1.38)	0.128	0.421	1.09 (0.90, 1.33)	0.383	0.903	1.06 (0.83, 1.34)	0.639	0.768
C18:1 CE	HMDB00918*	C8-pos	1.16 (0.96, 1.40)	0.129	0.423	1.18 (0.96, 1.45)	0.121	0.524	0.95 (0.74, 1.22)	0.687	0.815
C38:2 PE	HMDB08942*	C8-pos	0.87 (0.73, 1.04)	0.133	0.432	0.94 (0.78, 1.14)	0.535	0.965	0.83 (0.66, 1.05)	0.115	0.517
phenylacetylglutamine	HMDB06344	HILIC-pos	0.87 (0.73, 1.05)	0.137	0.438	0.83 (0.68, 1.01)	0.061	0.39	0.78 (0.62, 0.99)	0.042	0.517
C50:0 TAG	HMDB05357*	C8-pos	0.87 (0.72, 1.05)	0.138	0.438	0.85 (0.70, 1.04)	0.105	0.502	0.92 (0.72, 1.17)	0.492	0.665
C18:2 carnitine	HMDB06469	HILIC-pos	0.87 (0.72, 1.05)	0.139	0.44	0.94 (0.77, 1.15)	0.548	0.965	0.79 (0.62, 1.01)	0.056	0.517
methionine sulfoxide	HMDB02005	HILIC-pos	1.14 (0.95, 1.37)	0.148	0.463	1.08 (0.88, 1.31)	0.465	0.916	0.96 (0.76, 1.21)	0.725	0.839
C12:1 carnitine	HMDB13326	HILIC-pos	0.87 (0.73, 1.05)	0.15	0.463	0.87 (0.72, 1.06)	0.182	0.644	0.84 (0.66, 1.06)	0.139	0.517
C14:1 carnitine	HMDB02014	HILIC-pos	0.87 (0.73, 1.05)	0.15	0.463	0.86 (0.70, 1.05)	0.13	0.543	0.84 (0.66, 1.07)	0.148	0.517
C48:1 TAG	HMDB05359*	C8-pos	0.87 (0.72, 1.05)	0.155	0.474	0.83 (0.68, 1.02)	0.074	0.426	1.05 (0.82, 1.34)	0.698	0.824
C34:2 DAG	HMDB07103*	C8-pos	0.87 (0.72, 1.06)	0.167	0.506	0.80 (0.65, 0.98)	0.032	0.3	0.98 (0.77, 1.26)	0.894	0.942
C3-DC-CH3 carnitine	HMDB13133	HILIC-pos	1.14 (0.95, 1.37)	0.171	0.516	0.99 (0.81, 1.21)	0.949	0.998	0.84 (0.66, 1.06)	0.147	0.517
C34:2 PC	HMDB07973*	C8-pos	0.88 (0.74, 1.06)	0.179	0.533	0.99 (0.82, 1.21)	0.939	0.998	0.79 (0.63, 1.01)	0.057	0.517
taurine	HMDB00251	HILIC-pos	1.13 (0.94, 1.36)	0.18	0.534	1.05 (0.87, 1.28)	0.615	0.972	0.90 (0.71, 1.14)	0.386	0.631
hypotaurine	HMDB00965	HILIC-pos	0.88 (0.73, 1.06)	0.186	0.544	0.88 (0.72, 1.07)	0.208	0.662	0.77 (0.61, 0.98)	0.037	0.517
C48:2 TAG	HMDB05376*	C8-pos	0.88 (0.73, 1.06)	0.186	0.544	0.87 (0.71, 1.07)	0.178	0.639	0.99 (0.78, 1.26)	0.923	0.948
C18:1 LPC plasmalogen	HMDB13122	HILIC-pos	1.13 (0.94, 1.35)	0.192	0.551	1.10 (0.91, 1.34)	0.337	0.843	0.91 (0.72, 1.15)	0.438	0.647
cytosine	HMDB00630	HILIC-pos	1.13 (0.94, 1.35)	0.196	0.551	1.13 (0.93, 1.38)	0.203	0.658	1.03 (0.81, 1.30)	0.822	0.895
C40:10 PC	HMDB08511*	C8-pos	0.89 (0.74, 1.06)	0.198	0.551	0.95 (0.78, 1.15)	0.572	0.965	0.87 (0.69, 1.09)	0.231	0.545
citrulline	HMDB00904	HILIC-pos	0.89 (0.74, 1.06)	0.198	0.551	0.97 (0.80, 1.18)	0.758	0.985	0.77 (0.61, 0.98)	0.035	0.517
myristoleate	HMDB02000	HILIC-pos	0.89 (0.74, 1.07)	0.198	0.551	0.83 (0.68, 1.01)	0.07	0.416	0.89 (0.70, 1.12)	0.32	0.598
C20:5 CE	HMDB06731	C8-pos	1.13 (0.94, 1.37)	0.198	0.551	1.14 (0.93, 1.40)	0.197	0.658	0.91 (0.71, 1.17)	0.467	0.656
N-acetylaspartic acid	HMDB00812	HILIC-pos	1.13 (0.94, 1.36)	0.199	0.551	1.08 (0.88, 1.31)	0.464	0.916	1.06 (0.83, 1.35)	0.629	0.758
myristoleic acid	HMDB02000	HILIC-pos	0.89 (0.74, 1.07)	0.207	0.568	0.84 (0.69, 1.02)	0.079	0.439	0.89 (0.70, 1.13)	0.345	0.613
glutamate	HMDB00148	HILIC-pos	1.12 (0.94, 1.35)	0.214	0.581	1.04 (0.85, 1.26)	0.706	0.973	0.98 (0.77, 1.24)	0.847	0.909
2-aminoheptanoic acid	HMDB94649	HILIC-pos	1.12 (0.93, 1.35)	0.215	0.581	1.04 (0.85, 1.27)	0.698	0.972	1.11 (0.87, 1.41)	0.392	0.631
C52:0 TAG	HMDB05365*	C8-pos	0.89 (0.74, 1.07)	0.219	0.586	0.87 (0.71, 1.06)	0.16	0.596	0.83 (0.65, 1.05)	0.127	0.517
carnitine	HMDB00062	HILIC-pos	0.89 (0.74, 1.07)	0.221	0.586	0.96 (0.79, 1.17)	0.674	0.972	0.77 (0.61, 0.98)	0.033	0.517
C56:2 TAG	HMDB05404*	C8-pos	0.89 (0.75, 1.07)	0.223	0.586	0.93 (0.76, 1.13)	0.442	0.916	0.87 (0.69, 1.10)	0.25	0.56
N1-acetylspermidine	HMDB01276	HILIC-pos	0.89 (0.73, 1.08)	0.225	0.586	1.02 (0.83, 1.25)	0.856	0.985	0.80 (0.63, 1.03)	0.082	0.517
DMGV	HMDB0240212	HILIC-pos	1.13 (0.93, 1.37)	0.226	0.586	1.09 (0.88, 1.34)	0.442	0.916	0.87 (0.68, 1.12)	0.284	0.575
C38:4 PC plasmalogen	HMDB11252*	C8-pos	0.90 (0.75, 1.07)	0.226	0.586	0.92 (0.76, 1.11)	0.386	0.903	0.90 (0.72, 1.14)	0.397	0.631
C36:1 PE plasmalogen	HMDB09016*	C8-pos	0.90 (0.75, 1.07)	0.229	0.591	0.95 (0.79, 1.16)	0.636	0.972	0.91 (0.72, 1.15)	0.412	0.643
C34:2 PE plasmalogen	HMDB08952*	C8-pos	1.12 (0.93, 1.34)	0.231	0.591	1.07 (0.88, 1.30)	0.482	0.94	0.95 (0.75, 1.20)	0.646	0.774
trimethylamine-N-oxide	HMDB00925	HILIC-pos	1.12 (0.93, 1.33)	0.235	0.593	1.02 (0.84, 1.23)	0.857	0.985	1.02 (0.81, 1.29)	0.867	0.921
C46:1 TAG	HMDB10412*	C8-pos	0.89 (0.74, 1.08)	0.237	0.593	0.86 (0.70, 1.05)	0.129	0.543	0.99 (0.77, 1.26)	0.907	0.948
C34:4 PC	HMDB07883*	C8-pos	0.90 (0.75, 1.07)	0.237	0.593	1.03 (0.85, 1.25)	0.758	0.985	0.90 (0.71, 1.14)	0.391	0.631
C32:1 PE	HMDB08924*	C8-pos	1.12 (0.93, 1.34)	0.238	0.593	1.00 (0.82, 1.22)	0.994	0.998	0.97 (0.76, 1.22)	0.77	0.859
linoleoyl ethanolamide	HMDB12252	HILIC-pos	1.11 (0.93, 1.33)	0.244	0.601	1.25 (1.03, 1.52)	0.026	0.274	1.04 (0.83, 1.32)	0.723	0.839
C18:1 carnitine	HMDB05065	HILIC-pos	0.90 (0.75, 1.08)	0.245	0.601	0.88 (0.72, 1.07)	0.205	0.658	0.81 (0.64, 1.03)	0.082	0.517
imidazole propionate	HMDB02271	HILIC-pos	0.89 (0.74, 1.08)	0.246	0.601	0.98 (0.80, 1.20)	0.836	0.985	0.82 (0.64, 1.06)	0.125	0.517
C38:4 PE	HMDB09003*	C8-pos	0.90 (0.75, 1.08)	0.25	0.602	0.88 (0.73, 1.07)	0.204	0.658	0.86 (0.68, 1.09)	0.204	0.522
C7 carnitine	HMDB13238	HILIC-pos	0.90 (0.75, 1.08)	0.251	0.602	0.89 (0.73, 1.09)	0.256	0.741	0.85 (0.67, 1.08)	0.187	0.519
C36:4 PC plasmalogen	HMDB11310*	C8-pos	0.90 (0.75, 1.08)	0.252	0.602	0.95 (0.78, 1.15)	0.596	0.972	0.87 (0.69, 1.11)	0.259	0.563
21-deoxycortisol	HMDB04030	HILIC-pos	1.11 (0.93, 1.33)	0.253	0.602	1.10 (0.90, 1.33)	0.36	0.885	1.13 (0.89, 1.44)	0.302	0.586
N-acetylmethionine	HMDB11745	HILIC-pos	1.11 (0.93, 1.34)	0.255	0.604	1.06 (0.87, 1.29)	0.578	0.965	1.07 (0.85, 1.36)	0.557	0.717
palmitoylethanolamide	HMDB02100	C8-pos	0.90 (0.75, 1.08)	0.265	0.623	0.96 (0.79, 1.17)	0.693	0.972	0.94 (0.74, 1.19)	0.618	0.754
C45:1 TAG	HMDB42099*	C8-pos	1.11 (0.92, 1.34)	0.268	0.623	0.91 (0.74, 1.11)	0.363	0.887	1.04 (0.82, 1.33)	0.733	0.845
ribothymidine	HMDB00884	HILIC-pos	0.90 (0.75, 1.08)	0.268	0.623	0.87 (0.71, 1.06)	0.159	0.596	0.87 (0.69, 1.11)	0.27	0.573
6,8-dihydroxypurine	HMDB01182	HILIC-pos	1.11 (0.92, 1.33)	0.27	0.623	0.93 (0.76, 1.13)	0.441	0.916	1.15 (0.91, 1.46)	0.25	0.56
C20:1 LPE	HMDB11512	HILIC-pos	1.11 (0.92, 1.32)	0.273	0.625	1.03 (0.85, 1.25)	0.77	0.985	0.91 (0.72, 1.15)	0.436	0.647
C18:1 SM	HMDB12101*	C8-pos	0.90 (0.75, 1.09)	0.286	0.651	0.97 (0.80, 1.19)	0.774	0.985	0.80 (0.63, 1.01)	0.063	0.517
C16 carnitine	HMDB00222	HILIC-pos	0.91 (0.76, 1.09)	0.292	0.655	0.90 (0.74, 1.09)	0.277	0.778	0.82 (0.65, 1.04)	0.102	0.517
C38:4 DAG	HMDB07170*	C8-pos	0.91 (0.75, 1.09)	0.293	0.655	0.85 (0.70, 1.04)	0.11	0.516	0.90 (0.71, 1.15)	0.399	0.631
C6 carnitine	HMDB00705	HILIC-pos	0.90 (0.75, 1.09)	0.293	0.655	0.92 (0.75, 1.12)	0.399	0.903	0.78 (0.61, 0.99)	0.044	0.517
C16:1 SM	NA	C8-pos	0.91 (0.75, 1.09)	0.294	0.655	1.03 (0.85, 1.26)	0.736	0.985	0.83 (0.66, 1.06)	0.134	0.517
glycocholate	HMDB00138	HILIC-pos	1.10 (0.92, 1.32)	0.298	0.656	1.24 (1.02, 1.50)	0.033	0.3	0.99 (0.78, 1.26)	0.954	0.972
trimethylbenzene	HMDB13733	HILIC-pos	0.91 (0.76, 1.09)	0.302	0.656	0.90 (0.74, 1.09)	0.269	0.765	0.88 (0.70, 1.12)	0.298	0.586
C49:3 TAG	HMDB42103*	C8-pos	0.90 (0.75, 1.10)	0.302	0.656	0.84 (0.68, 1.03)	0.093	0.475	0.97 (0.75, 1.24)	0.782	0.868
7-dehydrodesmosterol	HMDB03896	C8-pos	0.90 (0.74, 1.10)	0.303	0.656	1.06 (0.86, 1.30)	0.607	0.972	1.01 (0.78, 1.30)	0.943	0.966
N1-methyl-2-pyridone-5-carboxamide	HMDB04193	HILIC-pos	0.91 (0.75, 1.09)	0.304	0.656	0.86 (0.71, 1.06)	0.152	0.576	0.82 (0.64, 1.04)	0.107	0.517
C22:6 LPE	HMDB11526	C8-pos	0.91 (0.75, 1.09)	0.306	0.656	0.88 (0.72, 1.07)	0.2	0.658	0.77 (0.60, 0.98)	0.031	0.517
C36:2 PE plasmalogen	HMDB09082*	C8-pos	1.10 (0.92, 1.31)	0.307	0.656	1.06 (0.87, 1.29)	0.551	0.965	0.98 (0.77, 1.24)	0.862	0.92
methylimidazoleacetic acid	HMDB02820	HILIC-pos	0.91 (0.76, 1.09)	0.316	0.669	0.86 (0.71, 1.05)	0.132	0.543	0.89 (0.70, 1.14)	0.361	0.627
C5 carnitine	HMDB00688	HILIC-pos	0.91 (0.75, 1.10)	0.317	0.669	0.97 (0.79, 1.19)	0.755	0.985	0.85 (0.66, 1.09)	0.19	0.52
sphingosine A	HMDB00252*	HILIC-pos	0.91 (0.76, 1.09)	0.319	0.669	0.97 (0.80, 1.18)	0.772	0.985	0.96 (0.76, 1.22)	0.741	0.845
C14 carnitine	HMDB05066	HILIC-pos	0.91 (0.76, 1.10)	0.326	0.68	0.90 (0.74, 1.10)	0.311	0.84	0.85 (0.67, 1.08)	0.181	0.519
C34:3 PC plasmalogen	HMDB11211*	C8-pos	0.91 (0.76, 1.10)	0.327	0.68	1.03 (0.84, 1.25)	0.803	0.985	0.88 (0.69, 1.11)	0.283	0.575
C22:0 LPE	HMDB11520	C8-pos	0.91 (0.76, 1.10)	0.338	0.699	0.84 (0.69, 1.03)	0.092	0.475	0.83 (0.66, 1.06)	0.143	0.517
N-acetylornithine	HMDB03357	HILIC-pos	1.09 (0.91, 1.31)	0.343	0.706	0.87 (0.72, 1.06)	0.173	0.624	0.99 (0.78, 1.25)	0.918	0.948
C4 carnitine	HMDB02013	HILIC-pos	0.91 (0.75, 1.10)	0.346	0.708	0.94 (0.77, 1.16)	0.564	0.965	0.84 (0.65, 1.07)	0.157	0.517
xanthosine	HMDB00299	HILIC-pos	1.09 (0.91, 1.31)	0.349	0.708	0.93 (0.76, 1.13)	0.449	0.916	1.16 (0.92, 1.48)	0.208	0.522
threonine	HMDB00167	HILIC-pos	0.92 (0.76, 1.10)	0.351	0.708	1.07 (0.88, 1.31)	0.488	0.946	0.88 (0.69, 1.12)	0.291	0.58
C30:0 DAG	HMDB07011*	C8-pos	1.09 (0.91, 1.31)	0.352	0.708	1.04 (0.85, 1.27)	0.688	0.972	1.10 (0.87, 1.39)	0.438	0.647
C4-OH carnitine	HMDB13127	HILIC-pos	0.92 (0.76, 1.10)	0.359	0.718	0.91 (0.74, 1.11)	0.335	0.843	0.78 (0.61, 0.99)	0.039	0.517
1-methylnicotinamide	HMDB00699	HILIC-pos	0.91 (0.75, 1.11)	0.364	0.724	0.95 (0.77, 1.18)	0.663	0.972	0.86 (0.67, 1.11)	0.257	0.562
C56:1 TAG	HMDB05396*	C8-pos	0.92 (0.77, 1.10)	0.371	0.734	0.91 (0.75, 1.10)	0.338	0.843	0.92 (0.72, 1.16)	0.472	0.656
C44:0 TAG	HMDB42063*	C8-pos	0.92 (0.77, 1.11)	0.376	0.736	0.84 (0.69, 1.02)	0.084	0.45	0.94 (0.74, 1.20)	0.626	0.758
asparagine	HMDB00168	HILIC-pos	0.92 (0.77, 1.11)	0.379	0.736	1.05 (0.86, 1.28)	0.622	0.972	0.83 (0.65, 1.05)	0.121	0.517
acetaminophen glucuronide	HMDB10316	HILIC-pos	0.89 (0.69, 1.15)	0.38	0.736	1.00 (0.77, 1.32)	0.973	0.998	0.72 (0.49, 1.04)	0.082	0.517
gabapentin	HMDB05015	HILIC-pos	0.88 (0.66, 1.17)	0.383	0.736	1.09 (0.81, 1.47)	0.562	0.965	0.85 (0.57, 1.26)	0.422	0.643
C34:2 PI	HMDB09784*	C8-pos	0.92 (0.77, 1.11)	0.383	0.736	1.04 (0.86, 1.27)	0.678	0.972	0.87 (0.68, 1.10)	0.233	0.547
acetyl-galactosamine	HMDB00853	HILIC-pos	1.08 (0.91, 1.30)	0.384	0.736	1.05 (0.87, 1.28)	0.606	0.972	1.01 (0.80, 1.27)	0.946	0.966
creatinine	HMDB00562	HILIC-pos	0.92 (0.77, 1.11)	0.388	0.74	0.94 (0.77, 1.15)	0.549	0.965	0.80 (0.63, 1.02)	0.072	0.517
C16:0 SM	HMDB10169	C8-pos	0.92 (0.77, 1.11)	0.398	0.755	1.05 (0.86, 1.27)	0.649	0.972	0.87 (0.69, 1.10)	0.256	0.562
C48:0 TAG	HMDB05356*	C8-pos	0.93 (0.77, 1.11)	0.415	0.775	0.87 (0.72, 1.06)	0.173	0.624	1.04 (0.82, 1.32)	0.736	0.845
C54:1 TAG	HMDB05395*	C8-pos	0.93 (0.77, 1.11)	0.415	0.775	0.94 (0.77, 1.14)	0.539	0.965	0.85 (0.67, 1.08)	0.178	0.519
C18:0 SM	HMDB01348	C8-pos	0.93 (0.77, 1.11)	0.416	0.775	1.01 (0.83, 1.23)	0.913	0.998	0.83 (0.65, 1.05)	0.124	0.517
8-hydroxy-deoxyguanosine	HMDB03333	HILIC-pos	1.08 (0.89, 1.31)	0.42	0.775	1.03 (0.83, 1.26)	0.807	0.985	1.29 (1.01, 1.65)	0.042	0.517
diacetylspermine	HMDB41876	HILIC-pos	0.92 (0.76, 1.12)	0.421	0.775	0.95 (0.77, 1.17)	0.62	0.972	0.81 (0.63, 1.05)	0.111	0.517
piperine	HMDB29377	HILIC-pos	0.93 (0.77, 1.12)	0.422	0.775	1.02 (0.84, 1.25)	0.81	0.985	0.90 (0.71, 1.15)	0.399	0.631
N-carbamoyl-beta-alanine	HMDB00026	HILIC-pos	1.08 (0.90, 1.30)	0.424	0.775	0.89 (0.73, 1.09)	0.251	0.738	0.89 (0.70, 1.13)	0.332	0.598
anthranilic acid	HMDB01123	HILIC-pos	0.93 (0.77, 1.12)	0.425	0.775	0.95 (0.78, 1.17)	0.644	0.972	0.87 (0.68, 1.10)	0.248	0.56
metronidazole	HMDB15052	HILIC-pos	1.08 (0.89, 1.32)	0.438	0.776	0.95 (0.76, 1.18)	0.625	0.972	1.09 (0.84, 1.41)	0.519	0.688
C36:1 PC plasmalogen	HMDB11241*	C8-pos	1.07 (0.90, 1.28)	0.44	0.776	1.04 (0.86, 1.26)	0.7	0.972	0.99 (0.79, 1.25)	0.961	0.974
4-acetamidobutanoate	HMDB03681	HILIC-pos	0.93 (0.77, 1.12)	0.441	0.776	0.93 (0.76, 1.13)	0.461	0.916	0.92 (0.72, 1.17)	0.509	0.679
C18:1 LPC	HMDB02815*	C8-pos	1.08 (0.89, 1.30)	0.441	0.776	1.03 (0.84, 1.26)	0.791	0.985	0.84 (0.66, 1.08)	0.174	0.517
isoleucine	HMDB00172	HILIC-pos	0.93 (0.77, 1.12)	0.441	0.776	0.96 (0.79, 1.17)	0.701	0.972	0.83 (0.66, 1.06)	0.135	0.517
C36:5 PE plasmalogen	HMDB11410*	C8-pos	1.07 (0.90, 1.28)	0.443	0.776	1.00 (0.82, 1.21)	0.976	0.998	0.94 (0.75, 1.19)	0.617	0.754
C34:3 PE plasmalogen	HMDB11343	HILIC-pos	1.07 (0.89, 1.29)	0.446	0.776	1.05 (0.86, 1.28)	0.619	0.972	0.91 (0.72, 1.16)	0.468	0.656
C38:5 PE plasmalogen	HMDB11386*	C8-pos	1.07 (0.90, 1.28)	0.446	0.776	1.00 (0.82, 1.21)	0.987	0.998	0.96 (0.76, 1.22)	0.751	0.848
adenosine	HMDB00050	HILIC-pos	0.93 (0.78, 1.12)	0.446	0.776	1.06 (0.87, 1.29)	0.568	0.965	0.91 (0.72, 1.16)	0.457	0.656
C36:4 PI	HMDB09789*	C8-pos	0.93 (0.78, 1.12)	0.448	0.776	0.97 (0.80, 1.17)	0.728	0.985	0.85 (0.67, 1.07)	0.163	0.517
pipecolic acid	HMDB00716	HILIC-pos	1.07 (0.89, 1.29)	0.448	0.776	1.05 (0.86, 1.28)	0.638	0.972	0.94 (0.74, 1.19)	0.593	0.746
C36:2 PC	HMDB08039*	C8-pos	0.93 (0.78, 1.12)	0.452	0.777	1.00 (0.82, 1.22)	0.99	0.998	0.81 (0.64, 1.03)	0.087	0.517
C36:3 PE plasmalogen	HMDB11441*	C8-pos	1.07 (0.89, 1.28)	0.457	0.777	1.04 (0.86, 1.27)	0.687	0.972	0.97 (0.77, 1.23)	0.825	0.897
xanthine	HMDB00292	HILIC-pos	1.07 (0.89, 1.28)	0.459	0.777	0.98 (0.81, 1.19)	0.856	0.985	1.15 (0.91, 1.45)	0.241	0.557
inosine	HMDB00195	HILIC-pos	0.93 (0.78, 1.12)	0.46	0.777	0.91 (0.75, 1.10)	0.334	0.843	1.09 (0.87, 1.38)	0.45	0.653
C22:5 LPC	HMDB10403	HILIC-pos	1.07 (0.89, 1.28)	0.463	0.777	1.04 (0.86, 1.27)	0.66	0.972	0.92 (0.73, 1.16)	0.488	0.664
homocitrulline	HMDB00679	HILIC-pos	0.93 (0.78, 1.12)	0.464	0.777	0.85 (0.69, 1.03)	0.103	0.497	0.92 (0.72, 1.17)	0.472	0.656
biliverdin	HMDB01008	HILIC-pos	0.93 (0.78, 1.12)	0.467	0.777	0.92 (0.76, 1.12)	0.405	0.906	0.88 (0.69, 1.11)	0.275	0.575
C38:6 PE plasmalogen	HMDB11387*	C8-pos	1.07 (0.89, 1.27)	0.467	0.777	1.04 (0.86, 1.26)	0.665	0.972	0.99 (0.78, 1.25)	0.917	0.948
C3 carnitine	HMDB00824	HILIC-pos	0.93 (0.77, 1.13)	0.473	0.777	0.96 (0.78, 1.17)	0.67	0.972	0.83 (0.65, 1.06)	0.133	0.517
tryptophan	HMDB00929	HILIC-pos	0.94 (0.78, 1.12)	0.477	0.777	1.00 (0.82, 1.22)	0.994	0.998	0.91 (0.72, 1.15)	0.425	0.645
campesterol	HMDB02869	C8-pos	0.94 (0.78, 1.12)	0.477	0.777	1.03 (0.84, 1.25)	0.806	0.985	0.84 (0.66, 1.07)	0.158	0.517
C18:2 LPE	HMDB11507*	C8-pos	1.07 (0.89, 1.28)	0.478	0.777	1.04 (0.85, 1.27)	0.691	0.972	0.81 (0.64, 1.03)	0.09	0.517
C14:0 SM	HMDB12097	C8-pos	0.94 (0.78, 1.12)	0.479	0.777	1.07 (0.88, 1.31)	0.472	0.925	0.88 (0.70, 1.12)	0.308	0.59
5-methoxytryptophol	HMDB01896	HILIC-pos	1.07 (0.89, 1.28)	0.479	0.777	1.07 (0.88, 1.30)	0.509	0.961	1.36 (1.08, 1.73)	0.01	0.517
cadaverine	HMDB02322	HILIC-pos	0.94 (0.78, 1.12)	0.482	0.777	0.88 (0.73, 1.07)	0.2	0.658	0.90 (0.71, 1.14)	0.385	0.631
C24:1 SM	HMDB12107*	C8-pos	0.94 (0.78, 1.12)	0.483	0.777	1.03 (0.85, 1.25)	0.772	0.985	0.89 (0.70, 1.13)	0.326	0.598
N4-acetylcytidine	HMDB05923	HILIC-pos	0.94 (0.78, 1.12)	0.484	0.777	0.87 (0.71, 1.05)	0.148	0.567	0.76 (0.60, 0.96)	0.024	0.517
C24:0 LPC	HMDB10405	HILIC-pos	0.94 (0.78, 1.12)	0.486	0.778	1.03 (0.85, 1.25)	0.786	0.985	0.86 (0.68, 1.09)	0.212	0.522
phosphocholine	HMDB01565	HILIC-pos	1.07 (0.89, 1.28)	0.489	0.78	1.03 (0.84, 1.25)	0.791	0.985	1.02 (0.80, 1.29)	0.898	0.943
choline	HMDB00097	HILIC-pos	1.07 (0.89, 1.29)	0.493	0.782	1.09 (0.89, 1.33)	0.397	0.903	0.97 (0.76, 1.24)	0.812	0.89
3-(N-acetyl-L-cystein-S-yl) acetaminophen	n/a	HILIC-pos	0.92 (0.74, 1.16)	0.497	0.782	0.99 (0.77, 1.26)	0.908	0.998	0.74 (0.54, 1.02)	0.07	0.517
valine	HMDB00883	HILIC-pos	0.94 (0.78, 1.13)	0.498	0.782	1.00 (0.82, 1.22)	0.994	0.998	0.85 (0.66, 1.08)	0.173	0.517
ADMA	HMDB01539	HILIC-pos	1.07 (0.89, 1.28)	0.499	0.782	1.00 (0.82, 1.23)	0.962	0.998	0.93 (0.73, 1.19)	0.571	0.725
N-acetylalanine	HMDB00766	HILIC-pos	0.94 (0.78, 1.13)	0.503	0.782	0.98 (0.80, 1.19)	0.842	0.985	0.93 (0.73, 1.18)	0.549	0.71
creatine	HMDB00064	HILIC-pos	0.94 (0.78, 1.13)	0.506	0.782	0.94 (0.77, 1.15)	0.564	0.965	0.84 (0.66, 1.07)	0.168	0.517
C2 carnitine	HMDB00201	HILIC-pos	0.94 (0.78, 1.13)	0.506	0.782	0.92 (0.75, 1.12)	0.412	0.916	0.84 (0.66, 1.07)	0.157	0.517
C34:1 PC	HMDB07972*	C8-pos	0.94 (0.78, 1.13)	0.508	0.783	0.99 (0.81, 1.20)	0.905	0.998	0.86 (0.68, 1.09)	0.208	0.522
urocanic acid	HMDB00301	HILIC-pos	0.94 (0.78, 1.13)	0.518	0.796	0.88 (0.72, 1.07)	0.189	0.657	0.89 (0.70, 1.14)	0.355	0.624
methionine	HMDB00696	HILIC-pos	0.94 (0.78, 1.13)	0.524	0.8	1.02 (0.84, 1.25)	0.809	0.985	0.89 (0.70, 1.13)	0.333	0.598
C32:2 PC	HMDB07874*	C8-pos	0.94 (0.78, 1.13)	0.526	0.8	1.07 (0.88, 1.31)	0.493	0.951	0.91 (0.71, 1.15)	0.42	0.643
C18:1 LPE	HMDB11506*	C8-pos	1.06 (0.88, 1.27)	0.532	0.805	1.02 (0.83, 1.24)	0.871	0.986	0.88 (0.69, 1.11)	0.278	0.575
kynurenic acid	HMDB00715	HILIC-pos	0.94 (0.78, 1.13)	0.533	0.805	0.99 (0.82, 1.21)	0.959	0.998	0.86 (0.68, 1.09)	0.213	0.522
C20:0 SM	HMDB12102	C8-pos	0.94 (0.79, 1.13)	0.538	0.809	1.01 (0.83, 1.23)	0.901	0.998	0.83 (0.66, 1.05)	0.127	0.517
guanine	HMDB00132	HILIC-pos	0.94 (0.78, 1.14)	0.544	0.812	0.99 (0.81, 1.20)	0.899	0.998	1.07 (0.84, 1.36)	0.579	0.73
C14:0 LPC	HMDB10379	C8-pos	1.06 (0.88, 1.27)	0.547	0.812	1.08 (0.89, 1.31)	0.448	0.916	0.92 (0.72, 1.16)	0.474	0.656
C20:3 LPC	HMDB10393	HILIC-pos	1.06 (0.88, 1.27)	0.547	0.812	1.04 (0.85, 1.26)	0.733	0.985	0.85 (0.66, 1.08)	0.172	0.517
leucine	HMDB00687	HILIC-pos	0.95 (0.79, 1.14)	0.549	0.812	1.00 (0.82, 1.22)	0.968	0.998	0.87 (0.69, 1.11)	0.266	0.573
C22:1 SM	HMDB12104*	C8-pos	0.95 (0.79, 1.13)	0.551	0.813	1.02 (0.84, 1.24)	0.843	0.985	0.85 (0.67, 1.07)	0.174	0.517
C36:3 PC	HMDB08105*	C8-pos	0.95 (0.79, 1.13)	0.554	0.814	0.98 (0.81, 1.20)	0.873	0.986	0.86 (0.68, 1.09)	0.211	0.522
C8 carnitine	HMDB00791	HILIC-pos	0.95 (0.78, 1.14)	0.558	0.814	0.93 (0.76, 1.14)	0.511	0.961	0.84 (0.66, 1.07)	0.16	0.517
C16:0 Ceramide (d18:1)	HMDB04949	C8-pos	1.06 (0.88, 1.26)	0.559	0.814	0.99 (0.82, 1.21)	0.933	0.998	0.97 (0.77, 1.23)	0.806	0.889
C18 carnitine	HMDB00848	HILIC-pos	0.95 (0.79, 1.14)	0.573	0.831	0.86 (0.70, 1.05)	0.136	0.55	0.83 (0.65, 1.05)	0.125	0.517
C22:4 LPC	HMDB10401	HILIC-pos	1.05 (0.88, 1.26)	0.577	0.831	1.05 (0.86, 1.28)	0.632	0.972	0.90 (0.71, 1.14)	0.388	0.631
homoarginine	HMDB00670	HILIC-pos	0.95 (0.79, 1.14)	0.577	0.831	0.94 (0.77, 1.14)	0.53	0.965	0.88 (0.69, 1.12)	0.287	0.577
C20:1 LPC	HMDB10391	HILIC-pos	1.05 (0.88, 1.26)	0.579	0.831	1.02 (0.84, 1.24)	0.843	0.985	0.90 (0.71, 1.14)	0.376	0.631
4-aminohippuric acid	HMDB01867	HILIC-pos	0.95 (0.79, 1.14)	0.589	0.842	1.03 (0.85, 1.26)	0.743	0.985	0.85 (0.67, 1.08)	0.184	0.519
C36:1 PE	HMDB08993*	C8-pos	1.05 (0.87, 1.27)	0.592	0.843	1.00 (0.82, 1.23)	0.974	0.998	0.99 (0.77, 1.26)	0.91	0.948
C18:0 CE	HMDB10368	C8-pos	1.05 (0.87, 1.28)	0.607	0.859	1.10 (0.89, 1.35)	0.38	0.903	0.85 (0.66, 1.09)	0.197	0.521
N-acetylleucine	HMDB11756	HILIC-pos	1.05 (0.87, 1.26)	0.607	0.859	1.06 (0.87, 1.29)	0.577	0.965	1.17 (0.92, 1.48)	0.208	0.522
serotonin	HMDB00259	HILIC-pos	0.95 (0.80, 1.14)	0.614	0.865	0.91 (0.75, 1.10)	0.317	0.84	1.02 (0.81, 1.29)	0.847	0.909
1-methylguanosine	HMDB01563	HILIC-pos	0.95 (0.79, 1.15)	0.62	0.868	1.01 (0.83, 1.24)	0.886	0.994	0.93 (0.74, 1.19)	0.576	0.729
cyclohexylamine	HMDB31404	HILIC-pos	0.96 (0.80, 1.14)	0.623	0.868	0.99 (0.82, 1.20)	0.926	0.998	0.93 (0.74, 1.17)	0.534	0.695
C36:4 PE	HMDB08937*	C8-pos	1.05 (0.88, 1.25)	0.624	0.868	1.00 (0.83, 1.21)	0.996	0.998	0.96 (0.76, 1.21)	0.748	0.848
C46:0 TAG	HMDB10411*	C8-pos	1.05 (0.87, 1.26)	0.626	0.868	0.93 (0.76, 1.13)	0.464	0.916	1.13 (0.89, 1.44)	0.318	0.597
C47:0 TAG	HMDB42094*	C8-pos	0.96 (0.80, 1.15)	0.654	0.9	0.81 (0.66, 0.99)	0.042	0.34	0.99 (0.78, 1.27)	0.961	0.974
C18:0 LPE A	HMDB11130	HILIC-pos	1.04 (0.87, 1.25)	0.655	0.9	0.98 (0.81, 1.19)	0.832	0.985	0.89 (0.71, 1.13)	0.357	0.624
glycodeoxycholate/glycochenodeoxycholate	HMDB00631	HILIC-pos	1.04 (0.87, 1.25)	0.656	0.9	1.20 (0.98, 1.46)	0.075	0.43	0.90 (0.71, 1.14)	0.384	0.631
3-methoxyanthranilate	HMDB60374	HILIC-pos	0.96 (0.80, 1.15)	0.661	0.904	0.98 (0.80, 1.19)	0.815	0.985	0.91 (0.72, 1.16)	0.451	0.653
4-hydroxyhippurate	HMDB13678	HILIC-pos	1.04 (0.87, 1.25)	0.666	0.906	1.07 (0.88, 1.30)	0.514	0.961	0.97 (0.77, 1.23)	0.818	0.894
C34:3 PC	HMDB08006*	C8-pos	0.96 (0.80, 1.15)	0.668	0.906	1.05 (0.86, 1.28)	0.619	0.972	0.87 (0.68, 1.10)	0.245	0.557
2-aminooctanoate	HMDB00991	HILIC-pos	1.04 (0.87, 1.25)	0.67	0.906	0.96 (0.79, 1.17)	0.689	0.972	1.02 (0.81, 1.29)	0.865	0.921
dimethylglycine	HMDB00092	HILIC-pos	1.04 (0.86, 1.25)	0.678	0.91	1.04 (0.86, 1.27)	0.671	0.972	0.83 (0.65, 1.05)	0.125	0.517
cholesterol	HMDB00067	C8-pos	0.96 (0.80, 1.16)	0.678	0.91	1.05 (0.86, 1.28)	0.63	0.972	0.85 (0.67, 1.09)	0.2	0.522
tyrosine	HMDB00158	HILIC-pos	0.96 (0.80, 1.16)	0.681	0.91	1.08 (0.88, 1.32)	0.459	0.916	0.92 (0.72, 1.17)	0.482	0.662
serine	HMDB00187	HILIC-pos	1.04 (0.87, 1.25)	0.682	0.91	1.09 (0.89, 1.33)	0.393	0.903	0.86 (0.68, 1.09)	0.22	0.53
thyroxine	HMDB00248	HILIC-pos	0.96 (0.80, 1.16)	0.685	0.911	0.94 (0.77, 1.15)	0.55	0.965	0.90 (0.71, 1.14)	0.386	0.631
C24:0 Ceramide (d18:1)	HMDB04956	C8-pos	0.96 (0.80, 1.15)	0.69	0.914	0.97 (0.80, 1.18)	0.797	0.985	0.85 (0.67, 1.08)	0.175	0.517
pantothenate	HMDB00210	HILIC-pos	1.04 (0.86, 1.25)	0.7	0.923	0.98 (0.80, 1.20)	0.837	0.985	0.96 (0.75, 1.23)	0.75	0.848
SDMA	HMDB03334	HILIC-pos	0.97 (0.80, 1.16)	0.704	0.923	0.92 (0.75, 1.12)	0.398	0.903	0.84 (0.66, 1.07)	0.149	0.517
5-hydroxytryptophol	HMDB01855	HILIC-pos	0.97 (0.81, 1.16)	0.711	0.923	0.88 (0.72, 1.07)	0.198	0.658	0.93 (0.73, 1.17)	0.518	0.688
alanine	HMDB00161	HILIC-pos	0.97 (0.81, 1.16)	0.713	0.923	1.03 (0.84, 1.25)	0.794	0.985	0.90 (0.71, 1.14)	0.378	0.631
C14:1 MAG	HMDB11562*	C8-pos	1.03 (0.86, 1.24)	0.714	0.923	0.99 (0.82, 1.21)	0.954	0.998	1.19 (0.94, 1.50)	0.152	0.517
C22:0 Ceramide (d18:1)	HMDB04952	C8-pos	1.03 (0.86, 1.24)	0.714	0.923	1.00 (0.82, 1.22)	0.995	0.998	0.90 (0.71, 1.14)	0.38	0.631
4-guanidinobutanoic acid	HMDB03464	HILIC-pos	0.97 (0.80, 1.16)	0.714	0.923	0.98 (0.81, 1.19)	0.846	0.985	0.93 (0.73, 1.18)	0.566	0.725
isoxanthopterin	HMDB00704	HILIC-pos	1.03 (0.86, 1.25)	0.718	0.925	0.89 (0.73, 1.09)	0.258	0.741	0.93 (0.73, 1.18)	0.536	0.695
C36:4 hydroxy-PC	NA	C8-pos	0.97 (0.81, 1.16)	0.725	0.929	0.89 (0.73, 1.08)	0.238	0.711	0.89 (0.70, 1.13)	0.327	0.598
histidine	HMDB00177	HILIC-pos	1.03 (0.86, 1.24)	0.727	0.929	1.03 (0.85, 1.25)	0.771	0.985	0.94 (0.74, 1.19)	0.616	0.754
C18:0 LPC	HMDB10384	C8-pos	0.97 (0.81, 1.16)	0.732	0.933	0.96 (0.79, 1.16)	0.664	0.972	0.85 (0.67, 1.08)	0.187	0.519
5-hydroxylysine	HMDB00450	HILIC-pos	0.97 (0.80, 1.17)	0.737	0.933	0.92 (0.75, 1.13)	0.426	0.916	0.87 (0.68, 1.11)	0.275	0.575
C49:2 TAG	HMDB11706*	C8-pos	1.03 (0.85, 1.25)	0.737	0.933	0.88 (0.72, 1.09)	0.247	0.732	1.14 (0.89, 1.47)	0.3	0.586
C18:3 LPE	HMDB11478	HILIC-pos	1.03 (0.86, 1.24)	0.743	0.935	1.00 (0.82, 1.22)	0.995	0.998	0.86 (0.68, 1.09)	0.224	0.537
hydroxyproline	HMDB00725	HILIC-pos	0.97 (0.80, 1.17)	0.748	0.935	1.07 (0.87, 1.31)	0.521	0.965	0.83 (0.65, 1.06)	0.142	0.517
N6-methyllysine	HMDB02038	HILIC-pos	0.97 (0.80, 1.17)	0.749	0.935	0.90 (0.73, 1.10)	0.316	0.84	0.78 (0.61, 1.00)	0.048	0.517
C45:2 TAG	HMDB43170*	C8-pos	1.03 (0.85, 1.25)	0.75	0.935	0.88 (0.72, 1.08)	0.223	0.694	0.96 (0.75, 1.24)	0.776	0.863
C32:0 PE	HMDB08923*	C8-pos	0.97 (0.80, 1.17)	0.751	0.935	1.04 (0.85, 1.28)	0.69	0.972	0.92 (0.72, 1.17)	0.488	0.664
C18:2 LPC	HMDB10386*	C8-pos	1.03 (0.85, 1.24)	0.758	0.941	1.00 (0.82, 1.22)	0.988	0.998	0.79 (0.62, 1.00)	0.053	0.517
C34:2 PE	HMDB08928*	C8-pos	1.03 (0.86, 1.23)	0.761	0.941	0.98 (0.81, 1.19)	0.871	0.986	0.93 (0.74, 1.18)	0.567	0.725
cortisone	HMDB02802	HILIC-pos	1.03 (0.86, 1.24)	0.766	0.945	0.99 (0.81, 1.21)	0.92	0.998	1.02 (0.81, 1.30)	0.852	0.912
C32:1 PC	HMDB07873*	C8-pos	1.03 (0.85, 1.24)	0.775	0.947	1.06 (0.87, 1.29)	0.572	0.965	0.92 (0.73, 1.18)	0.522	0.689
alloisoleucine	HMDB00557	HILIC-pos	0.97 (0.79, 1.19)	0.775	0.947	0.85 (0.67, 1.06)	0.148	0.567	0.80 (0.61, 1.07)	0.129	0.517
C40:7 PE plasmalogen	HMDB11394*	C8-pos	1.03 (0.86, 1.23)	0.776	0.947	1.02 (0.84, 1.24)	0.818	0.985	0.91 (0.72, 1.15)	0.433	0.646
pseudouridine	HMDB00767	HILIC-pos	0.97 (0.81, 1.17)	0.782	0.951	0.93 (0.76, 1.13)	0.464	0.916	0.85 (0.67, 1.08)	0.183	0.519
4-pyridoxate	HMDB00017	HILIC-pos	0.98 (0.81, 1.17)	0.786	0.951	0.94 (0.77, 1.14)	0.513	0.961	0.96 (0.75, 1.21)	0.709	0.827
3-methylhistidine	HMDB00479	HILIC-pos	0.97 (0.81, 1.17)	0.786	0.951	0.86 (0.70, 1.05)	0.133	0.544	0.91 (0.71, 1.15)	0.42	0.643
C34:2 PC plasmalogen	HMDB11210*	C8-pos	0.98 (0.82, 1.17)	0.79	0.952	1.08 (0.89, 1.30)	0.46	0.916	0.88 (0.70, 1.11)	0.292	0.58
C38:2 PC	HMDB08270*	C8-pos	1.02 (0.86, 1.22)	0.795	0.952	1.03 (0.85, 1.25)	0.785	0.985	0.89 (0.71, 1.13)	0.334	0.598
C34:0 PE	HMDB08925*	C8-pos	0.98 (0.81, 1.18)	0.795	0.952	1.01 (0.83, 1.23)	0.929	0.998	0.93 (0.73, 1.18)	0.532	0.695
N6,N6-dimethyllysine	HMDB13287	HILIC-pos	0.98 (0.81, 1.18)	0.8	0.955	0.95 (0.78, 1.17)	0.637	0.972	0.87 (0.68, 1.12)	0.28	0.575
proline	HMDB00162	HILIC-pos	0.98 (0.81, 1.17)	0.808	0.959	1.06 (0.87, 1.29)	0.582	0.965	0.88 (0.69, 1.12)	0.304	0.586
C32:0 PC	HMDB07871*	C8-pos	0.98 (0.81, 1.18)	0.81	0.959	1.03 (0.83, 1.26)	0.812	0.985	0.91 (0.71, 1.16)	0.432	0.646
C24:0 SM	HMDB11697	C8-pos	1.02 (0.86, 1.22)	0.811	0.959	1.06 (0.87, 1.28)	0.579	0.965	0.91 (0.72, 1.14)	0.402	0.633
C30:1 PC	HMDB07870*	C8-pos	1.02 (0.85, 1.23)	0.816	0.962	1.10 (0.90, 1.34)	0.356	0.88	0.96 (0.76, 1.22)	0.74	0.845
C36:0 PE	HMDB08991*	C8-pos	0.98 (0.82, 1.17)	0.819	0.962	0.90 (0.74, 1.10)	0.297	0.816	0.92 (0.73, 1.17)	0.495	0.665
C18:3 LPC	HMDB10387*	C8-pos	1.02 (0.85, 1.22)	0.834	0.974	0.98 (0.81, 1.20)	0.855	0.985	0.83 (0.66, 1.06)	0.137	0.517
NMMA	HMDB29416	HILIC-pos	0.98 (0.81, 1.18)	0.837	0.974	0.99 (0.81, 1.21)	0.916	0.998	0.85 (0.66, 1.08)	0.181	0.519
C-glycosyltryptophan	n/a	HILIC-pos	1.02 (0.85, 1.23)	0.839	0.974	0.90 (0.74, 1.10)	0.297	0.816	0.94 (0.74, 1.19)	0.607	0.751
C22:6 LPC	HMDB10404	C8-pos	0.98 (0.82, 1.18)	0.847	0.974	0.92 (0.75, 1.12)	0.397	0.903	0.81 (0.63, 1.02)	0.075	0.517
N-ethylglycinexylidide	HMDB60656	HILIC-pos	1.02 (0.85, 1.22)	0.85	0.974	1.03 (0.85, 1.26)	0.737	0.985	0.87 (0.69, 1.10)	0.242	0.557
C47:2 TAG	HMDB42076*	C8-pos	1.02 (0.84, 1.23)	0.851	0.974	0.89 (0.72, 1.09)	0.254	0.739	1.03 (0.80, 1.32)	0.836	0.904
N2,N2-dimethylguanosine	HMDB04824	HILIC-pos	0.98 (0.82, 1.18)	0.852	0.974	1.01 (0.83, 1.23)	0.909	0.998	0.90 (0.71, 1.14)	0.372	0.631
C5-DC carnitine	HMDB13130	HILIC-pos	0.98 (0.82, 1.18)	0.852	0.974	0.96 (0.79, 1.17)	0.675	0.972	0.95 (0.75, 1.21)	0.678	0.807
betaine	HMDB00043	HILIC-pos	0.98 (0.82, 1.18)	0.852	0.974	1.04 (0.86, 1.27)	0.668	0.972	0.92 (0.72, 1.17)	0.483	0.662
C16:0 LPC	HMDB10382	C8-pos	0.98 (0.82, 1.18)	0.858	0.977	0.94 (0.78, 1.15)	0.561	0.965	0.82 (0.65, 1.04)	0.1	0.517
C36:3 PE	HMDB09060*	C8-pos	1.02 (0.85, 1.22)	0.866	0.982	0.97 (0.80, 1.18)	0.787	0.985	0.91 (0.72, 1.15)	0.417	0.643
C36:1 PC	HMDB08038*	C8-pos	1.02 (0.85, 1.22)	0.867	0.982	1.04 (0.85, 1.26)	0.725	0.985	0.91 (0.71, 1.15)	0.41	0.642
2-deoxyuridine	HMDB00012	HILIC-pos	0.99 (0.82, 1.18)	0.871	0.983	0.95 (0.78, 1.16)	0.608	0.972	0.95 (0.75, 1.20)	0.654	0.78
C38:7 PE plasmalogen	HMDB11420*	C8-pos	0.99 (0.82, 1.19)	0.873	0.983	1.02 (0.84, 1.25)	0.817	0.985	0.87 (0.68, 1.11)	0.256	0.562
C20:4 LPE	HMDB11517	C8-pos	0.99 (0.82, 1.19)	0.879	0.983	0.96 (0.79, 1.18)	0.703	0.972	0.80 (0.63, 1.03)	0.081	0.517
ornithine	HMDB00214	HILIC-pos	1.01 (0.85, 1.22)	0.881	0.983	0.94 (0.77, 1.14)	0.535	0.965	0.82 (0.65, 1.03)	0.092	0.517
C18:0 LPE	HMDB11130	C8-pos	1.01 (0.85, 1.21)	0.881	0.983	0.94 (0.77, 1.14)	0.538	0.965	0.92 (0.72, 1.16)	0.46	0.656
C36:2 PE	HMDB08994*	C8-pos	0.99 (0.82, 1.18)	0.885	0.984	0.96 (0.79, 1.17)	0.714	0.979	0.86 (0.68, 1.09)	0.215	0.525
C36:0 PC	HMDB08036*	C8-pos	0.99 (0.83, 1.18)	0.888	0.984	1.00 (0.82, 1.21)	0.973	0.998	0.88 (0.70, 1.11)	0.267	0.573
C20:0 LPE	HMDB11511	C8-pos	1.01 (0.85, 1.21)	0.893	0.985	0.93 (0.76, 1.12)	0.43	0.916	0.98 (0.78, 1.24)	0.875	0.927
C18:0 LPE B	HMDB11130	HILIC-pos	0.99 (0.83, 1.18)	0.894	0.985	1.02 (0.84, 1.23)	0.871	0.986	0.84 (0.67, 1.07)	0.159	0.517
N6-acetyllysine	HMDB00206	HILIC-pos	1.01 (0.84, 1.22)	0.896	0.985	1.05 (0.86, 1.27)	0.655	0.972	0.91 (0.72, 1.16)	0.447	0.653
lysine	HMDB01431	HILIC-pos	1.01 (0.84, 1.22)	0.913	0.986	1.02 (0.84, 1.25)	0.819	0.985	0.89 (0.70, 1.14)	0.351	0.62
proline-betaine	HMDB04827	HILIC-pos	0.99 (0.83, 1.19)	0.915	0.986	1.04 (0.86, 1.26)	0.692	0.972	0.85 (0.67, 1.07)	0.169	0.517
cystine	HMDB00192	HILIC-pos	0.99 (0.83, 1.19)	0.918	0.986	1.09 (0.90, 1.33)	0.378	0.903	0.92 (0.73, 1.16)	0.489	0.664
thiamine	HMDB00235	HILIC-pos	1.01 (0.84, 1.22)	0.923	0.986	0.99 (0.81, 1.22)	0.96	0.998	0.86 (0.67, 1.09)	0.212	0.522
urate	HMDB00289	HILIC-pos	1.01 (0.84, 1.21)	0.926	0.986	0.98 (0.80, 1.19)	0.82	0.985	0.87 (0.69, 1.10)	0.255	0.562
C34:0 PC	HMDB07970*	C8-pos	0.99 (0.82, 1.19)	0.927	0.986	1.02 (0.83, 1.24)	0.851	0.985	0.90 (0.71, 1.15)	0.399	0.631
C16:0 LPE	HMDB11503	C8-pos	0.99 (0.83, 1.19)	0.928	0.986	0.92 (0.76, 1.13)	0.437	0.916	0.84 (0.66, 1.07)	0.153	0.517
C30:0 PC	HMDB07869*	C8-pos	0.99 (0.82, 1.19)	0.928	0.986	1.09 (0.89, 1.34)	0.39	0.903	0.94 (0.74, 1.20)	0.606	0.751
acetylglycine	HMDB00532	HILIC-pos	0.99 (0.83, 1.19)	0.934	0.986	1.05 (0.86, 1.28)	0.63	0.972	0.96 (0.76, 1.22)	0.737	0.845
N-methylproline	NA	HILIC-pos	1.01 (0.84, 1.21)	0.936	0.986	1.08 (0.89, 1.31)	0.442	0.916	0.89 (0.70, 1.12)	0.312	0.59
N-oleoylethanolamine	HMDB02088	C8-pos	0.99 (0.82, 1.20)	0.936	0.986	1.00 (0.82, 1.22)	0.989	0.998	0.87 (0.68, 1.10)	0.245	0.557
putrescine	HMDB01414	HILIC-pos	1.01 (0.84, 1.21)	0.941	0.986	1.08 (0.89, 1.31)	0.45	0.916	0.86 (0.68, 1.09)	0.212	0.522
C34:1 PC plasmalogen	HMDB11239*	C8-pos	0.99 (0.83, 1.19)	0.941	0.986	1.03 (0.84, 1.25)	0.788	0.985	0.90 (0.71, 1.14)	0.378	0.631
C20:5 LPC	HMDB10397	C8-pos	1.01 (0.84, 1.21)	0.942	0.986	0.95 (0.78, 1.16)	0.634	0.972	0.79 (0.62, 1.00)	0.049	0.517
C20:4 LPC	HMDB10395	C8-pos	0.99 (0.82, 1.20)	0.944	0.986	0.96 (0.79, 1.18)	0.722	0.985	0.80 (0.63, 1.03)	0.081	0.517
indoleacetic acid	HMDB00197	HILIC-pos	1.01 (0.84, 1.21)	0.944	0.986	0.94 (0.77, 1.14)	0.502	0.958	0.84 (0.67, 1.07)	0.16	0.517
C36:3 PC plasmalogen	HMDB11244*	C8-pos	0.99 (0.83, 1.19)	0.945	0.986	1.00 (0.82, 1.21)	0.993	0.998	0.93 (0.74, 1.18)	0.571	0.725
glycine	HMDB00123	HILIC-pos	1.01 (0.84, 1.21)	0.946	0.986	1.08 (0.89, 1.32)	0.418	0.916	0.82 (0.64, 1.04)	0.094	0.517
carnosine	HMDB00033	HILIC-pos	0.99 (0.83, 1.19)	0.948	0.986	0.87 (0.72, 1.06)	0.162	0.596	0.91 (0.72, 1.15)	0.432	0.646
C38:3 PC	HMDB08047*	C8-pos	0.99 (0.83, 1.19)	0.954	0.986	1.00 (0.83, 1.22)	0.978	0.998	0.86 (0.68, 1.08)	0.197	0.521
hypoxanthine	HMDB00157	HILIC-pos	1.01 (0.84, 1.21)	0.955	0.986	0.91 (0.75, 1.11)	0.372	0.901	1.06 (0.84, 1.35)	0.616	0.754
N6,N6,N6-trimethyllysine	HMDB01325	HILIC-pos	0.99 (0.83, 1.20)	0.956	0.986	1.00 (0.82, 1.22)	0.999	0.999	0.88 (0.69, 1.12)	0.311	0.59
pterin	HMDB00802	HILIC-pos	1.00 (0.83, 1.19)	0.957	0.986	0.97 (0.80, 1.17)	0.735	0.985	0.97 (0.76, 1.23)	0.789	0.872
C16:1 LPC plasmalogen	HMDB10407	HILIC-pos	1.00 (0.84, 1.20)	0.962	0.989	0.99 (0.82, 1.21)	0.952	0.998	0.83 (0.66, 1.06)	0.135	0.517
1-methylguanine	HMDB03282	HILIC-pos	1.00 (0.82, 1.21)	0.97	0.989	1.05 (0.85, 1.29)	0.668	0.972	0.88 (0.69, 1.13)	0.329	0.598
C22:0 SM	HMDB12103	C8-pos	1.00 (0.83, 1.19)	0.97	0.989	1.07 (0.88, 1.30)	0.5	0.958	0.91 (0.72, 1.15)	0.421	0.643
C36:2 PC plasmalogen	HMDB11243*	C8-pos	1.00 (0.84, 1.20)	0.972	0.989	1.03 (0.85, 1.25)	0.779	0.985	0.94 (0.74, 1.19)	0.605	0.751
C38:5 PE	HMDB09069*	C8-pos	1.00 (0.84, 1.20)	0.973	0.989	0.98 (0.81, 1.20)	0.875	0.986	0.90 (0.71, 1.13)	0.362	0.627
phenylalanine	HMDB00159	HILIC-pos	1.00 (0.83, 1.20)	0.976	0.989	1.02 (0.84, 1.24)	0.876	0.986	0.90 (0.71, 1.14)	0.397	0.631
7-methylguanine	HMDB00897	HILIC-pos	1.00 (0.83, 1.20)	0.98	0.99	1.00 (0.82, 1.22)	0.995	0.998	0.95 (0.75, 1.21)	0.699	0.824
cortisol	HMDB00063	HILIC-pos	1.00 (0.83, 1.20)	0.982	0.99	0.84 (0.69, 1.03)	0.088	0.466	1.08 (0.85, 1.37)	0.534	0.695
methyl N-methylanthranilate	HMDB34169	HILIC-pos	1.00 (0.84, 1.20)	0.986	0.992	1.04 (0.86, 1.27)	0.677	0.972	0.87 (0.69, 1.11)	0.27	0.573
C24:1 Ceramide (d18:1)	HMDB04953*	C8-pos	1.00 (0.83, 1.20)	0.991	0.993	0.98 (0.80, 1.19)	0.832	0.985	0.88 (0.69, 1.12)	0.284	0.575
C36:2 PS plasmalogen	n/a	HILIC-pos	1.00 (0.83, 1.20)	0.993	0.993	1.09 (0.89, 1.33)	0.401	0.903	0.92 (0.72, 1.16)	0.467	0.656
