# Supplementary material for: Cord Blood Metabolome and BMI Trajectory from Birth to Adolescence: A Prospective Birth Cohort Study on Early Life Biomarkers of Persistent Obesity
Source: Metabolites. 2021 Oct 28;11(11):739. doi: 10.3390/metabo11110739 (PMC8625562; doi:10.3390/metabo11110739)
Supplement: Supplementary file 1 [file metabolites-11-00739-s001.zip › metabolites-1402936-supplementary/Supp Table 10.xlsx]

## Sheet: Sheet1
Metabolite	Type	Method	Age 0 standardized effect size (F)	Age 0 standardized effect size (M)	Age 0 ineraction term FDR	Age 0 LRT FDR	Age 0.2 standardized effect size (F)	Age 0.2 standardized effect size (M)	Age 0.2 ineraction term FDR	Age 0.2 LRT FDR	Age 0.3 standardized effect size (F)	Age 0.3 standardized effect size (M)	Age 0.3 ineraction term FDR	Age 0.3 LRT FDR	Age 0.5 standardized effect size (F)	Age 0.5 standardized effect size (M)	Age 0.5 ineraction term FDR	Age 0.5 LRT FDR	Age 0.7 standardized effect size (F)	Age 0.7 standardized effect size (M)	Age 0.7 ineraction term FDR	Age 0.7 LRT FDR	Age 0.8 standardized effect size (F)	Age 0.8 standardized effect size (M)	Age 0.8 ineraction term FDR	Age 0.8 LRT FDR	Age 1 standardized effect size (F)	Age 1 standardized effect size (M)	Age 1 ineraction term FDR	Age 1 LRT FDR	Age 1.5 standardized effect size (F)	Age 1.5 standardized effect size (M)	Age 1.5 ineraction term FDR	Age 1.5 LRT FDR	Age 2 standardized effect size (F)	Age 2 standardized effect size (M)	Age 2 ineraction term FDR	Age 2 LRT FDR	Age 2.5 standardized effect size (F)	Age 2.5 standardized effect size (M)	Age 2.5 ineraction term FDR	Age 2.5 LRT FDR	Age 3 standardized effect size (F)	Age 3 standardized effect size (M)	Age 3 ineraction term FDR	Age 3 LRT FDR	Age 3.5 standardized effect size (F)	Age 3.5 standardized effect size (M)	Age 3.5 ineraction term FDR
C42:0 TAG	TAG	C8-pos	-0.001	-0.052	0.996	0.731	-0.073	-0.071	0.99	0.298	-0.084	-0.065	0.993	0.943	-0.091	-0.069	0.93	0.443	-0.208	0.001	0.971	0.613	-0.084	-0.039	0.898	0.68	-0.066	-0.055	0.984	0.59	-0.057	-0.08	0.951	0.484	-0.059	0.006	0.67	0.754	0.011	-0.035	0.908	0.986	-0.081	0.016	0.765	0.804	-0.054	-0.152	0.85
C44:2 TAG	TAG	C8-pos	-0.027	-0.118	0.996	0.158	-0.12	-0.165	0.938	0.019	-0.077	-0.081	0.996	0.943	-0.084	-0.178	0.901	0.083	-0.16	-0.107	0.971	0.613	-0.067	-0.115	0.927	0.495	-0.017	-0.168	0.506	0.053	0.042	-0.121	0.333	0.359	0.003	-0.159	0.376	0.226	0.132	-0.19	0.019	0.053	0.058	-0.109	0.427	0.451	0.058	-0.231	0.408
C44:1 TAG	TAG	C8-pos	0.022	-0.052	0.996	0.735	-0.101	-0.164	0.938	0.019	-0.078	-0.084	0.993	0.943	-0.05	-0.175	0.724	0.1	-0.098	-0.09	0.985	0.723	-0.02	-0.105	0.875	0.61	-0.011	-0.159	0.506	0.071	0.043	-0.125	0.309	0.35	0.001	-0.115	0.5	0.478	0.109	-0.148	0.069	0.175	0.008	-0.065	0.836	0.763	0.035	-0.172	0.558
C44:0 TAG	TAG	C8-pos	0.06	-0.006	0.996	0.805	-0.078	-0.105	0.952	0.126	-0.126	-0.072	0.993	0.943	-0.029	-0.119	0.899	0.378	-0.064	-0.03	0.971	0.94	0.021	-0.071	0.875	0.726	-0.005	-0.106	0.738	0.403	0.014	-0.11	0.45	0.427	-0.018	-0.008	0.956	0.969	0.075	-0.045	0.572	0.784	-0.042	0.033	0.836	0.89	0.089	-0.107	0.558
C45:2 TAG	TAG	C8-pos	0.075	-0.021	0.996	0.657	-0.01	-0.121	0.938	0.145	-0.01	-0.101	0.993	0.943	-0.021	-0.133	0.803	0.328	-0.141	-0.062	0.971	0.723	-0.088	-0.095	0.999	0.527	-0.008	-0.104	0.745	0.434	0.122	-0.111	0.194	0.287	0.081	-0.028	0.49	0.582	0.122	-0.057	0.303	0.545	0.113	-0.042	0.492	0.604	0.115	-0.125	0.468
C45:1 TAG	TAG	C8-pos	0.084	0.03	0.996	0.572	0.009	-0.1	0.938	0.243	-0.016	-0.094	0.993	0.943	-0.012	-0.098	0.912	0.49	-0.12	-0.021	0.971	0.774	-0.066	-0.073	0.999	0.658	0.013	-0.078	0.745	0.612	0.127	-0.117	0.194	0.287	0.089	0.019	0.645	0.581	0.087	-0.031	0.628	0.806	0.061	0.007	0.916	0.902	0.154	-0.075	0.527
C45:0 TAG	TAG	C8-pos	0.109	0.082	0.996	0.149	0.026	0.05	0.956	0.67	-0.05	-0.015	0.993	0.943	0.014	0.078	0.914	0.609	-0.007	0.117	0.971	0.723	-0.045	0.078	0.769	0.659	0.01	0.038	0.934	0.876	0.034	-0.01	0.764	0.896	0.026	0.153	0.47	0.204	-0.027	0.118	0.543	0.605	-0.028	0.133	0.483	0.375	0.157	0.147	0.989
C46:4 TAG	TAG	C8-pos	-0.053	-0.173	0.996	0.008	-0.104	-0.144	0.938	0.035	-0.059	-0.08	0.993	0.943	-0.115	-0.196	0.914	0.071	-0.18	-0.143	0.971	0.613	-0.089	-0.141	0.911	0.395	-0.023	-0.186	0.506	0.033	0.001	-0.139	0.407	0.35	-0.027	-0.218	0.319	0.045	0.101	-0.265	0.007	0.01	0.051	-0.171	0.238	0.212	-0.01	-0.31	0.37
C46:3 TAG	TAG	C8-pos	-0.058	-0.154	0.996	0.027	-0.117	-0.159	0.938	0.019	-0.071	-0.083	0.993	0.943	-0.09	-0.198	0.821	0.071	-0.169	-0.131	0.971	0.613	-0.073	-0.139	0.88	0.405	-0.016	-0.189	0.506	0.033	0.025	-0.138	0.34	0.35	-0.016	-0.206	0.319	0.076	0.131	-0.251	0.007	0.01	0.074	-0.158	0.233	0.226	0.006	-0.27	0.415
C46:2 TAG	TAG	C8-pos	-0.021	-0.076	0.996	0.537	-0.133	-0.173	0.938	0.011	-0.075	-0.091	0.993	0.943	-0.057	-0.187	0.717	0.082	-0.126	-0.117	0.972	0.675	-0.044	-0.108	0.88	0.579	-0.015	-0.182	0.506	0.033	0.042	-0.125	0.31	0.35	-0.019	-0.172	0.424	0.162	0.125	-0.205	0.016	0.04	0.033	-0.108	0.499	0.499	-0.014	-0.195	0.626
C46:1 TAG	TAG	C8-pos	0.052	0.008	0.996	0.851	-0.115	-0.157	0.938	0.019	-0.08	-0.092	0.993	0.943	-0.006	-0.167	0.564	0.116	-0.035	-0.092	0.971	0.774	0.028	-0.08	0.81	0.682	-0.003	-0.158	0.506	0.078	0.043	-0.113	0.335	0.377	-0.024	-0.111	0.644	0.483	0.077	-0.132	0.188	0.355	-0.043	-0.039	0.998	0.874	-0.003	-0.109	0.846
C46:0 TAG	TAG	C8-pos	0.118	0.078	0.996	0.149	-0.013	-0.085	0.938	0.352	-0.066	-0.066	0.993	0.943	-0.005	-0.035	0.93	0.891	0.018	0.023	0.994	0.985	0.102	-0.014	0.769	0.608	0.048	-0.059	0.641	0.645	0.058	-0.079	0.361	0.47	0.013	0.054	0.83	0.769	0.014	0.015	0.999	0.995	-0.098	0.081	0.365	0.451	0.114	-0.045	0.643
C47:2 TAG	TAG	C8-pos	0.041	-0.019	0.996	0.879	-0.045	-0.164	0.938	0.027	-0.018	-0.123	0.993	0.943	-0.043	-0.158	0.803	0.152	-0.158	-0.077	0.971	0.723	-0.096	-0.082	0.965	0.587	-0.004	-0.135	0.593	0.223	0.096	-0.104	0.264	0.35	0.058	-0.063	0.47	0.614	0.122	-0.106	0.168	0.355	0.049	-0.062	0.697	0.731	0.048	-0.124	0.643
C47:1 TAG	TAG	C8-pos	0.105	0.071	0.996	0.226	-0.011	-0.085	0.938	0.391	-0.055	-0.072	0.993	0.943	-0.012	-0.052	0.918	0.805	-0.059	0.031	0.971	0.958	-0.032	0.017	0.906	0.951	0.004	-0.044	0.881	0.869	0.077	-0.046	0.45	0.574	0.031	0.083	0.8	0.624	0.003	0.049	0.909	0.967	-0.086	0.066	0.499	0.621	0.068	0.037	0.959
C47:0 TAG	TAG	C8-pos	0.054	-0.034	0.996	0.721	-0.021	-0.112	0.938	0.165	-0.105	-0.096	0.993	0.943	-0.016	-0.107	0.899	0.444	-0.054	0.001	0.971	0.984	-0.036	-0.069	0.945	0.752	0.003	-0.081	0.768	0.583	0.051	-0.109	0.347	0.385	0.018	0.009	0.96	0.969	0.079	-0.033	0.628	0.806	0.029	0.031	0.998	0.94	0.152	-0.167	0.272
C48:5 TAG	TAG	C8-pos	-0.061	-0.167	0.996	0.013	-0.108	-0.142	0.938	0.035	-0.062	-0.083	0.993	0.943	-0.113	-0.196	0.914	0.071	-0.186	-0.149	0.971	0.613	-0.073	-0.149	0.88	0.391	-0.027	-0.181	0.506	0.033	-0.013	-0.143	0.45	0.35	-0.036	-0.232	0.319	0.024	0.103	-0.269	0.007	0.01	0.036	-0.189	0.238	0.191	-0.039	-0.304	0.433
C48:4 TAG	TAG	C8-pos	-0.067	-0.156	0.996	0.021	-0.124	-0.155	0.938	0.019	-0.074	-0.085	0.993	0.943	-0.092	-0.2	0.821	0.071	-0.171	-0.145	0.971	0.613	-0.068	-0.149	0.875	0.391	-0.039	-0.187	0.506	0.033	-0.011	-0.151	0.414	0.332	-0.05	-0.229	0.339	0.024	0.101	-0.273	0.007	0.01	0.034	-0.19	0.238	0.191	-0.067	-0.282	0.558
C48:3 TAG	TAG	C8-pos	-0.063	-0.118	0.996	0.138	-0.138	-0.185	0.938	0.006	-0.065	-0.096	0.993	0.943	-0.059	-0.199	0.639	0.071	-0.135	-0.136	0.994	0.613	-0.06	-0.14	0.875	0.403	-0.025	-0.199	0.506	0.033	0.029	-0.153	0.299	0.324	-0.036	-0.216	0.328	0.041	0.124	-0.261	0.007	0.01	0.051	-0.157	0.271	0.233	-0.063	-0.232	0.643
C48:2 TAG	TAG	C8-pos	0.01	-0.018	0.996	0.977	-0.136	-0.174	0.938	0.007	-0.061	-0.096	0.993	0.943	-0.016	-0.173	0.594	0.097	-0.048	-0.112	0.971	0.723	-0.009	-0.084	0.875	0.68	-0.012	-0.177	0.506	0.036	0.068	-0.125	0.264	0.332	-0.033	-0.161	0.463	0.204	0.083	-0.188	0.063	0.121	0.004	-0.076	0.816	0.676	-0.033	-0.106	0.896
C48:1 TAG	TAG	C8-pos	0.036	0.012	0.996	0.926	-0.08	-0.157	0.938	0.024	-0.049	-0.092	0.993	0.943	0.035	-0.157	0.371	0.142	0.014	-0.087	0.971	0.774	0.064	-0.068	0.727	0.649	0.001	-0.158	0.506	0.083	0.085	-0.112	0.263	0.332	-0.026	-0.084	0.765	0.614	0.06	-0.107	0.353	0.596	-0.022	-0.002	0.973	0.975	0.102	-0.075	0.624
C48:0 TAG	TAG	C8-pos	0.067	0.027	0.996	0.663	-0.003	-0.106	0.938	0.165	-0.054	-0.082	0.993	0.943	0	-0.111	0.737	0.429	0.024	-0.028	0.971	0.985	0.108	-0.1	0.523	0.398	0.022	-0.102	0.554	0.434	0.058	-0.11	0.299	0.35	0.028	-0.012	0.798	0.914	0.045	-0.003	0.88	0.967	-0.011	0.083	0.729	0.642	0.136	-0.093	0.445
C49:3 TAG	TAG	C8-pos	-0.062	-0.099	0.996	0.249	-0.104	-0.172	0.938	0.019	-0.054	-0.104	0.993	0.943	-0.058	-0.177	0.801	0.1	-0.146	-0.119	0.971	0.63	-0.104	-0.109	0.999	0.461	-0.033	-0.171	0.506	0.061	0.028	-0.091	0.46	0.54	-0.004	-0.124	0.5	0.464	0.103	-0.164	0.073	0.175	0.061	-0.11	0.427	0.475	-0.047	-0.171	0.839
C49:2 TAG	TAG	C8-pos	-0.014	-0.001	0.996	0.999	-0.098	-0.155	0.938	0.025	-0.083	-0.074	0.993	0.943	0.015	-0.095	0.804	0.48	-0.06	-0.075	0.971	0.786	0.01	-0.004	0.982	0.997	0.027	-0.113	0.506	0.403	0.095	-0.043	0.395	0.502	0.019	-0.016	0.838	0.961	0.1	-0.076	0.368	0.628	-0.03	-0.021	0.998	0.953	0.069	-0.038	0.85
C50:6 TAG	TAG	C8-pos	-0.069	-0.158	0.996	0.019	-0.092	-0.151	0.938	0.035	-0.066	-0.083	0.993	0.943	-0.099	-0.185	0.914	0.071	-0.185	-0.141	0.971	0.613	-0.05	-0.156	0.84	0.391	-0.022	-0.163	0.506	0.07	-0.035	-0.139	0.542	0.35	-0.032	-0.232	0.319	0.024	0.098	-0.257	0.012	0.01	0.007	-0.188	0.327	0.201	-0.04	-0.317	0.415
C50:5 TAG	TAG	C8-pos	-0.069	-0.15	0.996	0.027	-0.117	-0.161	0.938	0.019	-0.064	-0.097	0.993	0.943	-0.087	-0.196	0.821	0.071	-0.162	-0.143	0.971	0.613	-0.064	-0.16	0.875	0.388	-0.042	-0.175	0.519	0.036	-0.034	-0.159	0.462	0.324	-0.049	-0.231	0.328	0.024	0.087	-0.273	0.011	0.01	0.024	-0.19	0.26	0.191	-0.069	-0.282	0.558
C50:4 TAG	TAG	C8-pos	-0.088	-0.162	0.996	0.013	-0.122	-0.172	0.938	0.015	-0.052	-0.094	0.993	0.943	-0.062	-0.211	0.621	0.071	-0.126	-0.152	0.971	0.613	-0.078	-0.177	0.875	0.388	-0.041	-0.205	0.506	0.033	0.01	-0.174	0.299	0.287	-0.042	-0.235	0.319	0.024	0.115	-0.283	0.007	0.01	0.085	-0.193	0.113	0.168	-0.052	-0.27	0.555
C50:3 TAG	TAG	C8-pos	-0.096	-0.109	0.996	0.11	-0.145	-0.182	0.938	0.006	-0.058	-0.083	0.993	0.943	-0.026	-0.189	0.594	0.083	-0.071	-0.14	0.971	0.674	-0.082	-0.149	0.88	0.391	-0.024	-0.204	0.506	0.033	0.071	-0.164	0.194	0.287	-0.038	-0.2	0.382	0.085	0.125	-0.25	0.007	0.01	0.116	-0.133	0.173	0.227	0.017	-0.189	0.558
C50:2 TAG	TAG	C8-pos	-0.041	-0.067	0.996	0.55	-0.107	-0.195	0.938	0.006	-0.038	-0.1	0.993	0.943	0.031	-0.178	0.315	0.095	0.009	-0.128	0.971	0.723	0.013	-0.13	0.727	0.455	-0.009	-0.189	0.506	0.033	0.095	-0.152	0.194	0.287	-0.011	-0.155	0.424	0.253	0.113	-0.186	0.029	0.073	0.103	-0.066	0.427	0.538	0.158	-0.122	0.415
C50:1 TAG	TAG	C8-pos	-0.004	-0.03	0.996	0.928	-0.079	-0.164	0.938	0.021	-0.049	-0.104	0.993	0.943	0.041	-0.178	0.252	0.097	0.029	-0.122	0.971	0.723	0.046	-0.166	0.523	0.388	-0.019	-0.167	0.506	0.07	0.073	-0.147	0.209	0.287	-0.001	-0.091	0.619	0.601	0.066	-0.123	0.253	0.456	0.051	0.006	0.923	0.911	0.164	-0.103	0.415
C50:0 TAG	TAG	C8-pos	0.041	0.011	0.996	0.904	-0.03	-0.076	0.938	0.398	-0.066	-0.08	0.993	0.943	0.008	-0.129	0.621	0.328	0.038	-0.044	0.971	0.958	0.061	-0.15	0.523	0.391	0.005	-0.107	0.618	0.429	0.043	-0.122	0.299	0.35	0.029	-0.028	0.716	0.856	0.054	-0.021	0.771	0.917	0.016	0.087	0.825	0.642	0.121	-0.133	0.415
C51:3 TAG	TAG	C8-pos	-0.161	-0.169	0.996	0.002	-0.087	-0.132	0.938	0.073	-0.05	-0.066	0.993	0.943	0.009	-0.161	0.564	0.173	-0.06	-0.132	0.971	0.723	-0.084	-0.088	0.999	0.593	-0.038	-0.167	0.588	0.07	0.046	-0.086	0.416	0.523	-0.037	-0.117	0.662	0.478	0.114	-0.159	0.054	0.147	0.109	-0.117	0.26	0.338	0.08	-0.137	0.529
C51:1 TAG	TAG	C8-pos	-0.059	-0.082	0.996	0.363	-0.07	-0.141	0.938	0.063	-0.08	-0.104	0.993	0.943	-0.015	-0.144	0.717	0.235	-0.065	-0.086	0.971	0.774	-0.015	-0.153	0.769	0.428	-0.037	-0.141	0.738	0.17	0.013	-0.095	0.496	0.534	0.011	-0.065	0.662	0.739	0.08	-0.107	0.303	0.542	0.066	-0.016	0.825	0.858	0.113	-0.163	0.415
C51:0 TAG	TAG	C8-pos	-0.062	-0.108	0.996	0.183	-0.086	-0.129	0.938	0.077	-0.076	-0.105	0.993	0.943	-0.051	-0.172	0.774	0.113	-0.123	-0.099	0.971	0.723	-0.109	-0.156	0.933	0.388	-0.053	-0.139	0.768	0.154	0.013	-0.113	0.45	0.444	-0.001	-0.11	0.533	0.488	0.092	-0.144	0.137	0.29	0.097	-0.056	0.492	0.61	0.087	-0.251	0.272
C52:7 TAG	TAG	C8-pos	-0.077	-0.131	0.996	0.055	-0.079	-0.169	0.938	0.024	-0.06	-0.082	0.993	0.943	-0.065	-0.175	0.804	0.097	-0.148	-0.125	0.971	0.613	-0.015	-0.159	0.727	0.391	-0.007	-0.133	0.588	0.234	-0.029	-0.123	0.579	0.406	0	-0.208	0.302	0.076	0.092	-0.21	0.04	0.068	0.026	-0.149	0.413	0.355	-0.016	-0.297	0.415
C52:6 TAG	TAG	C8-pos	-0.078	-0.147	0.996	0.026	-0.091	-0.176	0.938	0.019	-0.061	-0.097	0.993	0.943	-0.061	-0.196	0.692	0.071	-0.125	-0.149	0.971	0.613	-0.032	-0.179	0.727	0.388	-0.021	-0.158	0.506	0.083	-0.029	-0.145	0.49	0.35	-0.017	-0.224	0.302	0.031	0.101	-0.246	0.016	0.017	0.038	-0.171	0.303	0.253	-0.03	-0.287	0.497
C52:5 TAG	TAG	C8-pos	-0.125	-0.217	0.996	0	-0.058	-0.076	0.956	0.348	-0.025	-0.02	0.993	0.979	-0.108	-0.157	0.914	0.097	-0.096	-0.166	0.971	0.613	-0.103	-0.174	0.88	0.388	-0.036	-0.183	0.506	0.041	0.011	-0.148	0.351	0.35	-0.037	-0.195	0.412	0.121	0.127	-0.244	0.007	0.01	0.158	-0.168	0.02	0.082	0.057	-0.289	0.272
C52:4 TAG	TAG	C8-pos	-0.152	-0.208	0.996	0	-0.086	-0.102	0.956	0.145	-0.057	-0.038	0.993	0.943	-0.05	-0.162	0.801	0.142	-0.076	-0.161	0.971	0.642	-0.114	-0.181	0.881	0.388	-0.035	-0.198	0.506	0.033	0.042	-0.153	0.265	0.332	-0.03	-0.175	0.424	0.154	0.132	-0.238	0.007	0.01	0.184	-0.145	0.02	0.082	0.128	-0.258	0.2
C52:3 TAG	TAG	C8-pos	-0.121	-0.169	0.996	0.005	-0.107	-0.166	0.938	0.019	-0.051	-0.061	0.993	0.943	0.011	-0.177	0.45	0.114	-0.031	-0.172	0.971	0.613	-0.061	-0.186	0.769	0.388	-0.028	-0.199	0.506	0.033	0.076	-0.172	0.194	0.287	-0.016	-0.192	0.347	0.132	0.137	-0.238	0.007	0.01	0.153	-0.149	0.102	0.191	0.143	-0.186	0.305
C52:2 TAG	TAG	C8-pos	-0.057	-0.064	0.996	0.535	-0.109	-0.161	0.938	0.019	-0.035	-0.09	0.993	0.943	0.061	-0.184	0.23	0.083	0.012	-0.142	0.971	0.723	-0.017	-0.17	0.727	0.391	-0.035	-0.183	0.506	0.036	0.082	-0.145	0.209	0.287	-0.005	-0.136	0.438	0.395	0.104	-0.171	0.054	0.137	0.105	-0.058	0.483	0.589	0.119	-0.086	0.558
C52:1 TAG	TAG	C8-pos	0	0.004	0.996	0.999	-0.078	-0.088	0.956	0.203	-0.057	-0.061	0.993	0.943	0.025	-0.136	0.564	0.262	0.03	-0.082	0.971	0.802	0.033	-0.184	0.523	0.388	-0.018	-0.135	0.618	0.223	0.039	-0.133	0.299	0.35	0.035	-0.066	0.533	0.658	0.081	-0.092	0.344	0.603	0.045	0.033	0.996	0.877	0.099	-0.137	0.48
C52:0 TAG	TAG	C8-pos	0.103	0.054	0.996	0.271	0.028	-0.055	0.938	0.618	-0.022	-0.087	0.993	0.943	0.043	-0.067	0.737	0.613	0.126	0.014	0.971	0.727	0.022	-0.091	0.769	0.649	-0.002	-0.033	0.914	0.922	0.002	-0.109	0.48	0.47	-0.043	0.018	0.689	0.801	-0.001	0.018	0.976	0.995	-0.047	0.064	0.634	0.692	0.059	-0.073	0.789
C53:3 TAG	TAG	C8-pos	-0.155	-0.148	0.996	0.006	-0.069	-0.071	0.969	0.357	-0.057	-0.035	0.993	0.943	0.033	-0.093	0.717	0.478	-0.051	-0.129	0.971	0.723	-0.093	-0.119	0.965	0.437	-0.054	-0.135	0.824	0.223	-0.005	-0.065	0.725	0.738	-0.038	-0.095	0.783	0.572	0.081	-0.17	0.111	0.211	0.075	-0.097	0.427	0.524	0.07	-0.077	0.674
C53:2 TAG	TAG	C8-pos	-0.105	-0.1	0.996	0.136	-0.1	-0.138	0.938	0.052	-0.044	-0.08	0.993	0.943	0.039	-0.148	0.463	0.194	-0.037	-0.118	0.971	0.723	-0.053	-0.166	0.834	0.391	-0.037	-0.159	0.618	0.098	0.023	-0.11	0.45	0.471	0.002	-0.11	0.533	0.533	0.086	-0.174	0.099	0.186	0.061	-0.071	0.595	0.676	0.028	-0.143	0.643
C54:9 TAG	TAG	C8-pos	-0.085	-0.148	0.996	0.019	-0.056	-0.11	0.938	0.165	-0.05	-0.067	0.993	0.943	-0.103	-0.127	0.96	0.158	-0.176	-0.091	0.971	0.613	-0.035	-0.127	0.875	0.469	-0.002	-0.09	0.745	0.547	-0.062	-0.087	0.949	0.47	0.001	-0.179	0.322	0.153	0.053	-0.163	0.187	0.29	0.039	-0.125	0.439	0.466	-0.005	-0.303	0.391
C54:8 TAG	TAG	C8-pos	-0.089	-0.135	0.996	0.033	-0.057	-0.153	0.938	0.051	-0.043	-0.074	0.993	0.943	-0.045	-0.15	0.821	0.183	-0.115	-0.114	0.994	0.723	0.001	-0.161	0.727	0.391	0.012	-0.104	0.618	0.466	-0.02	-0.098	0.651	0.538	0.018	-0.18	0.307	0.153	0.105	-0.159	0.073	0.181	0.07	-0.121	0.365	0.431	0.033	-0.289	0.322
C54:7 TAG	TAG	C8-pos	-0.093	-0.115	0.996	0.073	-0.071	-0.171	0.938	0.024	-0.051	-0.075	0.993	0.943	-0.009	-0.163	0.608	0.142	-0.091	-0.121	0.971	0.723	0	-0.177	0.727	0.388	0.016	-0.106	0.61	0.435	0.006	-0.107	0.48	0.485	0.036	-0.188	0.302	0.129	0.113	-0.169	0.06	0.154	0.085	-0.103	0.39	0.475	0.058	-0.274	0.305
C54:6 TAG	TAG	C8-pos	-0.136	-0.148	0.996	0.005	-0.1	-0.157	0.938	0.025	-0.091	-0.073	0.993	0.943	-0.022	-0.161	0.631	0.135	-0.081	-0.119	0.971	0.723	-0.047	-0.202	0.727	0.388	-0.007	-0.121	0.641	0.349	0.006	-0.132	0.422	0.377	0.004	-0.193	0.319	0.129	0.116	-0.233	0.018	0.036	0.109	-0.116	0.26	0.348	0.167	-0.264	0.2
C54:5 TAG	TAG	C8-pos	-0.158	-0.202	0.996	0	-0.082	-0.075	0.989	0.262	-0.073	-0.012	0.993	0.943	-0.029	-0.146	0.774	0.217	-0.044	-0.137	0.971	0.723	-0.1	-0.17	0.88	0.388	-0.06	-0.169	0.688	0.054	0.005	-0.132	0.416	0.367	-0.062	-0.146	0.662	0.232	0.101	-0.208	0.021	0.046	0.144	-0.128	0.129	0.201	0.094	-0.249	0.272
C54:4 TAG	TAG	C8-pos	-0.145	-0.176	0.996	0.001	-0.122	-0.102	0.956	0.077	-0.069	-0.018	0.993	0.943	-0.001	-0.14	0.631	0.235	-0.02	-0.174	0.971	0.613	-0.059	-0.205	0.727	0.388	-0.031	-0.168	0.506	0.066	0.039	-0.144	0.299	0.332	-0.018	-0.153	0.424	0.234	0.148	-0.228	0.007	0.01	0.177	-0.11	0.113	0.191	0.138	-0.173	0.322
C54:3 TAG	TAG	C8-pos	-0.086	-0.083	0.996	0.246	-0.121	-0.103	0.956	0.073	-0.025	-0.033	0.993	0.959	0.068	-0.159	0.252	0.114	0.035	-0.152	0.971	0.675	-0.022	-0.188	0.727	0.388	-0.02	-0.158	0.506	0.083	0.056	-0.14	0.264	0.332	0.015	-0.116	0.424	0.478	0.14	-0.169	0.021	0.067	0.157	-0.05	0.325	0.375	0.121	-0.103	0.527
C54:2 TAG	TAG	C8-pos	-0.036	-0.018	0.996	0.907	-0.105	-0.087	0.956	0.145	-0.023	-0.03	0.993	0.978	0.077	-0.133	0.332	0.189	0.047	-0.129	0.971	0.723	-0.002	-0.176	0.727	0.388	-0.024	-0.134	0.669	0.223	0.056	-0.122	0.299	0.355	0.031	-0.073	0.533	0.636	0.109	-0.117	0.136	0.31	0.086	0	0.81	0.746	0.079	-0.109	0.623
C54:1 TAG	TAG	C8-pos	0.012	0.03	0.996	0.926	-0.066	-0.018	0.938	0.638	-0.046	-0.007	0.993	0.957	0.027	-0.085	0.771	0.546	0.06	-0.051	0.971	0.872	0.023	-0.168	0.727	0.388	-0.014	-0.099	0.748	0.47	0.008	-0.117	0.45	0.441	0.05	-0.011	0.689	0.77	0.081	-0.053	0.535	0.733	0.032	0.045	0.986	0.874	0.066	-0.138	0.558
C55:3 TAG	TAG	C8-pos	-0.145	-0.126	0.996	0.019	-0.103	-0.162	0.938	0.024	-0.024	-0.058	0.993	0.943	0.025	-0.139	0.594	0.235	-0.072	-0.125	0.971	0.723	-0.065	-0.149	0.875	0.398	-0.023	-0.135	0.682	0.223	0.047	-0.093	0.407	0.484	0.01	-0.125	0.424	0.442	0.105	-0.205	0.033	0.063	0.113	-0.091	0.346	0.431	0.005	-0.208	0.558
C55:2 TAG	TAG	C8-pos	-0.076	-0.08	0.996	0.324	-0.115	-0.146	0.938	0.027	-0.063	-0.067	0.993	0.943	0	-0.159	0.608	0.158	-0.078	-0.095	0.971	0.723	-0.103	-0.188	0.875	0.388	-0.041	-0.139	0.745	0.17	0.001	-0.127	0.454	0.385	0.005	-0.104	0.533	0.524	0.049	-0.188	0.168	0.174	0.038	-0.086	0.624	0.642	-0.031	-0.229	0.604
C56:10 TAG	TAG	C8-pos	-0.069	-0.113	0.996	0.131	-0.025	-0.075	0.938	0.464	-0.031	-0.043	0.993	0.943	-0.066	-0.092	0.946	0.443	-0.113	-0.05	0.971	0.748	0	-0.12	0.769	0.529	0.017	-0.045	0.856	0.848	-0.035	-0.052	0.959	0.729	0.021	-0.14	0.363	0.365	0.063	-0.1	0.388	0.649	0.073	-0.089	0.469	0.582	0.048	-0.293	0.272
C56:9 TAG	TAG	C8-pos	-0.098	-0.137	0.996	0.025	-0.044	-0.094	0.938	0.27	-0.04	-0.05	0.993	0.943	-0.068	-0.109	0.919	0.338	-0.114	-0.089	0.971	0.723	-0.027	-0.151	0.769	0.4	0.011	-0.067	0.824	0.738	-0.024	-0.072	0.805	0.657	0.024	-0.152	0.322	0.253	0.087	-0.123	0.197	0.412	0.095	-0.092	0.379	0.467	0.056	-0.275	0.3
C56:8 TAG	TAG	C8-pos	-0.139	-0.135	0.996	0.008	-0.03	-0.079	0.938	0.408	-0.049	-0.011	0.993	0.943	-0.025	-0.085	0.914	0.549	-0.072	-0.071	0.994	0.774	0.008	-0.168	0.727	0.388	0.037	-0.049	0.745	0.78	0.021	-0.063	0.59	0.718	0.059	-0.116	0.322	0.399	0.133	-0.108	0.13	0.295	0.14	-0.045	0.413	0.418	0.161	-0.197	0.272
C56:7 TAG	TAG	C8-pos	-0.147	-0.142	0.996	0.006	-0.05	-0.116	0.938	0.165	-0.051	-0.037	0.993	0.943	0.019	-0.121	0.621	0.375	-0.027	-0.116	0.971	0.774	0.014	-0.174	0.727	0.388	0.045	-0.09	0.506	0.496	0.055	-0.096	0.351	0.456	0.038	-0.138	0.328	0.374	0.143	-0.167	0.036	0.111	0.105	-0.065	0.441	0.551	0.192	-0.178	0.253
C56:6 TAG	TAG	C8-pos	-0.098	-0.078	0.996	0.197	-0.063	-0.146	0.938	0.06	-0.035	-0.067	0.993	0.943	0.036	-0.106	0.621	0.443	-0.001	-0.117	0.971	0.743	0.054	-0.19	0.509	0.388	0.067	-0.077	0.506	0.486	0.082	-0.097	0.299	0.377	0.068	-0.155	0.302	0.203	0.114	-0.212	0.032	0.079	0.089	-0.034	0.624	0.676	0.179	-0.082	0.494
C56:5 TAG	TAG	C8-pos	-0.061	-0.08	0.996	0.343	-0.094	-0.159	0.938	0.027	-0.039	-0.088	0.993	0.943	0.018	-0.132	0.621	0.302	-0.036	-0.111	0.971	0.733	0.058	-0.209	0.509	0.388	0.018	-0.107	0.61	0.434	0.065	-0.12	0.299	0.35	0.058	-0.12	0.322	0.391	0.138	-0.201	0.021	0.066	0.111	0.006	0.729	0.621	0.111	-0.162	0.441
C56:4 TAG	TAG	C8-pos	-0.071	-0.073	0.996	0.349	-0.124	-0.152	0.938	0.02	-0.052	-0.052	0.993	0.943	0.029	-0.147	0.483	0.184	-0.016	-0.111	0.971	0.723	0.044	-0.226	0.509	0.388	0.003	-0.117	0.618	0.352	0.083	-0.112	0.264	0.35	0.026	-0.107	0.424	0.483	0.117	-0.182	0.042	0.107	0.116	0.01	0.738	0.622	0.066	-0.158	0.558
C56:3 TAG	TAG	C8-pos	-0.078	-0.04	0.996	0.55	-0.134	-0.117	0.956	0.039	-0.04	-0.024	0.993	0.957	0.054	-0.134	0.444	0.22	0.019	-0.113	0.971	0.723	-0.018	-0.156	0.752	0.394	-0.031	-0.109	0.824	0.369	0.054	-0.105	0.341	0.419	0	-0.09	0.626	0.581	0.063	-0.162	0.154	0.201	0.1	-0.021	0.634	0.676	0.031	-0.155	0.634
C56:2 TAG	TAG	C8-pos	-0.067	-0.016	0.996	0.71	-0.131	-0.104	0.956	0.053	-0.066	-0.023	0.993	0.943	0.009	-0.117	0.717	0.381	-0.028	-0.089	0.971	0.774	-0.051	-0.175	0.769	0.388	-0.045	-0.102	0.856	0.403	0.005	-0.117	0.454	0.437	0.009	-0.058	0.689	0.754	0.022	-0.134	0.454	0.436	0.04	-0.013	0.916	0.943	-0.028	-0.196	0.662
C56:1 TAG	TAG	C8-pos	-0.014	-0.018	0.996	0.977	-0.102	-0.117	0.956	0.063	-0.049	-0.055	0.993	0.943	-0.059	-0.118	0.914	0.328	-0.081	-0.062	0.971	0.774	-0.111	-0.204	0.875	0.388	-0.043	-0.116	0.856	0.325	-0.046	-0.16	0.507	0.287	0.005	-0.035	0.821	0.913	-0.049	-0.118	0.858	0.532	-0.004	-0.021	0.978	0.97	-0.054	-0.241	0.624
C58:11 TAG	TAG	C8-pos	-0.068	-0.087	0.996	0.249	-0.01	-0.04	0.952	0.816	-0.027	-0.019	0.993	0.979	-0.063	-0.051	0.946	0.613	-0.098	-0.004	0.971	0.774	-0.004	-0.084	0.875	0.693	0.028	0.014	0.975	0.939	-0.025	0.001	0.863	0.939	0.036	-0.092	0.424	0.553	0.05	-0.033	0.756	0.909	0.082	-0.036	0.634	0.676	0.067	-0.275	0.272
C58:10 TAG	TAG	C8-pos	-0.109	-0.129	0.996	0.021	-0.027	-0.026	0.998	0.855	-0.058	-0.013	0.993	0.943	-0.102	-0.042	0.914	0.443	-0.115	-0.01	0.971	0.774	-0.031	-0.119	0.875	0.495	0.013	0.009	0.989	0.975	-0.05	-0.017	0.811	0.744	0.018	-0.094	0.5	0.572	0.023	-0.075	0.708	0.84	0.072	-0.059	0.576	0.674	0.052	-0.24	0.397
C58:9 TAG	TAG	C8-pos	-0.129	-0.109	0.996	0.029	-0.029	-0.02	0.967	0.872	-0.051	0.019	0.993	0.943	-0.037	0.002	0.914	0.891	-0.052	-0.017	0.971	0.968	0.015	-0.124	0.727	0.477	0.053	0.033	0.96	0.774	0.011	-0.004	0.933	0.986	0.038	-0.035	0.645	0.769	0.065	-0.052	0.628	0.824	0.096	-0.003	0.761	0.676	0.135	-0.132	0.415
C58:8 TAG	TAG	C8-pos	-0.121	-0.097	0.996	0.064	-0.02	-0.076	0.938	0.464	-0.016	-0.002	0.993	0.993	0.062	-0.039	0.801	0.663	0.014	-0.077	0.971	0.872	0.101	-0.151	0.509	0.388	0.08	0.008	0.824	0.64	0.057	-0.031	0.545	0.683	0.066	-0.053	0.427	0.572	0.07	-0.066	0.543	0.765	0.079	0.031	0.923	0.739	0.176	-0.061	0.488
C58:7 TAG	TAG	C8-pos	-0.133	-0.088	0.996	0.073	-0.053	-0.101	0.938	0.22	-0.03	-0.02	0.993	0.979	0.058	-0.091	0.616	0.444	0.027	-0.095	0.971	0.774	0.078	-0.196	0.509	0.388	0.103	-0.042	0.506	0.449	0.098	-0.049	0.347	0.443	0.079	-0.089	0.326	0.442	0.131	-0.156	0.059	0.16	0.117	0.035	0.825	0.604	0.222	-0.084	0.361
C58:6 TAG	TAG	C8-pos	-0.095	-0.08	0.996	0.197	-0.095	-0.139	0.938	0.052	-0.045	-0.056	0.993	0.943	0.045	-0.145	0.401	0.183	0.004	-0.11	0.971	0.744	0.045	-0.23	0.509	0.388	0.047	-0.095	0.506	0.434	0.081	-0.096	0.299	0.367	0.054	-0.131	0.319	0.305	0.097	-0.202	0.052	0.107	0.102	0.008	0.775	0.676	0.088	-0.2	0.415
C60:12 TAG	TAG	C8-pos	-0.101	-0.092	0.996	0.116	0.002	-0.015	0.956	0.969	-0.021	0.011	0.993	0.986	-0.049	-0.012	0.914	0.805	-0.086	0.022	0.971	0.831	0.026	-0.082	0.824	0.68	0.041	0.041	0.989	0.792	-0.014	0.017	0.857	0.959	0.058	-0.051	0.48	0.614	0.048	0.004	0.907	0.946	0.09	-0.005	0.765	0.676	0.09	-0.217	0.37
C32:1 PE	PE	C8-pos	0.13	0.115	0.996	0.039	0.024	-0.055	0.938	0.637	0.128	-0.039	0.993	0.943	0.146	-0.078	0.252	0.181	0.117	0.025	0.971	0.774	0.001	0.025	0.963	0.967	0.022	-0.023	0.881	0.927	0.014	-0.008	0.883	0.969	0.062	-0.035	0.533	0.636	-0.031	0.081	0.65	0.806	0.053	0.031	0.973	0.868	0.03	0.047	0.975
C32:0 PE	PE	C8-pos	-0.07	-0.029	0.996	0.657	0.021	-0.131	0.938	0.103	0.006	-0.007	0.993	0.993	-0.06	0.005	0.914	0.778	-0.126	-0.047	0.971	0.744	0	-0.023	0.965	0.967	-0.016	-0.021	0.989	0.96	-0.078	-0.027	0.685	0.574	-0.025	-0.051	0.899	0.766	-0.097	-0.015	0.714	0.7	-0.155	-0.073	0.823	0.338	-0.207	-0.207	0.996
C34:2 PE	PE	C8-pos	0.007	0.002	0.996	0.999	-0.022	-0.052	0.955	0.698	0.05	-0.039	0.993	0.943	0.02	-0.156	0.533	0.194	-0.008	-0.032	0.971	0.985	-0.076	-0.056	0.963	0.661	-0.057	-0.076	0.973	0.532	-0.027	-0.041	0.961	0.792	0.013	-0.068	0.644	0.699	-0.01	-0.004	0.982	0.995	0.087	-0.005	0.765	0.719	0.012	-0.045	0.913
C34:0 PE	PE	C8-pos	-0.114	-0.09	0.996	0.133	-0.035	-0.124	0.938	0.121	-0.011	-0.015	0.993	0.993	-0.064	0.004	0.914	0.767	-0.168	-0.036	0.971	0.723	-0.021	-0.042	0.965	0.89	-0.021	-0.014	0.989	0.961	-0.096	0.007	0.454	0.471	-0.026	-0.077	0.783	0.636	-0.107	0.021	0.521	0.66	-0.127	-0.066	0.883	0.461	-0.275	-0.223	0.913
C36:4 PE	PE	C8-pos	0	0.009	0.996	0.999	-0.033	-0.104	0.938	0.23	0.117	-0.092	0.993	0.943	0.048	-0.096	0.621	0.444	0.022	-0.073	0.971	0.925	-0.017	-0.047	0.945	0.879	-0.031	-0.051	0.962	0.79	-0.074	-0.027	0.699	0.574	0.025	-0.105	0.424	0.533	-0.07	0.014	0.758	0.853	-0.007	-0.029	0.973	0.954	-0.08	-0.055	0.975
C36:3 PE	PE	C8-pos	-0.003	-0.004	0.996	0.999	-0.018	-0.057	0.938	0.677	0.104	-0.044	0.993	0.943	0.065	-0.123	0.45	0.327	0.001	-0.02	0.971	0.991	-0.024	-0.046	0.965	0.879	-0.041	-0.077	0.907	0.583	-0.031	-0.062	0.888	0.676	0.029	-0.092	0.461	0.569	-0.026	-0.02	0.982	0.994	0.07	-0.025	0.765	0.784	0.009	-0.093	0.846
C36:2 PE	PE	C8-pos	-0.004	-0.007	0.996	0.999	0.006	-0.064	0.938	0.604	0.046	-0.045	0.993	0.943	0.048	-0.124	0.543	0.328	0.003	-0.081	0.971	0.889	-0.05	-0.112	0.881	0.522	-0.043	-0.131	0.745	0.223	0.021	-0.111	0.426	0.456	0.037	-0.099	0.424	0.519	0.005	-0.115	0.641	0.714	0.11	-0.041	0.492	0.592	0.042	-0.135	0.633
C36:1 PE	PE	C8-pos	0.105	-0.002	0.996	0.519	0.083	0.006	0.938	0.576	0.086	-0.034	0.993	0.943	0.204	-0.052	0.215	0.085	0.111	0.039	0.971	0.774	0.063	-0.035	0.846	0.766	0.017	-0.072	0.745	0.693	-0.061	-0.052	0.913	0.621	0.004	-0.032	0.843	0.943	-0.013	0.088	0.728	0.83	0.007	-0.029	0.953	0.954	0.012	-0.036	0.917
C36:0 PE	PE	C8-pos	-0.074	-0.08	0.996	0.311	-0.031	-0.12	0.938	0.136	-0.001	-0.059	0.993	0.943	-0.051	-0.049	0.977	0.694	-0.152	-0.01	0.971	0.723	-0.033	-0.065	0.947	0.755	-0.024	-0.026	0.989	0.922	-0.115	0.034	0.347	0.377	-0.006	-0.056	0.783	0.77	-0.065	0.051	0.628	0.826	-0.112	-0.02	0.795	0.621	-0.283	-0.171	0.846
C38:6 PE	PE	C8-pos	-0.04	-0.111	0.996	0.201	-0.043	-0.156	0.938	0.048	0.044	-0.075	0.993	0.943	-0.073	-0.105	0.936	0.336	-0.13	-0.038	0.971	0.723	-0.065	-0.127	0.885	0.444	-0.076	-0.136	0.856	0.118	-0.049	-0.073	0.941	0.565	0.055	-0.159	0.302	0.204	-0.034	-0.109	0.851	0.69	0.007	-0.133	0.532	0.45	-0.02	-0.224	0.584
C38:5 PE	PE	C8-pos	0.009	-0.003	0.996	0.999	-0.044	-0.099	0.938	0.248	0.094	-0.08	0.993	0.943	0.087	-0.115	0.371	0.262	0.091	-0.09	0.971	0.753	-0.041	-0.12	0.875	0.481	-0.03	-0.095	0.856	0.493	-0.028	-0.075	0.811	0.625	0.037	-0.169	0.302	0.203	-0.007	-0.071	0.87	0.909	0.06	-0.092	0.492	0.61	-0.008	-0.174	0.66
C38:4 PE	PE	C8-pos	-0.061	-0.025	0.996	0.734	-0.057	-0.119	0.938	0.121	0.037	-0.081	0.993	0.943	-0.018	-0.096	0.914	0.474	-0.09	-0.111	0.971	0.723	-0.064	-0.142	0.875	0.391	-0.033	-0.091	0.856	0.518	-0.061	-0.095	0.897	0.444	0.026	-0.102	0.424	0.533	-0.035	-0.104	0.854	0.69	0.005	-0.036	0.932	0.943	-0.152	-0.22	0.913
C38:2 PE	PE	C8-pos	-0.118	-0.102	0.996	0.058	-0.071	-0.084	0.956	0.23	0.001	-0.021	0.993	0.989	-0.071	-0.062	0.946	0.5	-0.151	-0.013	0.971	0.723	-0.14	-0.069	0.875	0.403	-0.099	-0.054	0.872	0.403	-0.119	-0.001	0.407	0.35	-0.075	-0.077	0.97	0.48	-0.087	-0.07	0.96	0.662	-0.044	-0.117	0.825	0.496	-0.279	-0.299	0.975
C40:6 PE	PE	C8-pos	-0.029	-0.093	0.996	0.349	-0.035	-0.148	0.938	0.052	0.001	-0.078	0.993	0.943	-0.09	-0.116	0.946	0.22	-0.095	-0.067	0.971	0.774	-0.083	-0.171	0.875	0.388	-0.08	-0.167	0.748	0.036	-0.008	-0.136	0.45	0.35	0.059	-0.122	0.319	0.377	0.048	-0.188	0.181	0.18	0.071	-0.129	0.346	0.383	0.116	-0.229	0.272
C34:2 PE plasmalogen	PE_P	C8-pos	0.143	0.053	0.996	0.158	0.06	0.001	0.938	0.745	0.133	0.009	0.993	0.943	0.103	0.032	0.914	0.474	0.047	0.099	0.971	0.774	0.028	0.007	0.965	0.967	0.019	0.028	0.989	0.927	-0.065	0.089	0.347	0.455	0.021	0.024	0.998	0.921	-0.029	0.193	0.188	0.188	-0.028	0.092	0.624	0.642	-0.169	0.059	0.558
C36:5 PE plasmalogen	PE_P	C8-pos	-0.022	0.011	0.996	0.977	0.01	0.005	0.974	0.984	0.103	-0.023	0.993	0.943	0.047	0.029	0.942	0.799	0.019	-0.046	0.971	0.985	0.009	0.002	0.996	0.997	0.024	0.013	0.986	0.959	-0.086	0.017	0.46	0.527	0.022	-0.042	0.702	0.834	-0.052	0.043	0.714	0.89	-0.006	0.024	0.966	0.965	-0.177	-0.09	0.881
C36:3 PE plasmalogen	PE_P	C8-pos	0.097	-0.013	0.996	0.55	0.085	0.017	0.938	0.526	0.097	0.003	0.993	0.943	0.081	-0.009	0.859	0.643	-0.014	0.063	0.971	0.96	-0.021	-0.017	0.996	0.967	-0.02	-0.016	0.989	0.96	-0.108	0.055	0.309	0.377	-0.046	0.003	0.765	0.83	-0.085	0.136	0.188	0.368	-0.026	0.036	0.876	0.916	-0.193	-0.026	0.654
C36:2 PE plasmalogen	PE_P	C8-pos	0.129	0.038	0.996	0.246	0.072	0.002	0.938	0.637	0.133	-0.008	0.993	0.943	0.105	0.024	0.899	0.474	0.038	0.136	0.971	0.723	0.029	0.015	0.974	0.953	-0.005	0.033	0.891	0.927	-0.104	0.101	0.244	0.332	-0.01	0.056	0.7	0.77	-0.047	0.229	0.066	0.068	-0.028	0.094	0.619	0.621	-0.147	0.083	0.527
C36:1 PE plasmalogen	PE_P	C8-pos	-0.098	-0.145	0.996	0.018	-0.013	-0.046	0.938	0.734	0.045	-0.024	0.993	0.943	-0.07	0.002	0.912	0.692	-0.217	-0.038	0.971	0.613	-0.085	-0.032	0.88	0.678	-0.019	0.007	0.933	0.961	-0.115	0.016	0.351	0.35	-0.013	-0.103	0.597	0.483	-0.07	-0.057	0.967	0.714	-0.113	-0.163	0.883	0.191	-0.324	-0.241	0.875
C38:7 PE plasmalogen	PE_P	C8-pos	-0.013	0.051	0.996	0.777	-0.021	-0.041	0.956	0.765	0.053	0.02	0.993	0.943	-0.073	0.002	0.912	0.699	-0.106	0.026	0.971	0.774	-0.053	-0.007	0.898	0.87	-0.036	0.015	0.86	0.897	-0.094	0.023	0.407	0.453	0.013	-0.034	0.771	0.898	-0.087	0.033	0.543	0.71	-0.066	-0.01	0.888	0.824	-0.229	-0.108	0.835
C38:6 PE plasmalogen	PE_P	C8-pos	-0.01	0.036	0.996	0.901	-0.027	-0.04	0.956	0.754	0.09	-0.046	0.993	0.943	-0.003	-0.013	0.975	0.983	-0.112	-0.042	0.971	0.774	-0.069	-0.028	0.906	0.752	-0.046	-0.031	0.968	0.804	-0.145	0.011	0.299	0.287	-0.032	-0.081	0.8	0.593	-0.129	0.044	0.307	0.432	-0.069	-0.019	0.916	0.779	-0.314	-0.057	0.415
C38:5 PE plasmalogen	PE_P	C8-pos	-0.004	0.013	0.996	0.996	0.025	-0.004	0.956	0.94	0.127	-0.044	0.993	0.943	0.053	0.014	0.914	0.805	-0.001	-0.021	0.971	0.991	0.004	-0.029	0.94	0.958	0	-0.003	0.989	0.998	-0.119	0.027	0.34	0.35	0.002	-0.042	0.8	0.875	-0.058	0.091	0.5	0.69	-0.022	0.022	0.923	0.953	-0.202	-0.073	0.835
C40:7 PE plasmalogen	PE_P	C8-pos	-0.013	0.006	0.996	0.999	0.01	-0.046	0.938	0.756	0.1	-0.018	0.993	0.943	-0.042	-0.005	0.914	0.875	-0.103	0.032	0.971	0.774	-0.045	-0.036	0.983	0.843	-0.034	-0.011	0.949	0.922	-0.115	0.023	0.347	0.35	0.014	-0.073	0.619	0.681	-0.081	0.071	0.411	0.662	-0.071	-0.027	0.923	0.754	-0.244	-0.111	0.789
C44:13 PE plasmalogen	PE_P	C8-pos	0.053	0.123	0.996	0.132	0.065	0.096	0.938	0.182	0.044	0.02	0.993	0.943	0.05	0.093	0.914	0.444	0.044	0.056	0.977	0.913	0.102	0.109	0.999	0.405	0.107	0.125	0.984	0.07	0.094	0.084	0.881	0.35	0.149	0.156	0.933	0.032	0.082	0.168	0.8	0.175	0.022	0.167	0.483	0.233	0.161	0.314	0.643
C34:3 PE plasmalogen	PE_P	HILIC-pos	0.078	-0.009	0.996	0.64	0.082	-0.011	0.938	0.529	0.105	-0.006	0.993	0.943	0.033	0.019	0.946	0.891	0.006	0.044	0.971	0.985	-0.051	-0.001	0.898	0.885	-0.016	-0.053	0.899	0.809	-0.011	0.03	0.811	0.929	0.001	0.007	0.981	0.994	0.022	0.075	0.907	0.844	0.023	-0.004	0.967	0.973	-0.226	-0.149	0.899
C36:2 PS plasmalogen	PE_P	HILIC-pos	-0.057	-0.058	0.996	0.553	-0.017	-0.09	0.938	0.349	0.047	-0.015	0.993	0.943	-0.058	-0.026	0.914	0.736	-0.08	-0.026	0.971	0.847	-0.074	-0.09	0.983	0.553	-0.036	-0.087	0.872	0.533	-0.049	-0.05	0.965	0.657	-0.026	-0.078	0.783	0.636	-0.001	-0.028	0.96	0.994	-0.007	-0.138	0.533	0.418	-0.271	-0.232	0.921
C30:1 PC	PC	C8-pos	0.014	0.039	0.996	0.861	-0.044	-0.109	0.938	0.165	0.007	-0.02	0.993	0.986	-0.059	-0.014	0.914	0.779	-0.084	-0.029	0.971	0.851	-0.039	0.013	0.9	0.951	-0.056	-0.025	0.914	0.802	-0.095	-0.01	0.527	0.525	-0.033	-0.07	0.848	0.636	-0.105	-0.033	0.758	0.653	-0.165	-0.086	0.836	0.267	-0.286	-0.117	0.626
C30:0 PC	PC	C8-pos	-0.053	-0.026	0.996	0.785	-0.031	-0.111	0.938	0.165	0.004	-0.016	0.993	0.993	-0.044	-0.001	0.914	0.875	-0.109	-0.044	0.971	0.774	-0.022	-0.016	0.996	0.967	-0.029	-0.018	0.986	0.927	-0.093	-0.016	0.549	0.52	-0.036	-0.084	0.8	0.572	-0.1	-0.007	0.662	0.69	-0.149	-0.065	0.823	0.375	-0.269	-0.194	0.881
C32:2 PC	PC	C8-pos	-0.033	-0.051	0.996	0.715	-0.052	-0.103	0.938	0.182	-0.004	-0.012	0.993	0.993	-0.067	-0.033	0.914	0.683	-0.11	-0.037	0.971	0.774	-0.079	-0.017	0.88	0.787	-0.082	-0.045	0.888	0.57	-0.132	-0.017	0.416	0.35	-0.074	-0.103	0.924	0.391	-0.129	-0.059	0.758	0.427	-0.112	-0.128	0.973	0.267	-0.297	-0.177	0.789
C32:1 PC	PC	C8-pos	0.027	0.039	0.996	0.829	-0.04	-0.12	0.938	0.121	0.039	-0.021	0.993	0.957	-0.022	-0.026	0.997	0.904	-0.054	-0.02	0.971	0.968	0	0.008	0.996	0.997	-0.041	-0.016	0.946	0.893	-0.059	-0.006	0.695	0.738	-0.02	-0.069	0.798	0.683	-0.105	0.016	0.543	0.682	-0.138	-0.047	0.773	0.466	-0.323	-0.078	0.415
C32:0 PC	PC	C8-pos	-0.108	-0.066	0.996	0.249	-0.039	-0.111	0.938	0.165	0.029	-0.015	0.993	0.979	-0.018	0.005	0.933	0.973	-0.113	-0.052	0.971	0.774	-0.025	-0.055	0.947	0.818	-0.018	-0.014	0.989	0.961	-0.078	-0.011	0.607	0.615	-0.021	-0.091	0.689	0.579	-0.102	0.021	0.542	0.685	-0.117	-0.051	0.863	0.57	-0.321	-0.209	0.84
C34:4 PC	PC	C8-pos	0	-0.055	0.996	0.745	-0.049	-0.09	0.938	0.248	-0.005	-0.04	0.993	0.957	-0.075	-0.058	0.936	0.543	-0.123	-0.047	0.971	0.723	-0.031	-0.062	0.952	0.755	-0.069	-0.063	0.989	0.544	-0.162	-0.05	0.407	0.287	-0.065	-0.128	0.755	0.235	-0.12	-0.098	0.913	0.299	-0.111	-0.146	0.932	0.212	-0.284	-0.226	0.913
C34:3 PC	PC	C8-pos	0.02	0.009	0.996	0.981	-0.029	-0.101	0.938	0.22	0.053	-0.031	0.993	0.943	-0.061	-0.054	0.96	0.63	-0.085	-0.038	0.971	0.831	-0.037	-0.009	0.945	0.951	-0.098	-0.032	0.856	0.532	-0.155	-0.017	0.347	0.32	-0.077	-0.085	0.981	0.474	-0.151	-0.001	0.388	0.384	-0.149	-0.059	0.781	0.378	-0.355	-0.059	0.272
C34:2 PC	PC	C8-pos	-0.088	-0.052	0.996	0.36	-0.065	-0.07	0.965	0.348	0	0.015	0.993	0.993	-0.09	-0.062	0.914	0.443	-0.112	-0.009	0.971	0.774	-0.138	-0.057	0.875	0.428	-0.091	-0.056	0.888	0.434	-0.076	-0.029	0.696	0.565	-0.058	-0.077	0.966	0.553	-0.03	-0.076	0.91	0.826	0.014	-0.088	0.697	0.674	-0.234	-0.292	0.913
C34:1 PC	PC	C8-pos	-0.009	0.006	0.996	0.999	-0.07	-0.112	0.938	0.121	0.065	-0.015	0.993	0.943	-0.014	-0.047	0.927	0.799	-0.081	-0.034	0.971	0.847	-0.077	-0.045	0.935	0.693	-0.056	-0.027	0.914	0.79	-0.059	-0.014	0.725	0.726	-0.02	-0.079	0.75	0.624	-0.069	-0.03	0.908	0.829	-0.075	-0.075	0.998	0.61	-0.3	-0.151	0.674
C34:0 PC	PC	C8-pos	-0.084	-0.038	0.996	0.541	-0.032	-0.088	0.938	0.328	0.05	-0.025	0.993	0.943	-0.013	0.002	0.95	0.985	-0.09	-0.047	0.971	0.812	-0.009	-0.083	0.875	0.68	-0.025	-0.027	0.995	0.922	-0.1	-0.003	0.46	0.453	-0.021	-0.091	0.684	0.577	-0.083	0.027	0.614	0.751	-0.108	-0.036	0.845	0.61	-0.322	-0.215	0.846
C36:4 PC	PC	C8-pos	-0.075	-0.091	0.996	0.249	-0.099	-0.133	0.938	0.052	-0.03	-0.055	0.993	0.943	-0.097	-0.071	0.914	0.441	-0.135	-0.051	0.971	0.723	-0.084	-0.125	0.939	0.401	-0.076	-0.029	0.872	0.65	-0.11	-0.059	0.651	0.367	-0.025	-0.125	0.542	0.399	-0.067	-0.086	0.982	0.662	-0.075	-0.12	0.916	0.417	-0.27	-0.279	0.985
C36:4 hydroxy-PC	PC	C8-pos	-0.071	-0.064	0.996	0.454	-0.065	-0.048	0.956	0.516	0.003	-0.008	0.993	0.993	-0.053	-0.023	0.918	0.778	-0.108	0.043	0.971	0.748	-0.053	-0.096	0.933	0.608	-0.001	-0.034	0.903	0.922	-0.047	-0.031	0.888	0.725	0.012	-0.121	0.424	0.478	-0.028	-0.047	0.982	0.932	-0.01	-0.198	0.303	0.191	-0.148	-0.245	0.846
C36:3 PC	PC	C8-pos	0.001	0.027	0.996	0.956	-0.071	-0.082	0.956	0.248	0.045	-0.026	0.993	0.943	-0.07	-0.072	0.986	0.48	-0.146	-0.019	0.971	0.723	-0.069	-0.073	0.999	0.625	-0.089	-0.052	0.887	0.502	-0.093	-0.049	0.708	0.456	-0.055	-0.049	0.947	0.66	-0.1	-0.039	0.812	0.672	-0.086	-0.015	0.845	0.716	-0.28	-0.096	0.604
C36:2 PC	PC	C8-pos	-0.084	-0.008	0.996	0.55	-0.078	-0.051	0.956	0.378	0.032	-0.002	0.993	0.979	-0.07	-0.051	0.933	0.554	-0.107	-0.008	0.971	0.774	-0.13	-0.062	0.875	0.43	-0.093	-0.055	0.887	0.434	-0.086	-0.011	0.549	0.52	-0.059	-0.031	0.834	0.67	-0.043	-0.041	0.982	0.918	-0.011	-0.036	0.967	0.943	-0.251	-0.216	0.943
C36:1 PC	PC	C8-pos	0.002	0.038	0.996	0.894	-0.055	-0.083	0.952	0.275	0.097	-0.03	0.993	0.943	-0.006	-0.014	0.977	0.973	-0.075	-0.013	0.971	0.925	-0.067	-0.038	0.939	0.747	-0.052	-0.01	0.881	0.821	-0.083	0.026	0.45	0.526	-0.032	-0.036	0.996	0.803	-0.076	0.002	0.751	0.806	-0.1	-0.033	0.853	0.621	-0.336	-0.128	0.54
C36:0 PC	PC	C8-pos	-0.054	0.014	0.996	0.805	-0.025	-0.038	0.956	0.777	0.088	-0.04	0.993	0.943	0.012	-0.004	0.946	0.985	-0.022	-0.037	0.971	0.985	0.002	-0.077	0.875	0.696	-0.01	-0.021	0.989	0.961	-0.083	0.028	0.45	0.52	0.027	-0.05	0.644	0.754	-0.009	0.028	0.913	0.994	-0.046	0.013	0.878	0.912	-0.253	-0.197	0.915
C38:6 PC	PC	C8-pos	-0.021	-0.088	0.996	0.401	-0.032	-0.081	0.938	0.357	0.028	-0.021	0.993	0.979	-0.092	-0.073	0.933	0.403	-0.139	0.018	0.971	0.723	-0.046	-0.126	0.875	0.446	-0.052	-0.078	0.949	0.532	-0.071	-0.01	0.651	0.618	0.024	-0.129	0.376	0.395	0.02	-0.114	0.543	0.662	0.007	-0.122	0.553	0.496	-0.129	-0.299	0.653
C38:4 PC	PC	C8-pos	-0.085	-0.096	0.996	0.161	-0.091	-0.099	0.956	0.128	-0.003	-0.058	0.993	0.943	-0.094	-0.058	0.914	0.443	-0.141	-0.035	0.971	0.723	-0.087	-0.15	0.881	0.388	-0.074	-0.039	0.888	0.612	-0.127	-0.043	0.485	0.332	-0.038	-0.105	0.704	0.483	-0.061	-0.102	0.92	0.611	-0.084	-0.098	0.976	0.466	-0.281	-0.294	0.981
C38:3 PC	PC	C8-pos	-0.003	0.044	0.996	0.829	-0.081	-0.058	0.956	0.329	0.045	-0.04	0.993	0.943	-0.086	-0.032	0.914	0.545	-0.15	0.028	0.971	0.723	-0.054	-0.077	0.965	0.647	-0.08	-0.036	0.881	0.583	-0.102	-0.016	0.509	0.443	-0.046	0.017	0.688	0.77	-0.08	0.003	0.728	0.787	-0.095	0.043	0.52	0.621	-0.258	-0.052	0.54
C38:2 PC	PC	C8-pos	0.001	0.064	0.996	0.655	-0.044	-0.064	0.956	0.446	0.093	-0.045	0.993	0.943	-0.057	-0.051	0.962	0.639	-0.102	0.003	0.971	0.774	-0.058	-0.044	0.966	0.752	-0.071	-0.032	0.887	0.663	-0.098	0.013	0.45	0.467	-0.051	-0.012	0.798	0.756	-0.092	-0.009	0.728	0.714	-0.078	0.038	0.624	0.676	-0.283	-0.029	0.415
C40:10 PC	PC	C8-pos	-0.012	-0.068	0.996	0.628	-0.081	-0.113	0.938	0.081	0.035	-0.028	0.993	0.957	-0.072	-0.079	0.997	0.443	-0.153	-0.016	0.971	0.723	-0.028	-0.07	0.933	0.713	-0.068	-0.077	0.989	0.464	-0.106	-0.011	0.471	0.437	-0.003	-0.133	0.424	0.377	-0.027	-0.084	0.88	0.777	-0.048	-0.14	0.756	0.346	-0.268	-0.188	0.881
C40:9 PC	PC	C8-pos	0.032	-0.062	0.996	0.589	0	-0.039	0.938	0.816	0.045	0.013	0.993	0.951	-0.054	-0.023	0.914	0.776	-0.108	0.071	0.971	0.74	0.013	-0.105	0.769	0.593	0.017	-0.05	0.856	0.809	-0.02	0.01	0.85	0.955	0.099	-0.09	0.302	0.305	0.085	-0.064	0.47	0.69	0.072	-0.085	0.483	0.592	0.006	-0.165	0.67
C40:6 PC	PC	C8-pos	0	-0.062	0.996	0.663	-0.032	-0.061	0.952	0.557	0.048	-0.023	0.993	0.943	-0.091	-0.051	0.914	0.467	-0.12	0.033	0.971	0.748	-0.067	-0.123	0.898	0.441	-0.053	-0.08	0.948	0.532	-0.071	-0.001	0.609	0.621	0.023	-0.075	0.549	0.66	0.037	-0.106	0.521	0.682	0.007	-0.085	0.761	0.676	-0.113	-0.246	0.83
C34:3 PC plasmalogen	PC_P	C8-pos	-0.063	-0.099	0.996	0.201	0.036	0.024	0.956	0.816	0.098	0.025	0.993	0.943	-0.06	0.044	0.778	0.643	-0.128	0.011	0.971	0.723	-0.166	0.001	0.727	0.392	-0.044	-0.027	0.962	0.813	-0.065	-0.004	0.651	0.657	-0.021	-0.097	0.674	0.553	-0.037	-0.077	0.92	0.806	-0.01	-0.08	0.83	0.676	-0.254	-0.312	0.913
C34:2 PC plasmalogen	PC_P	C8-pos	-0.064	-0.057	0.996	0.514	0.005	-0.035	0.938	0.853	0.048	0.008	0.993	0.943	-0.035	0	0.914	0.891	-0.104	-0.013	0.971	0.774	-0.128	-0.004	0.769	0.495	-0.031	-0.048	0.973	0.79	-0.056	-0.028	0.827	0.667	-0.029	-0.06	0.88	0.718	-0.037	-0.04	1	0.932	0.01	-0.061	0.836	0.824	-0.233	-0.309	0.896
C34:1 PC plasmalogen	PC_P	C8-pos	-0.013	0.015	0.996	0.981	-0.037	-0.081	0.938	0.348	0.065	-0.005	0.993	0.943	-0.038	0.011	0.914	0.875	-0.15	-0.005	0.971	0.723	-0.11	-0.045	0.875	0.553	-0.048	0.007	0.856	0.851	-0.072	0.029	0.46	0.577	-0.033	-0.059	0.902	0.699	-0.083	0.011	0.659	0.751	-0.105	-0.027	0.823	0.61	-0.329	-0.138	0.558
C36:5 PC plasmalogen	PC_P	C8-pos	-0.065	-0.107	0.996	0.149	-0.027	-0.035	0.956	0.782	0.022	-0.003	0.993	0.986	-0.125	0.014	0.594	0.338	-0.189	0.004	0.971	0.613	-0.112	-0.065	0.881	0.461	-0.048	0.007	0.856	0.826	-0.104	0.006	0.45	0.406	-0.018	-0.113	0.577	0.478	-0.07	-0.083	0.982	0.649	-0.077	-0.087	0.986	0.529	-0.283	-0.251	0.948
C36:4 PC plasmalogen	PC_P	C8-pos	-0.04	-0.036	0.996	0.785	-0.029	-0.075	0.938	0.392	0.04	-0.036	0.993	0.943	-0.079	-0.037	0.914	0.559	-0.168	0.007	0.971	0.675	-0.097	-0.058	0.903	0.558	-0.031	-0.022	0.989	0.905	-0.081	-0.026	0.651	0.532	-0.015	-0.097	0.645	0.553	-0.07	-0.058	0.976	0.745	-0.072	-0.042	0.967	0.7	-0.294	-0.224	0.899
C36:3 PC plasmalogen	PC_P	C8-pos	0.02	0.043	0.996	0.82	-0.01	-0.049	0.938	0.731	0.071	0.002	0.993	0.943	-0.021	-0.02	0.996	0.928	-0.148	0.022	0.971	0.723	-0.076	-0.024	0.881	0.726	-0.024	-0.045	0.96	0.819	-0.066	-0.029	0.764	0.621	-0.038	-0.039	0.981	0.766	-0.065	-0.003	0.836	0.887	-0.055	0.017	0.836	0.874	-0.291	-0.12	0.649
C36:2 PC plasmalogen	PC_P	C8-pos	0.005	0.018	0.996	0.982	-0.032	-0.085	0.938	0.346	0.062	-0.032	0.993	0.943	-0.017	-0.019	0.997	0.943	-0.145	-0.008	0.971	0.723	-0.117	-0.071	0.891	0.438	-0.07	-0.033	0.887	0.65	-0.107	-0.005	0.454	0.39	-0.052	-0.064	0.981	0.616	-0.093	0.011	0.65	0.706	-0.09	-0.043	0.923	0.636	-0.37	-0.139	0.527
C36:1 PC plasmalogen	PC_P	C8-pos	0.076	0.074	0.996	0.358	0.005	-0.051	0.938	0.722	0.119	-0.029	0.993	0.943	0.024	0.031	0.986	0.875	-0.093	0.035	0.971	0.779	-0.073	-0.046	0.94	0.68	-0.046	0.017	0.856	0.835	-0.103	0.053	0.335	0.377	-0.013	-0.01	0.981	0.977	-0.065	0.108	0.342	0.597	-0.09	0.017	0.689	0.676	-0.363	0.022	0.253
C38:7 PC plasmalogen	PC_P	C8-pos	-0.047	-0.091	0.996	0.311	0.009	-0.031	0.938	0.859	0.046	0.028	0.993	0.943	-0.102	0.024	0.621	0.444	-0.148	0.054	0.971	0.723	-0.062	-0.046	0.965	0.726	-0.041	0.015	0.856	0.866	-0.092	0.044	0.351	0.432	0.004	-0.092	0.541	0.572	-0.032	-0.048	0.982	0.918	-0.063	-0.102	0.923	0.509	-0.22	-0.272	0.913
C38:6 PC plasmalogen	PC_P	C8-pos	-0.026	-0.049	0.996	0.742	0.015	-0.069	0.938	0.464	0.052	0	0.993	0.943	-0.073	-0.021	0.914	0.643	-0.126	0.059	0.971	0.723	-0.055	-0.042	0.97	0.766	-0.015	-0.011	0.989	0.968	-0.072	0.007	0.549	0.615	0.014	-0.087	0.533	0.582	-0.018	-0.041	0.974	0.974	-0.046	-0.079	0.947	0.642	-0.204	-0.273	0.899
C38:4 PC plasmalogen	PC_P	C8-pos	-0.009	-0.029	0.996	0.937	-0.035	-0.081	0.938	0.346	0.063	-0.057	0.993	0.943	-0.085	-0.052	0.914	0.474	-0.179	0.004	0.971	0.63	-0.116	-0.076	0.898	0.428	-0.068	-0.023	0.873	0.69	-0.119	-0.022	0.454	0.35	-0.038	-0.081	0.83	0.572	-0.077	-0.033	0.88	0.765	-0.104	-0.039	0.853	0.589	-0.331	-0.162	0.643
C40:7 PC plasmalogen	PC_P	C8-pos	-0.015	-0.057	0.996	0.71	-0.032	-0.093	0.938	0.243	0.034	0	0.993	0.979	-0.094	-0.046	0.914	0.457	-0.178	0.033	0.971	0.63	-0.121	-0.072	0.88	0.428	-0.068	-0.023	0.872	0.701	-0.094	0.007	0.46	0.47	-0.014	-0.109	0.577	0.485	-0.052	-0.067	0.982	0.797	-0.086	-0.103	0.973	0.431	-0.242	-0.234	0.993
C16:1 LPE	LPE	C8-pos	0.157	0.178	0.996	0.001	0.024	-0.02	0.938	0.909	0.064	0.021	0.993	0.943	0.034	-0.055	0.899	0.729	0.101	0.05	0.971	0.774	0.04	0.039	0.998	0.863	0.037	0.083	0.887	0.547	-0.002	0.08	0.625	0.634	0.046	0.062	0.97	0.636	-0.014	0.094	0.67	0.768	-0.071	0.067	0.533	0.642	-0.109	0.153	0.415
C16:0 LPE	LPE	C8-pos	0.085	0.101	0.996	0.149	0.03	-0.029	0.938	0.826	0.067	0.017	0.993	0.943	-0.023	-0.051	0.933	0.775	0.004	0.025	0.971	0.989	0.02	-0.048	0.88	0.867	-0.013	0.016	0.927	0.961	-0.099	0.01	0.45	0.453	0.042	-0.019	0.688	0.791	-0.079	0.002	0.728	0.794	-0.068	-0.019	0.916	0.788	-0.089	-0.107	0.975
C18:2 LPE	LPE	C8-pos	0.046	0.108	0.996	0.197	0.006	0.035	0.952	0.855	0.05	0.037	0.993	0.943	-0.044	-0.09	0.914	0.475	0.03	0.007	0.971	0.985	-0.042	-0.064	0.965	0.74	0.004	0.041	0.898	0.875	-0.06	0.036	0.507	0.653	0.042	0.051	0.986	0.708	0.026	0.008	0.976	0.994	0.032	0.022	0.998	0.943	-0.054	-0.013	0.917
C18:1 LPE	LPE	C8-pos	0.1	0.107	0.996	0.096	-0.005	-0.026	0.956	0.914	0.078	-0.003	0.993	0.943	0.036	-0.078	0.752	0.545	0.058	-0.015	0.971	0.968	-0.007	-0.074	0.88	0.726	0.011	0.016	0.989	0.968	-0.053	0.02	0.611	0.744	0.049	0.033	0.899	0.746	-0.04	0.009	0.883	0.982	-0.027	-0.016	0.997	0.954	-0.134	-0.018	0.846
C18:0 LPE	LPE	C8-pos	0.035	0.08	0.996	0.511	-0.001	-0.026	0.956	0.914	0.046	-0.021	0.993	0.943	0.007	-0.057	0.914	0.767	-0.016	-0.059	0.971	0.96	0.013	-0.103	0.769	0.593	-0.001	-0.035	0.907	0.922	-0.09	-0.05	0.725	0.445	0.026	-0.043	0.662	0.795	-0.048	-0.03	0.967	0.918	-0.056	-0.043	0.993	0.801	-0.144	-0.24	0.85
C20:4 LPE	LPE	C8-pos	0.044	0.086	0.996	0.401	-0.003	-0.004	0.99	0.996	0.043	-0.015	0.993	0.957	-0.028	-0.075	0.914	0.63	0.021	-0.047	0.971	0.968	-0.019	-0.084	0.88	0.68	-0.014	0.049	0.856	0.817	-0.085	0.029	0.454	0.565	0.042	0.044	0.981	0.746	-0.024	0.01	0.913	0.994	-0.036	0.008	0.923	0.95	-0.095	0.014	0.835
C20:0 LPE	LPE	C8-pos	0.001	0.035	0.996	0.903	0.022	0.002	0.956	0.95	0.027	0.007	0.993	0.979	-0.067	-0.108	0.923	0.328	-0.113	-0.007	0.971	0.774	-0.047	-0.063	0.982	0.7	-0.082	0.006	0.745	0.632	-0.178	-0.004	0.264	0.287	-0.069	-0.02	0.725	0.636	-0.101	-0.003	0.659	0.69	-0.126	-0.03	0.765	0.496	-0.179	-0.165	0.982
C22:6 LPE	LPE	C8-pos	0.016	0.015	0.996	0.977	0.028	0.009	0.956	0.914	0.048	0.022	0.993	0.943	-0.07	-0.054	0.938	0.554	-0.011	0.008	0.971	0.992	-0.021	-0.102	0.875	0.594	-0.005	0.034	0.887	0.922	-0.063	0.042	0.46	0.616	0.062	0.033	0.821	0.64	-0.006	-0.016	0.982	0.995	-0.006	-0.03	0.967	0.953	-0.03	-0.059	0.945
C22:0 LPE	LPE	C8-pos	-0.02	-0.047	0.996	0.794	0.003	-0.04	0.938	0.812	0.037	-0.063	0.993	0.943	-0.075	-0.114	0.93	0.302	-0.149	0.042	0.971	0.723	-0.079	-0.097	0.983	0.517	-0.007	-0.027	0.96	0.952	-0.112	0.021	0.374	0.387	-0.009	-0.046	0.838	0.84	-0.044	0.003	0.902	0.976	-0.069	-0.04	0.967	0.753	-0.166	-0.164	0.996
C18:3 LPE	LPE	HILIC-pos	0.117	0.096	0.996	0.078	0.062	-0.041	0.938	0.561	0.103	-0.009	0.993	0.943	-0.016	-0.06	0.914	0.717	0.04	0.016	0.971	0.985	-0.007	-0.042	0.94	0.901	-0.006	-0.011	0.989	0.982	-0.047	0.011	0.695	0.792	0.056	-0.019	0.644	0.718	-0.01	0.001	0.982	0.995	-0.082	-0.05	0.967	0.674	-0.143	-0.085	0.913
C18:0 LPE A	LPE	HILIC-pos	0.045	0.058	0.996	0.64	0.013	-0.058	0.938	0.638	0.077	-0.029	0.993	0.943	0.012	-0.065	0.914	0.702	0.014	-0.043	0.971	0.985	0.011	-0.082	0.875	0.68	0.004	-0.054	0.856	0.809	-0.044	-0.034	0.92	0.744	0.049	-0.049	0.533	0.67	0.004	-0.027	0.936	0.994	-0.054	-0.062	0.996	0.72	-0.187	-0.237	0.917
C18:0 LPE B	LPE	HILIC-pos	0.05	-0.023	0.996	0.805	0.074	-0.039	0.938	0.512	0.027	0.011	0.993	0.979	-0.034	-0.008	0.933	0.91	-0.022	-0.043	0.971	0.985	0.04	-0.032	0.88	0.885	0.018	0.015	0.989	0.961	-0.037	0.044	0.59	0.744	0.023	-0.009	0.838	0.949	0.028	-0.005	0.919	0.994	-0.036	-0.009	0.967	0.95	-0.104	-0.106	0.993
C20:1 LPE	LPE	HILIC-pos	0.059	0.031	0.996	0.709	0.066	-0.034	0.938	0.576	0.102	-0.003	0.993	0.943	0.015	-0.045	0.914	0.822	-0.007	0.029	0.971	0.985	0.043	-0.021	0.88	0.901	0.033	0.031	0.989	0.866	-0.022	0.076	0.538	0.634	0.057	-0.012	0.645	0.718	0.02	0.027	0.982	0.994	-0.081	-0.007	0.838	0.743	-0.169	-0.02	0.699
C14:0 LPC	LPC	C8-pos	0.056	0.074	0.996	0.45	0.042	-0.001	0.938	0.848	0.043	0.036	0.993	0.943	-0.034	-0.047	0.975	0.779	-0.045	0.023	0.971	0.985	0.054	-0.085	0.727	0.64	0.043	0.034	0.989	0.809	-0.056	0.05	0.471	0.632	0.01	0.008	0.981	0.984	-0.002	-0.028	0.96	0.994	-0.044	0.014	0.883	0.915	-0.021	-0.079	0.913
C22:6 LPC	LPC	C8-pos	0.083	0.05	0.996	0.411	0.06	0.066	0.956	0.387	0.053	0.039	0.993	0.943	-0.058	-0.026	0.914	0.734	-0.012	0.076	0.971	0.875	0.008	-0.079	0.875	0.7	0.014	0.064	0.87	0.738	-0.06	0.08	0.351	0.47	0.068	0.038	0.8	0.576	0.017	0.033	0.982	0.994	0.029	-0.008	0.938	0.953	0.006	-0.07	0.881
C16:1 LPC	LPC	C8-pos	0.115	0.161	0.996	0.008	0.037	0.023	0.956	0.826	0.082	0.032	0.993	0.943	0.011	-0.022	0.927	0.953	0.016	0.057	0.971	0.96	0.075	-0.008	0.875	0.766	0.066	0.083	0.984	0.473	0.009	0.097	0.61	0.558	0.062	0.043	0.864	0.628	-0.005	0.096	0.708	0.768	-0.024	0.089	0.634	0.642	-0.05	0.079	0.755
C16:0 LPC	LPC	C8-pos	0.06	0.049	0.996	0.579	0.028	0.004	0.956	0.915	0.061	0.002	0.993	0.943	-0.022	-0.102	0.914	0.447	-0.054	0.001	0.971	0.968	0.009	-0.135	0.727	0.431	0.02	0.013	0.989	0.961	-0.043	0.012	0.695	0.799	0.047	-0.026	0.644	0.746	0.016	-0.039	0.879	0.982	0.007	-0.008	0.986	0.991	-0.039	-0.138	0.849
C18:3 LPC	LPC	C8-pos	0.09	0.084	0.996	0.185	0.038	0.009	0.956	0.859	0.073	-0.001	0.993	0.943	-0.03	-0.082	0.914	0.554	-0.036	-0.008	0.971	0.985	0.007	-0.105	0.789	0.593	0.006	0.034	0.933	0.922	-0.055	0.043	0.507	0.657	0.057	0.007	0.727	0.718	0	-0.008	0.982	0.995	-0.007	0.024	0.966	0.965	-0.051	-0.096	0.917
C18:2 LPC	LPC	C8-pos	0.024	0.082	0.996	0.514	0.019	0.049	0.952	0.734	0.047	0.055	0.993	0.943	-0.085	-0.055	0.914	0.49	-0.027	0.039	0.971	0.985	-0.018	-0.071	0.897	0.752	0.012	0.06	0.881	0.777	-0.037	0.051	0.549	0.716	0.051	0.037	0.9	0.699	0.016	0.012	0.982	0.995	0.043	0.064	0.971	0.752	-0.016	-0.063	0.917
C18:1 LPC	LPC	C8-pos	0.112	0.142	0.996	0.02	0.03	0.054	0.956	0.659	0.099	0.039	0.993	0.943	-0.008	-0.031	0.942	0.911	-0.011	0.059	0.971	0.958	-0.009	-0.049	0.933	0.879	0.015	0.084	0.856	0.583	-0.033	0.071	0.491	0.634	0.058	0.031	0.838	0.681	-0.028	0.048	0.789	0.932	-0.017	0.036	0.897	0.939	-0.095	0.002	0.849
C18:0 LPC	LPC	C8-pos	0.028	0.012	0.996	0.942	0.006	0.025	0.956	0.914	0.05	-0.012	0.993	0.943	-0.033	-0.091	0.914	0.49	-0.073	-0.009	0.971	0.929	-0.007	-0.179	0.727	0.388	0.015	-0.027	0.887	0.935	-0.048	-0.014	0.805	0.744	0.035	-0.036	0.645	0.77	0.026	-0.066	0.714	0.869	0.02	-0.042	0.863	0.912	-0.062	-0.19	0.771
C20:5 LPC	LPC	C8-pos	0.085	0.151	0.996	0.025	0.059	0.023	0.952	0.671	0.052	0.045	0.993	0.943	-0.037	0.007	0.914	0.891	-0.045	0.086	0.971	0.774	0.051	-0.066	0.769	0.7	0.029	0.096	0.856	0.515	-0.053	0.054	0.471	0.625	0.059	0.103	0.838	0.478	0.02	0.097	0.8	0.738	0.009	0.121	0.634	0.56	0.025	-0.033	0.913
C20:4 LPC	LPC	C8-pos	0.053	0.078	0.996	0.454	0.015	0.026	0.956	0.91	0.021	0.01	0.993	0.986	-0.054	-0.06	0.997	0.643	-0.018	0.017	0.971	0.989	-0.004	-0.105	0.834	0.593	0.009	0.069	0.856	0.696	-0.066	0.025	0.519	0.642	0.061	0.021	0.771	0.681	-0.014	0.029	0.908	0.994	0.014	0.052	0.932	0.882	-0.048	-0.058	0.985
C20:3 LPC	LPC	HILIC-pos	0.089	0.086	0.996	0.201	0.026	-0.003	0.956	0.929	0.082	0.016	0.993	0.943	-0.019	-0.056	0.919	0.777	-0.005	0.031	0.971	0.985	0.004	-0.069	0.875	0.763	0.013	0.005	0.989	0.982	0.004	0.009	0.989	0.993	0.051	0.026	0.845	0.746	0.015	0.01	0.982	0.995	-0.029	0.038	0.853	0.912	-0.115	-0.011	0.849
C20:1 LPC	LPC	HILIC-pos	0.071	0.075	0.996	0.362	0.004	-0.026	0.956	0.914	0.079	-0.013	0.993	0.943	0.029	-0.054	0.901	0.73	-0.058	-0.008	0.971	0.968	-0.016	-0.094	0.875	0.629	0.006	-0.041	0.881	0.876	-0.017	0.004	0.89	0.969	0.026	-0.05	0.645	0.754	0.006	-0.03	0.913	0.994	-0.036	-0.033	0.998	0.902	-0.215	-0.112	0.85
C22:5 LPC	LPC	HILIC-pos	0.129	0.044	0.996	0.162	0.032	-0.022	0.938	0.855	0.089	-0.036	0.993	0.943	-0.055	-0.073	0.96	0.545	-0.03	0.015	0.971	0.985	-0.03	-0.085	0.897	0.659	-0.017	-0.022	0.989	0.952	-0.041	0.003	0.755	0.843	0.044	-0.011	0.716	0.795	-0.006	-0.026	0.976	0.994	-0.022	-0.025	0.998	0.95	-0.154	-0.049	0.846
C22:4 LPC	LPC	HILIC-pos	0.1	0.04	0.996	0.362	0.032	-0.038	0.938	0.754	0.069	-0.04	0.993	0.943	-0.019	-0.063	0.914	0.714	-0.015	0.018	0.971	0.99	-0.011	-0.088	0.875	0.651	-0.011	-0.015	0.989	0.968	-0.053	-0.009	0.746	0.744	0.035	-0.015	0.75	0.856	-0.007	-0.012	0.982	0.995	-0.025	-0.028	0.998	0.943	-0.164	-0.087	0.881
C24:0 LPC	LPC	HILIC-pos	-0.028	-0.059	0.996	0.663	0.004	-0.13	0.938	0.108	0.086	-0.048	0.993	0.943	-0.022	-0.087	0.914	0.541	-0.083	-0.07	0.971	0.774	0	-0.144	0.727	0.398	0.007	-0.08	0.745	0.626	-0.056	-0.033	0.852	0.667	-0.007	-0.096	0.613	0.553	-0.01	-0.057	0.908	0.932	-0.057	-0.053	0.998	0.746	-0.21	-0.157	0.915
C16:1 LPC plasmalogen	LPC_P	HILIC-pos	0.075	-0.005	0.996	0.634	0.041	-0.019	0.938	0.812	0.072	-0.001	0.993	0.943	-0.008	-0.041	0.926	0.875	-0.053	0.002	0.971	0.98	-0.03	-0.108	0.875	0.56	0.027	-0.02	0.881	0.927	0	0.001	0.995	1	0.067	-0.064	0.424	0.539	0.044	-0.059	0.659	0.829	-0.018	-0.061	0.923	0.824	-0.121	-0.222	0.85
C18:1 LPC plasmalogen	LPC_P	HILIC-pos	0.152	0.02	0.996	0.131	0.065	-0.092	0.938	0.22	0.051	-0.029	0.993	0.943	0.075	-0.024	0.803	0.651	0.025	-0.026	0.971	0.985	0.008	-0.05	0.881	0.879	0.037	-0.026	0.856	0.869	-0.016	-0.002	0.933	0.974	0.033	-0.047	0.645	0.766	0.02	0.031	0.982	0.994	-0.055	-0.051	0.998	0.753	-0.22	-0.135	0.881
C14:0 SM	SM	C8-pos	-0.071	-0.052	0.996	0.519	-0.089	-0.09	0.97	0.158	-0.006	-0.005	0.993	0.993	-0.092	-0.036	0.914	0.502	-0.2	-0.055	0.971	0.613	-0.108	-0.086	0.945	0.45	-0.06	-0.053	0.989	0.626	-0.084	-0.013	0.575	0.538	-0.044	-0.1	0.769	0.478	-0.027	-0.083	0.88	0.768	-0.057	-0.091	0.938	0.589	-0.271	-0.306	0.921
C16:1 SM	SM	C8-pos	-0.039	-0.04	0.996	0.777	-0.067	-0.092	0.956	0.201	0.007	-0.004	0.993	0.993	-0.103	-0.036	0.912	0.444	-0.185	-0.046	0.971	0.613	-0.106	-0.102	0.983	0.403	-0.072	-0.041	0.903	0.618	-0.066	-0.038	0.805	0.616	-0.017	-0.102	0.624	0.504	-0.044	-0.095	0.902	0.68	-0.069	-0.091	0.967	0.538	-0.254	-0.29	0.917
C16:0 SM	SM	C8-pos	-0.06	-0.037	0.996	0.663	-0.073	-0.105	0.938	0.133	0.035	-0.023	0.993	0.957	-0.076	-0.038	0.914	0.591	-0.173	-0.048	0.971	0.63	-0.109	-0.087	0.945	0.428	-0.069	-0.032	0.887	0.654	-0.097	-0.006	0.471	0.444	-0.043	-0.092	0.798	0.521	-0.061	-0.038	0.936	0.826	-0.084	-0.056	0.967	0.621	-0.315	-0.249	0.899
C18:1 SM	SM	C8-pos	-0.04	-0.038	0.996	0.781	-0.064	-0.067	0.97	0.378	0.016	0.013	0.993	0.99	-0.09	-0.023	0.914	0.546	-0.146	-0.035	0.971	0.723	-0.079	-0.104	0.965	0.461	-0.047	-0.028	0.96	0.809	-0.072	-0.028	0.708	0.592	-0.005	-0.112	0.495	0.478	-0.037	-0.114	0.793	0.609	-0.07	-0.097	0.966	0.524	-0.26	-0.316	0.907
C18:0 SM	SM	C8-pos	-0.054	-0.013	0.996	0.801	-0.079	-0.077	0.989	0.248	0.026	-0.006	0.993	0.981	-0.081	-0.031	0.914	0.598	-0.143	-0.055	0.971	0.723	-0.102	-0.087	0.965	0.45	-0.063	-0.014	0.86	0.753	-0.093	-0.004	0.485	0.47	-0.03	-0.073	0.81	0.628	-0.063	-0.058	0.982	0.768	-0.078	-0.054	0.973	0.642	-0.296	-0.26	0.93
C20:0 SM	SM	C8-pos	-0.026	0.012	0.996	0.959	-0.07	-0.077	0.956	0.27	0.023	-0.01	0.993	0.986	-0.082	-0.042	0.914	0.554	-0.132	-0.03	0.971	0.723	-0.095	-0.081	0.965	0.495	-0.066	-0.009	0.856	0.743	-0.095	-0.017	0.538	0.456	-0.031	-0.054	0.918	0.718	-0.054	-0.057	0.99	0.806	-0.082	-0.041	0.932	0.674	-0.274	-0.22	0.913
C22:1 SM	SM	C8-pos	-0.005	-0.005	0.996	0.999	-0.059	-0.082	0.956	0.264	0.047	-0.016	0.993	0.943	-0.098	-0.029	0.912	0.474	-0.148	-0.017	0.971	0.723	-0.102	-0.093	0.971	0.428	-0.063	-0.023	0.884	0.732	-0.073	-0.023	0.694	0.591	-0.005	-0.075	0.662	0.653	-0.025	-0.083	0.87	0.777	-0.056	-0.047	0.998	0.752	-0.247	-0.263	0.975
C22:0 SM	SM	C8-pos	0.004	0.014	0.996	0.996	-0.047	-0.093	0.938	0.23	0.071	-0.038	0.993	0.943	-0.071	-0.04	0.914	0.63	-0.108	-0.036	0.971	0.774	-0.086	-0.102	0.983	0.434	-0.069	-0.027	0.881	0.69	-0.098	-0.017	0.525	0.453	-0.024	-0.046	0.918	0.791	-0.053	-0.022	0.913	0.909	-0.06	-0.026	0.953	0.824	-0.296	-0.193	0.849
C24:1 SM	SM	C8-pos	-0.046	-0.018	0.996	0.836	-0.076	-0.133	0.938	0.054	0.038	-0.029	0.993	0.943	-0.078	-0.043	0.914	0.554	-0.169	-0.058	0.971	0.63	-0.122	-0.099	0.94	0.391	-0.084	-0.029	0.856	0.573	-0.095	0.004	0.454	0.453	-0.046	-0.088	0.838	0.533	-0.083	-0.051	0.908	0.69	-0.089	-0.051	0.938	0.61	-0.286	-0.186	0.846
C24:0 SM	SM	C8-pos	-0.003	0.009	0.996	0.999	0.001	-0.076	0.938	0.45	0.128	-0.027	0.993	0.943	-0.017	-0.037	0.946	0.875	-0.044	-0.062	0.971	0.913	-0.065	-0.103	0.939	0.487	-0.022	-0.044	0.96	0.826	-0.075	-0.011	0.617	0.574	0.012	-0.079	0.578	0.636	-0.021	-0.013	0.982	0.994	-0.023	-0.008	0.986	0.969	-0.211	-0.224	0.982
C30:0 DAG	DAG	C8-pos	0.03	0.064	0.996	0.657	0.022	0.137	0.938	0.087	-0.039	0.008	0.993	0.96	0.014	0.069	0.914	0.67	0.057	0.02	0.971	0.96	0.054	0.082	0.965	0.64	0.041	0.085	0.887	0.532	0.069	0.01	0.651	0.616	0.027	0.117	0.632	0.478	0.048	0.043	0.982	0.905	0.098	0.153	0.863	0.212	0.188	0.257	0.881
C34:3 DAG	DAG	C8-pos	-0.072	-0.181	0.996	0.008	-0.059	-0.124	0.938	0.127	-0.015	-0.087	0.993	0.943	0	-0.212	0.375	0.071	-0.104	-0.105	0.994	0.723	-0.068	-0.144	0.88	0.428	0.009	-0.191	0.506	0.033	0.089	-0.147	0.208	0.287	0.017	-0.19	0.302	0.13	0.169	-0.253	0.007	0.01	0.17	-0.202	0.019	0.056	0.139	-0.284	0.2
C34:2 DAG	DAG	C8-pos	-0.021	-0.089	0.996	0.411	-0.036	-0.068	0.938	0.525	-0.048	-0.062	0.993	0.943	0.05	-0.178	0.252	0.114	-0.008	-0.08	0.971	0.831	0.033	-0.069	0.834	0.752	0.042	-0.157	0.506	0.078	0.119	-0.118	0.194	0.287	0.036	-0.115	0.376	0.465	0.115	-0.147	0.054	0.156	0.192	-0.074	0.16	0.205	0.288	-0.077	0.2
C34:1 DAG	DAG	C8-pos	0	-0.078	0.996	0.529	-0.037	-0.081	0.938	0.391	-0.03	-0.068	0.993	0.943	0.073	-0.192	0.215	0.082	0.004	-0.092	0.971	0.774	0.041	-0.175	0.523	0.388	0.026	-0.154	0.506	0.108	0.045	-0.143	0.266	0.338	0.029	-0.144	0.322	0.305	0.082	-0.145	0.13	0.29	0.133	-0.078	0.296	0.375	0.161	-0.127	0.305
C36:4 DAG	DAG	C8-pos	-0.13	-0.257	0.996	0	-0.062	-0.087	0.956	0.292	-0.062	-0.066	0.993	0.943	-0.066	-0.187	0.792	0.095	-0.138	-0.125	0.971	0.63	-0.129	-0.184	0.911	0.388	-0.05	-0.198	0.506	0.033	-0.02	-0.172	0.396	0.287	-0.043	-0.193	0.424	0.121	0.1	-0.274	0.007	0.01	0.165	-0.201	0.019	0.056	0.17	-0.321	0.056
C36:3 DAG	DAG	C8-pos	-0.089	-0.189	0.996	0.004	-0.041	-0.061	0.956	0.549	-0.048	-0.025	0.993	0.943	0.018	-0.178	0.394	0.112	-0.031	-0.135	0.971	0.723	-0.031	-0.178	0.727	0.388	0.009	-0.175	0.506	0.059	0.068	-0.153	0.23	0.287	0.023	-0.183	0.302	0.13	0.123	-0.231	0.007	0.013	0.235	-0.163	0.012	0.053	0.243	-0.219	0.056
C36:2 DAG	DAG	C8-pos	-0.028	-0.078	0.996	0.515	-0.071	-0.104	0.938	0.158	-0.005	-0.057	0.993	0.943	0.092	-0.164	0.215	0.095	0.018	-0.111	0.971	0.733	0.003	-0.171	0.727	0.391	-0.012	-0.161	0.506	0.083	0.022	-0.139	0.347	0.35	0.012	-0.159	0.342	0.232	0.075	-0.186	0.066	0.124	0.131	-0.12	0.213	0.265	0.068	-0.146	0.534
C38:5 DAG	DAG	C8-pos	-0.01	-0.141	0.996	0.051	-0.015	-0.062	0.938	0.612	-0.042	-0.063	0.993	0.943	0.038	-0.15	0.45	0.194	-0.025	-0.085	0.971	0.78	0.006	-0.099	0.834	0.618	0.031	-0.064	0.745	0.69	0.047	-0.063	0.462	0.621	0.06	-0.162	0.302	0.153	0.073	-0.143	0.211	0.375	0.135	-0.142	0.16	0.212	0.22	-0.146	0.245
C38:4 DAG	DAG	C8-pos	0.035	-0.107	0.996	0.201	-0.009	-0.069	0.938	0.546	0.036	-0.085	0.993	0.943	0.109	-0.118	0.252	0.183	0.043	-0.111	0.971	0.774	0.101	-0.17	0.509	0.388	0.034	-0.108	0.506	0.434	-0.038	-0.08	0.852	0.607	0.055	-0.101	0.401	0.485	0.021	-0.041	0.866	0.982	0.097	-0.064	0.492	0.61	0.035	-0.159	0.617
C16:1 CE	CE	C8-pos	0.158	0.199	0.996	0	0.096	0.056	0.938	0.312	0.053	0.051	0.993	0.943	0.06	0.12	0.914	0.328	0.077	0.073	0.994	0.774	0.097	0.169	0.88	0.388	0.059	0.115	0.867	0.329	-0.007	0.119	0.454	0.437	0.003	0.081	0.652	0.636	-0.115	0.15	0.066	0.175	-0.146	0.057	0.318	0.375	-0.156	0.199	0.245
C16:0 CE	CE	C8-pos	0.033	0.103	0.996	0.262	0.096	0.089	0.99	0.167	-0.012	0.06	0.993	0.943	-0.098	0.153	0.23	0.114	-0.08	0.073	0.971	0.774	0.004	0.067	0.88	0.766	0.042	0.102	0.856	0.434	-0.054	0.057	0.46	0.618	0.028	0.054	0.902	0.754	-0.095	0.072	0.353	0.607	-0.105	0.071	0.427	0.529	-0.134	0.034	0.643
C18:3 CE	CE	C8-pos	0.123	0.173	0.996	0.003	0.066	0.137	0.938	0.073	0.046	0.062	0.993	0.943	-0.028	0.105	0.65	0.443	0.007	0.095	0.971	0.774	0.031	0.119	0.875	0.507	-0.026	0.11	0.506	0.403	-0.114	0.086	0.263	0.332	-0.041	0.087	0.424	0.553	-0.196	0.134	0.018	0.053	-0.145	0.081	0.26	0.348	-0.257	0.177	0.162
C18:2 CE	CE	C8-pos	0.002	0.104	0.996	0.249	0.084	0.221	0.938	0.005	0.009	0.115	0.993	0.943	-0.068	0.193	0.215	0.082	-0.015	0.124	0.971	0.723	-0.109	0.122	0.523	0.392	-0.016	0.128	0.506	0.259	-0.083	0.123	0.264	0.338	-0.011	0.154	0.376	0.242	-0.054	0.132	0.345	0.482	-0.013	0.07	0.815	0.746	-0.067	0.002	0.913
C18:1 CE	CE	C8-pos	0.051	0.096	0.996	0.274	0.053	0.058	0.966	0.526	0.069	0.059	0.993	0.943	-0.012	0.111	0.717	0.443	-0.027	0.057	0.971	0.937	-0.015	0.087	0.838	0.68	0.02	0.117	0.745	0.369	-0.084	0.122	0.244	0.325	-0.011	0.002	0.942	0.986	-0.121	0.039	0.352	0.48	-0.132	-0.059	0.838	0.45	-0.25	0.062	0.272
C18:0 CE	CE	C8-pos	-0.008	0.039	0.996	0.861	0.019	0.044	0.956	0.758	-0.024	0.037	0.993	0.957	-0.065	0.033	0.821	0.706	-0.015	0.039	0.971	0.985	0.041	-0.022	0.88	0.906	0.023	0.034	0.989	0.893	-0.063	-0.014	0.703	0.715	0.032	-0.06	0.568	0.681	-0.097	-0.05	0.88	0.699	-0.099	-0.079	0.979	0.56	-0.167	-0.108	0.913
C20:5 CE	CE	C8-pos	0.108	0.192	0.996	0.002	0.069	0.1	0.938	0.183	-0.002	0.062	0.993	0.943	-0.117	0.137	0.23	0.134	-0.126	0.101	0.971	0.675	-0.014	-0.016	0.999	0.977	-0.034	0.131	0.506	0.234	-0.111	0.075	0.264	0.341	0.006	0.139	0.424	0.391	-0.106	0.165	0.054	0.153	-0.085	0.162	0.173	0.227	-0.092	0.12	0.556
C20:4 CE	CE	C8-pos	0.089	0.118	0.996	0.078	0.081	0.187	0.938	0.019	0.04	0.07	0.993	0.943	-0.046	0.187	0.252	0.097	0.025	0.098	0.971	0.774	-0.01	0.031	0.933	0.953	0.021	0.185	0.506	0.036	-0.084	0.103	0.266	0.35	0.035	0.18	0.424	0.153	-0.079	0.148	0.13	0.283	-0.089	0.137	0.26	0.31	-0.078	0.16	0.494
C20:3 CE	CE	C8-pos	0.174	0.24	0.996	0	0.056	0.139	0.938	0.076	0.078	0.068	0.993	0.943	-0.072	0.155	0.252	0.142	-0.076	0.137	0.971	0.723	0.008	0.103	0.875	0.649	-0.018	0.15	0.506	0.136	-0.086	0.106	0.264	0.35	-0.006	0.181	0.319	0.153	-0.165	0.171	0.014	0.044	-0.155	0.207	0.019	0.056	-0.199	0.334	0.056
C22:6 CE	CE	C8-pos	0.135	0.126	0.996	0.018	0.07	0.154	0.938	0.035	0.047	0.099	0.993	0.943	-0.079	0.179	0.215	0.083	-0.035	0.144	0.971	0.675	-0.009	0.077	0.875	0.752	-0.001	0.14	0.506	0.17	-0.086	0.135	0.209	0.287	0.061	0.151	0.645	0.203	-0.065	0.146	0.188	0.34	-0.086	0.083	0.427	0.529	-0.044	0.14	0.634
C22:5 CE	CE	C8-pos	0.137	0.083	0.996	0.061	0.034	0.074	0.938	0.448	0.081	-0.008	0.993	0.943	-0.074	0.093	0.478	0.381	-0.066	0.033	0.971	0.9	0.004	0.052	0.903	0.875	-0.034	0.081	0.611	0.544	-0.113	0.09	0.23	0.324	-0.03	0.091	0.438	0.553	-0.17	0.067	0.066	0.124	-0.152	0.039	0.346	0.354	-0.219	0.192	0.162
C14:0 CE	CE	C8-pos	0.094	0.133	0.996	0.034	0.106	0.08	0.956	0.165	0.008	0.075	0.993	0.943	0.026	0.172	0.621	0.113	-0.005	0.12	0.971	0.723	0.087	0.171	0.875	0.388	0.05	0.105	0.865	0.403	-0.016	0.127	0.407	0.385	-0.026	0.101	0.424	0.524	-0.097	0.118	0.188	0.399	-0.178	0.062	0.238	0.265	-0.109	0.123	0.527
C34:2 PI	PI	C8-pos	-0.088	-0.1	0.996	0.133	-0.086	-0.111	0.952	0.085	-0.002	-0.036	0.993	0.978	-0.112	-0.089	0.914	0.197	-0.225	-0.027	0.971	0.613	-0.1	-0.066	0.928	0.522	-0.073	-0.108	0.914	0.257	-0.018	-0.098	0.617	0.52	-0.002	-0.08	0.645	0.636	0.093	-0.143	0.13	0.294	0.129	-0.094	0.238	0.326	-0.038	-0.263	0.527
C36:4 PI	PI	C8-pos	-0.052	-0.028	0.996	0.752	-0.122	-0.13	0.956	0.025	0.012	-0.047	0.993	0.943	-0.103	-0.058	0.914	0.393	-0.169	0.02	0.971	0.675	0.003	-0.057	0.88	0.819	-0.071	-0.054	0.96	0.57	-0.081	-0.059	0.83	0.47	-0.006	-0.087	0.645	0.624	-0.002	-0.071	0.812	0.847	-0.036	-0.027	0.998	0.916	-0.178	-0.111	0.899
C38:4 PI	PI	C8-pos	-0.114	-0.108	0.996	0.054	-0.092	-0.068	0.956	0.22	0.025	-0.084	0.993	0.943	-0.05	-0.096	0.914	0.443	-0.161	-0.048	0.971	0.675	-0.062	-0.176	0.793	0.388	-0.046	-0.081	0.911	0.544	-0.128	-0.073	0.61	0.287	-0.03	-0.137	0.533	0.375	-0.027	-0.149	0.621	0.422	-0.016	-0.134	0.595	0.417	-0.192	-0.363	0.632
C16:0 Ceramide (d18:1)	Ceramide	C8-pos	-0.098	-0.051	0.996	0.378	-0.066	-0.105	0.938	0.165	-0.012	-0.048	0.993	0.943	0.015	-0.078	0.883	0.613	-0.12	-0.012	0.971	0.774	-0.041	-0.116	0.875	0.507	-0.032	-0.053	0.96	0.777	-0.096	-0.028	0.579	0.453	-0.065	-0.107	0.845	0.399	-0.136	0	0.473	0.427	-0.154	-0.059	0.765	0.349	-0.336	-0.167	0.643
C22:0 Ceramide (d18:1)	Ceramide	C8-pos	-0.017	0.01	0.996	0.988	-0.02	-0.056	0.938	0.642	0.024	-0.034	0.993	0.957	0.05	-0.072	0.737	0.57	-0.014	-0.029	0.971	0.985	0.064	-0.105	0.727	0.495	-0.001	-0.061	0.856	0.78	-0.078	-0.041	0.755	0.545	-0.024	-0.106	0.645	0.514	-0.057	-0.012	0.907	0.928	-0.04	-0.041	0.998	0.877	-0.216	-0.196	0.975
C24:0 Ceramide (d18:1)	Ceramide	C8-pos	-0.009	0.017	0.996	0.982	-0.052	-0.043	0.969	0.634	0.033	-0.038	0.993	0.943	0.017	-0.081	0.837	0.566	-0.037	-0.033	0.994	0.985	0.024	-0.117	0.727	0.481	-0.003	-0.065	0.856	0.738	-0.081	-0.032	0.694	0.532	-0.013	-0.122	0.533	0.442	-0.01	-0.047	0.921	0.969	0.003	-0.04	0.923	0.925	-0.161	-0.23	0.899
C24:1 Ceramide (d18:1)	Ceramide	C8-pos	-0.059	-0.021	0.996	0.785	-0.047	-0.082	0.938	0.372	0.029	-0.011	0.993	0.979	0.022	-0.06	0.912	0.717	-0.097	-0.034	0.971	0.822	0.011	-0.092	0.834	0.659	-0.023	-0.056	0.914	0.788	-0.101	-0.019	0.524	0.453	-0.038	-0.158	0.5	0.23	-0.084	-0.02	0.812	0.794	-0.073	-0.077	0.998	0.622	-0.216	-0.178	0.926
linoleoyl ethanolamide	FA	HILIC-pos	-0.102	-0.076	0.996	0.173	0.021	-0.013	0.938	0.927	0.091	0.042	0.993	0.943	-0.047	-0.026	0.933	0.79	-0.071	0.079	0.971	0.774	-0.015	0.054	0.88	0.862	-0.011	0	0.986	0.984	-0.023	0.119	0.373	0.409	0.01	0.001	0.966	0.988	0.028	0.104	0.812	0.69	-0.011	0.071	0.81	0.763	-0.115	-0.108	0.993
myristoleate	FA	HILIC-pos	-0.064	-0.104	0.996	0.222	-0.042	-0.151	0.938	0.062	0.045	-0.07	0.993	0.943	0.059	-0.14	0.343	0.194	-0.055	-0.096	0.971	0.774	-0.004	-0.067	0.88	0.789	0.041	-0.092	0.506	0.493	-0.009	-0.075	0.694	0.655	0.008	-0.11	0.47	0.483	0.005	-0.032	0.913	0.994	-0.059	-0.087	0.967	0.621	-0.273	-0.082	0.624
myristoleic acid	FA	HILIC-pos	-0.067	-0.105	0.996	0.201	-0.044	-0.148	0.938	0.063	0.053	-0.066	0.993	0.943	0.058	-0.138	0.343	0.205	-0.049	-0.095	0.971	0.774	-0.007	-0.065	0.891	0.801	0.043	-0.089	0.506	0.5	-0.007	-0.072	0.695	0.667	0.008	-0.112	0.461	0.48	0.007	-0.034	0.909	0.994	-0.061	-0.091	0.966	0.604	-0.273	-0.093	0.643
4-acetamidobutanoate	FA	HILIC-pos	-0.092	-0.1	0.996	0.157	-0.116	-0.214	0.938	0.005	-0.029	-0.04	0.993	0.943	-0.065	-0.111	0.914	0.328	-0.053	-0.019	0.971	0.968	-0.017	-0.152	0.749	0.391	-0.047	-0.103	0.856	0.434	-0.016	-0.136	0.46	0.377	-0.023	-0.093	0.695	0.579	-0.053	-0.14	0.787	0.479	-0.105	-0.127	0.967	0.346	-0.191	-0.135	0.913
cholesterol	Other Lipids	C8-pos	-0.073	-0.011	0.996	0.663	-0.074	-0.106	0.938	0.136	0.014	-0.022	0.993	0.981	-0.057	-0.024	0.914	0.777	-0.137	-0.026	0.971	0.723	-0.08	-0.07	0.974	0.608	-0.056	-0.024	0.903	0.792	-0.079	0.007	0.518	0.574	-0.033	-0.09	0.76	0.553	-0.057	-0.019	0.908	0.909	-0.053	-0.065	0.986	0.697	-0.288	-0.237	0.915
sphingosine	Other Lipids	C8-pos	-0.082	-0.036	0.996	0.55	-0.007	0.034	0.938	0.853	0.042	-0.02	0.993	0.957	0.033	-0.02	0.914	0.891	-0.043	-0.101	0.971	0.774	0.025	-0.093	0.769	0.618	0.068	-0.027	0.738	0.696	0.047	-0.06	0.454	0.613	0.051	-0.065	0.461	0.604	0.008	0.02	0.982	0.995	0.049	-0.011	0.88	0.912	0.107	-0.161	0.415
sphingosine A	Other Lipids	HILIC-pos	-0.032	-0.042	0.996	0.785	0.015	-0.046	0.938	0.727	0.058	0.015	0.993	0.943	-0.005	-0.047	0.914	0.814	-0.106	-0.002	0.971	0.774	-0.031	-0.014	0.965	0.951	0.03	-0.041	0.824	0.813	-0.027	0.059	0.565	0.721	0.01	-0.095	0.533	0.57	0.039	-0.013	0.88	0.976	-0.012	-0.161	0.483	0.319	-0.132	-0.251	0.846
sphingosine B	Other Lipids	HILIC-pos	-0.053	-0.054	0.996	0.589	-0.009	-0.048	0.938	0.725	0.054	0.001	0.993	0.943	0.004	-0.06	0.914	0.734	-0.115	-0.009	0.971	0.774	-0.086	-0.019	0.875	0.69	0.034	-0.061	0.738	0.686	-0.06	0.06	0.45	0.577	-0.017	-0.089	0.679	0.579	0.031	0.01	0.967	0.994	-0.042	-0.155	0.624	0.294	-0.229	-0.231	0.993
sphingosine C	Other Lipids	HILIC-pos	-0.07	0.013	0.996	0.663	-0.015	-0.007	0.968	0.971	0.068	0	0.993	0.943	0.012	-0.031	0.914	0.905	-0.056	-0.044	0.971	0.929	0.02	-0.074	0.875	0.711	0.037	-0.033	0.842	0.821	0.025	-0.045	0.626	0.764	0.048	-0.048	0.545	0.681	0.02	0.083	0.87	0.826	0.018	-0.031	0.916	0.943	-0.07	-0.064	0.993
sphinganine	Other Lipids	HILIC-pos	-0.02	0.018	0.996	0.967	0.02	0.002	0.956	0.963	0.098	0.011	0.993	0.943	0.072	-0.036	0.778	0.643	0.057	0.009	0.971	0.968	0.061	-0.036	0.846	0.773	0.057	-0.047	0.682	0.676	0.033	-0.039	0.61	0.757	0.046	-0.084	0.424	0.56	-0.01	0.083	0.728	0.826	0.008	-0.05	0.878	0.888	-0.038	-0.088	0.917
alpha-glycerophosphocholine	Other Lipids	HILIC-pos	0.012	-0.039	0.996	0.876	0.004	-0.01	0.956	0.983	0.026	-0.055	0.993	0.943	0.102	-0.06	0.594	0.444	0.144	0.039	0.971	0.723	0.066	-0.086	0.727	0.593	0.051	-0.045	0.741	0.726	0.007	-0.055	0.695	0.748	0.073	-0.081	0.376	0.483	-0.021	0.069	0.754	0.853	0.043	-0.079	0.624	0.674	-0.1	-0.248	0.717
isoleucine	AA	HILIC-pos	0.022	-0.043	0.996	0.818	-0.017	-0.139	0.938	0.072	0.026	-0.072	0.993	0.943	-0.063	-0.14	0.914	0.172	-0.043	-0.052	0.992	0.937	-0.03	-0.068	0.933	0.726	-0.018	-0.092	0.834	0.53	-0.03	-0.053	0.933	0.738	0.01	-0.093	0.533	0.569	0.011	-0.114	0.566	0.653	-0.018	-0.136	0.624	0.418	-0.172	-0.156	0.982
L-alpha-glutamyl-L-lysine	AA	HILIC-pos	0.089	0.028	0.996	0.53	-0.024	-0.021	0.99	0.902	-0.061	0	0.993	0.943	0.027	-0.094	0.717	0.474	0.061	-0.056	0.971	0.831	0.073	-0.047	0.769	0.7	-0.019	-0.083	0.856	0.55	-0.032	-0.028	0.959	0.843	0.02	0.009	0.956	0.966	0.022	0.012	0.982	0.994	0.038	-0.011	0.916	0.943	0.003	0.041	0.917
leucine	AA	HILIC-pos	-0.004	-0.034	0.996	0.921	-0.033	-0.155	0.938	0.035	-0.004	-0.055	0.993	0.943	-0.076	-0.146	0.914	0.134	-0.045	-0.061	0.971	0.894	-0.06	-0.081	0.966	0.618	-0.02	-0.12	0.738	0.349	-0.078	-0.079	0.949	0.453	-0.017	-0.123	0.541	0.451	-0.026	-0.113	0.758	0.66	-0.067	-0.178	0.634	0.212	-0.207	-0.2	0.993
lysine	AA	HILIC-pos	0.047	-0.006	0.996	0.855	-0.008	-0.129	0.938	0.102	0.039	-0.054	0.993	0.943	0.043	-0.093	0.621	0.447	0.105	-0.046	0.971	0.774	0.04	-0.073	0.769	0.678	0.049	-0.09	0.506	0.481	0.013	-0.038	0.746	0.869	0.063	0.018	0.75	0.681	0.028	0.02	0.982	0.994	-0.022	-0.007	0.986	0.974	-0.113	0.001	0.805
methionine	AA	HILIC-pos	-0.016	-0.069	0.996	0.64	-0.033	-0.117	0.938	0.146	0.013	-0.028	0.993	0.979	-0.082	-0.098	0.977	0.336	-0.082	-0.015	0.971	0.872	0.001	-0.075	0.875	0.7	0.002	-0.072	0.833	0.69	-0.04	-0.047	0.993	0.732	0.043	-0.084	0.424	0.553	0.001	-0.131	0.547	0.54	0.016	-0.162	0.413	0.326	-0.102	-0.192	0.875
methionine sulfoxide	AA	HILIC-pos	0.071	-0.024	0.996	0.645	0.011	-0.07	0.938	0.529	0.023	-0.013	0.993	0.979	-0.02	-0.021	0.997	0.93	-0.019	0.052	0.971	0.968	0.054	-0.044	0.834	0.755	0.009	-0.081	0.745	0.626	-0.008	-0.068	0.725	0.726	0.053	-0.11	0.348	0.47	-0.001	-0.007	0.982	0.995	-0.081	-0.079	0.998	0.604	-0.242	-0.108	0.825
methylimidazoleacetic acid	AA	HILIC-pos	-0.119	-0.07	0.996	0.149	-0.086	-0.103	0.956	0.121	-0.022	-0.09	0.993	0.943	0.015	-0.062	0.914	0.714	0.016	0.086	0.971	0.786	0.016	-0.126	0.727	0.446	0.031	-0.101	0.506	0.403	-0.015	-0.133	0.465	0.362	-0.008	-0.111	0.542	0.483	-0.048	-0.17	0.628	0.236	0.004	-0.142	0.492	0.375	-0.01	-0.106	0.849
N1-acetylspermidine	AA	HILIC-pos	-0.061	-0.014	0.996	0.775	-0.079	-0.187	0.938	0.019	-0.09	-0.037	0.993	0.943	-0.12	-0.106	0.933	0.194	-0.086	-0.063	0.971	0.774	0.081	-0.146	0.509	0.388	-0.002	-0.058	0.856	0.79	-0.004	-0.007	0.991	0.995	0.038	-0.057	0.541	0.681	-0.021	-0.028	0.982	0.994	-0.063	-0.005	0.886	0.874	-0.086	-0.083	0.993
3-hydroxyanthranilic acid	AA	HILIC-pos	0.05	-0.009	0.996	0.824	-0.126	-0.115	0.974	0.052	-0.084	-0.053	0.993	0.943	-0.051	-0.073	0.946	0.586	0.023	-0.1	0.971	0.774	0.017	-0.065	0.875	0.766	-0.053	-0.053	0.989	0.685	0.014	-0.079	0.554	0.634	0.025	-0.021	0.79	0.918	0.064	-0.13	0.266	0.463	-0.008	0.004	0.993	0.992	0.005	-0.022	0.958
N6-methyllysine	AA	HILIC-pos	0.035	0.001	0.996	0.928	0.045	-0.076	0.938	0.386	0.057	-0.127	0.993	0.943	-0.013	-0.114	0.821	0.443	0.034	0.058	0.971	0.94	0.074	-0.058	0.727	0.649	0.069	-0.062	0.506	0.532	0.121	-0.015	0.351	0.35	0.159	-0.016	0.302	0.132	0.033	-0.006	0.909	0.994	0.074	-0.004	0.836	0.788	-0.092	-0.08	0.985
N6,N6-dimethyllysine	AA	HILIC-pos	-0.002	-0.045	0.996	0.829	0.025	-0.146	0.938	0.052	0.009	-0.147	0.993	0.943	0.018	-0.109	0.717	0.443	0.014	0.058	0.971	0.958	0.121	-0.098	0.519	0.391	0.087	-0.094	0.506	0.302	0.075	-0.089	0.31	0.409	0.099	-0.116	0.302	0.204	0.052	-0.062	0.623	0.806	0.072	-0.122	0.346	0.383	-0.069	-0.103	0.933
N6,N6,N6-trimethyllysine	AA	HILIC-pos	-0.001	-0.114	0.996	0.201	0	-0.144	0.938	0.06	0.069	-0.099	0.993	0.943	0.031	-0.063	0.821	0.657	0.042	0.018	0.971	0.985	0.063	-0.082	0.727	0.587	0.054	-0.102	0.506	0.355	0.083	-0.114	0.263	0.332	0.097	-0.145	0.302	0.129	0.049	-0.146	0.207	0.314	0.093	-0.163	0.16	0.191	-0.005	-0.157	0.643
N6-acetyllysine	AA	HILIC-pos	0.023	-0.043	0.996	0.805	-0.029	-0.133	0.938	0.087	0.029	-0.055	0.993	0.943	-0.017	-0.063	0.914	0.714	-0.008	0.024	0.971	0.989	0.024	-0.078	0.834	0.688	-0.002	-0.098	0.745	0.518	0.032	-0.089	0.454	0.565	0.031	-0.094	0.424	0.553	0.025	-0.041	0.833	0.967	-0.001	-0.094	0.765	0.642	-0.136	-0.148	0.985
N-acetylalanine	AA	HILIC-pos	-0.053	-0.102	0.996	0.246	-0.11	-0.163	0.938	0.019	-0.004	0.016	0.993	0.993	-0.087	-0.097	0.997	0.328	-0.06	-0.043	0.971	0.936	-0.036	-0.107	0.88	0.553	-0.066	-0.094	0.946	0.416	-0.015	-0.074	0.725	0.657	-0.006	-0.06	0.76	0.746	-0.01	-0.022	0.982	0.995	-0.045	-0.074	0.966	0.676	-0.164	-0.103	0.913
N-acetylaspartic acid	AA	HILIC-pos	-0.115	-0.033	0.996	0.333	-0.065	-0.083	0.956	0.288	0.033	-0.008	0.993	0.979	0.002	-0.066	0.914	0.708	0.095	0.045	0.971	0.786	0.085	-0.053	0.727	0.64	0.03	0.01	0.96	0.946	0.012	0.024	0.959	0.955	0.031	-0.034	0.677	0.815	-0.024	0.097	0.621	0.714	-0.007	0.037	0.923	0.943	-0.204	-0.032	0.653
N-acetylhistidine	AA	HILIC-pos	0.062	-0.064	0.996	0.519	0.013	-0.063	0.938	0.587	0.055	-0.044	0.993	0.943	0.006	-0.048	0.914	0.811	-0.037	0.056	0.971	0.937	0.027	-0.008	0.939	0.967	-0.013	-0.012	0.989	0.972	-0.02	-0.008	0.942	0.959	0.052	-0.004	0.704	0.756	0.002	-0.075	0.797	0.826	-0.006	-0.135	0.544	0.393	-0.099	-0.08	0.975
N-acetylleucine	AA	HILIC-pos	-0.012	-0.059	0.996	0.709	-0.097	-0.019	0.938	0.392	-0.128	0.044	0.993	0.943	-0.1	-0.065	0.914	0.422	-0.252	0.023	0.971	0.613	-0.114	0.067	0.727	0.472	-0.109	0.005	0.618	0.449	-0.052	-0.054	0.965	0.621	-0.091	-0.128	0.899	0.23	-0.136	-0.017	0.543	0.432	-0.072	-0.105	0.947	0.496	-0.272	-0.113	0.669
N-acetylmethionine	AA	HILIC-pos	-0.017	-0.062	0.996	0.688	-0.083	-0.117	0.938	0.107	-0.004	0.035	0.993	0.979	-0.093	-0.053	0.914	0.474	0.031	-0.022	0.971	0.985	0.018	-0.079	0.871	0.7	0.007	-0.044	0.872	0.869	0.023	-0.016	0.805	0.929	0.038	-0.048	0.619	0.742	0.02	0.08	0.88	0.829	0.005	-0.044	0.916	0.916	-0.175	-0.101	0.902
N-acetylornithine	AA	HILIC-pos	-0.024	0.003	0.996	0.977	-0.018	-0.134	0.938	0.087	0.065	-0.039	0.993	0.943	-0.025	-0.097	0.914	0.49	0.035	0.032	0.994	0.985	-0.054	-0.092	0.94	0.608	-0.051	-0.017	0.903	0.819	-0.062	-0.071	0.991	0.533	-0.07	-0.024	0.755	0.636	-0.129	-0.039	0.708	0.555	-0.156	0.066	0.264	0.338	-0.233	0.087	0.272
N-acetyltryptophan	AA	HILIC-pos	0.004	0.067	0.996	0.64	-0.025	-0.038	0.956	0.773	0.065	0.003	0.993	0.943	0.009	-0.05	0.914	0.799	0.077	-0.001	0.971	0.929	0.034	-0.035	0.88	0.885	0.051	-0.023	0.824	0.809	0.128	0.048	0.496	0.332	0.103	0.056	0.704	0.399	0.091	0.075	0.96	0.596	0.026	0.054	0.966	0.824	-0.015	0.125	0.723
N-methylproline	AA	HILIC-pos	-0.038	0.012	0.996	0.907	0.05	-0.081	0.938	0.308	0.151	0.026	0.993	0.943	0.087	-0.091	0.45	0.359	0.052	-0.021	0.971	0.968	0.077	-0.1	0.727	0.481	0.066	-0.088	0.506	0.416	0.166	-0.056	0.194	0.287	0.112	-0.125	0.302	0.154	0.026	-0.108	0.542	0.647	0.022	-0.088	0.656	0.642	0.043	0.126	0.881
ornithine	AA	HILIC-pos	0.072	-0.054	0.996	0.522	0.031	-0.07	0.938	0.441	0.056	-0.062	0.993	0.943	0.184	-0.105	0.16	0.071	0.124	0.01	0.971	0.744	0.091	-0.028	0.769	0.678	0.094	-0.095	0.506	0.244	0.039	-0.036	0.604	0.744	0.044	-0.027	0.646	0.77	0.044	-0.002	0.902	0.982	-0.061	-0.072	0.986	0.636	-0.116	-0.032	0.85
phenylacetylglutamine	AA	HILIC-pos	-0.023	0	0.996	0.977	-0.045	-0.031	0.956	0.734	0.078	0.037	0.993	0.943	0.089	-0.028	0.717	0.544	0.099	0.054	0.971	0.774	0.108	0.044	0.875	0.553	0.072	0.019	0.856	0.69	0.116	-0.01	0.39	0.377	0.038	-0.116	0.39	0.468	0.126	-0.063	0.248	0.436	0.039	-0.077	0.634	0.676	-0.086	-0.133	0.915
phenylalanine	AA	HILIC-pos	0.008	-0.024	0.996	0.971	-0.005	-0.153	0.938	0.052	0.041	-0.002	0.993	0.957	-0.041	-0.114	0.914	0.381	0.023	0.021	0.994	0.985	0.074	-0.116	0.727	0.444	0.038	-0.067	0.688	0.65	-0.045	-0.081	0.883	0.574	0.041	-0.043	0.632	0.746	-0.006	-0.063	0.88	0.918	0.008	-0.053	0.886	0.893	-0.05	-0.125	0.899
3-methylhistidine	AA	HILIC-pos	-0.012	-0.009	0.996	0.996	-0.003	-0.083	0.938	0.397	0.05	-0.083	0.993	0.943	0.045	-0.051	0.804	0.688	0.091	0.052	0.971	0.774	0.06	-0.097	0.727	0.533	0.047	-0.063	0.618	0.617	-0.001	-0.162	0.347	0.324	0.02	-0.076	0.559	0.636	-0.095	-0.175	0.812	0.147	0.059	-0.106	0.431	0.503	0.059	-0.048	0.846
pipecolic acid	AA	HILIC-pos	-0.017	0.077	0.996	0.553	-0.015	-0.094	0.938	0.312	0.051	-0.04	0.993	0.943	0.004	-0.057	0.914	0.778	-0.005	0.007	0.971	0.992	0.128	-0.064	0.591	0.405	0.077	-0.034	0.618	0.59	0.118	-0.033	0.335	0.367	0.046	-0.027	0.645	0.761	0.04	0.038	0.982	0.946	0.097	0.035	0.878	0.642	0.004	-0.074	0.881
proline	AA	HILIC-pos	-0.009	-0.023	0.996	0.977	-0.052	-0.147	0.938	0.049	-0.015	-0.064	0.993	0.943	-0.055	-0.088	0.933	0.444	-0.094	-0.035	0.971	0.774	-0.006	-0.09	0.875	0.64	-0.003	-0.104	0.738	0.466	0.025	-0.041	0.651	0.798	0.059	-0.07	0.424	0.559	-0.006	-0.051	0.908	0.946	-0.008	-0.088	0.823	0.676	-0.163	-0.166	0.993
SDMA	AA	HILIC-pos	-0.069	-0.111	0.996	0.149	-0.034	-0.109	0.938	0.173	0.036	-0.059	0.993	0.943	-0.04	-0.1	0.914	0.444	0.012	0.059	0.971	0.956	0.001	-0.147	0.727	0.4	0.021	-0.094	0.618	0.493	-0.008	-0.092	0.607	0.592	0.046	-0.092	0.424	0.521	-0.008	-0.088	0.8	0.824	0.033	-0.112	0.492	0.529	-0.085	-0.174	0.85
serine	AA	HILIC-pos	0.043	0.056	0.996	0.663	-0.038	-0.061	0.956	0.529	0.025	0.015	0.993	0.979	0	-0.04	0.914	0.869	-0.02	-0.069	0.971	0.91	-0.031	-0.044	0.983	0.857	-0.004	-0.021	0.973	0.961	-0.055	0.008	0.651	0.744	0.006	0.019	0.962	0.969	0.006	0.018	0.982	0.995	-0.083	0.037	0.624	0.676	-0.204	0.014	0.527
serotonin	AA	HILIC-pos	-0.038	0.012	0.996	0.915	0.023	0.015	0.968	0.919	-0.003	-0.01	0.993	0.993	-0.046	-0.079	0.933	0.545	-0.008	-0.059	0.971	0.96	0.002	-0.051	0.898	0.87	-0.081	-0.059	0.946	0.515	0.008	-0.084	0.566	0.621	0.028	-0.075	0.539	0.636	-0.02	-0.194	0.388	0.175	0.03	-0.177	0.305	0.23	-0.108	-0.231	0.846
taurine	AA	HILIC-pos	0.031	-0.031	0.996	0.878	-0.008	-0.048	0.938	0.741	0.051	-0.041	0.993	0.943	0.075	-0.066	0.621	0.517	0.079	0.052	0.971	0.831	0.078	-0.041	0.769	0.68	0.05	-0.05	0.738	0.726	-0.022	-0.021	0.981	0.926	0.065	-0.008	0.646	0.699	0.014	0.092	0.812	0.774	0.029	-0.018	0.923	0.953	-0.249	-0.123	0.846
threonine	AA	HILIC-pos	0.084	-0.02	0.996	0.589	-0.041	-0.074	0.938	0.378	0.05	-0.035	0.993	0.943	-0.056	-0.069	0.978	0.544	-0.102	-0.101	0.994	0.723	-0.019	-0.031	0.983	0.936	-0.05	-0.093	0.887	0.435	-0.009	-0.062	0.758	0.729	0.04	-0.068	0.508	0.624	-0.011	-0.135	0.572	0.384	-0.048	-0.11	0.853	0.45	-0.155	-0.088	0.896
thyroxine	AA	HILIC-pos	0.088	-0.009	0.996	0.541	0.038	-0.091	0.938	0.261	0.065	-0.036	0.993	0.943	-0.099	-0.036	0.914	0.444	-0.1	0.079	0.971	0.723	-0.14	-0.077	0.875	0.391	-0.042	0.006	0.873	0.877	-0.028	-0.012	0.897	0.906	0.019	0.1	0.652	0.56	-0.012	-0.028	0.982	0.994	-0.012	0.052	0.853	0.877	-0.205	0.024	0.443
tryptophan	AA	HILIC-pos	-0.009	-0.044	0.996	0.85	0.003	-0.101	0.938	0.248	0.074	-0.021	0.993	0.943	0.031	-0.108	0.621	0.443	0.027	0.026	0.994	0.985	0.042	-0.082	0.769	0.666	-0.013	-0.035	0.96	0.908	-0.068	0.016	0.549	0.634	0.009	-0.024	0.838	0.951	0.011	-0.017	0.946	0.995	-0.055	-0.022	0.966	0.877	-0.162	-0.138	0.975
tyrosine	AA	HILIC-pos	-0.041	-0.047	0.996	0.721	-0.05	-0.126	0.938	0.094	-0.008	-0.006	0.993	0.993	-0.063	-0.085	0.946	0.444	-0.057	-0.024	0.971	0.968	0.004	-0.056	0.88	0.817	-0.019	-0.058	0.888	0.777	-0.074	-0.026	0.695	0.615	-0.011	-0.068	0.75	0.707	-0.07	-0.028	0.891	0.826	-0.109	-0.071	0.953	0.523	-0.207	-0.158	0.917
urocanic acid	AA	HILIC-pos	-0.014	-0.043	0.996	0.829	0.027	-0.105	0.938	0.201	-0.038	-0.068	0.993	0.943	0.024	-0.099	0.717	0.474	-0.087	-0.095	0.994	0.723	0.015	0.01	0.996	0.988	-0.061	-0.111	0.881	0.302	-0.032	-0.083	0.793	0.565	-0.001	-0.026	0.894	0.948	-0.062	-0.107	0.913	0.585	-0.093	-0.112	0.973	0.378	0.055	-0.087	0.718
valine	AA	HILIC-pos	0.004	-0.032	0.996	0.928	-0.023	-0.153	0.938	0.049	0.019	-0.044	0.993	0.949	-0.035	-0.111	0.914	0.381	-0.009	-0.045	0.971	0.985	-0.053	-0.082	0.952	0.64	-0.017	-0.108	0.745	0.434	-0.046	-0.091	0.841	0.534	0.027	-0.097	0.434	0.553	-0.019	-0.105	0.758	0.69	-0.041	-0.175	0.537	0.253	-0.155	-0.197	0.917
4-guanidinobutanoic acid	AA	HILIC-pos	-0.048	-0.021	0.996	0.82	-0.069	-0.107	0.938	0.165	-0.069	-0.004	0.993	0.943	-0.065	0.023	0.859	0.706	-0.057	0.118	0.971	0.723	-0.032	-0.103	0.88	0.593	-0.044	-0.023	0.96	0.858	-0.103	-0.05	0.651	0.377	-0.046	-0.049	0.981	0.699	-0.059	-0.017	0.907	0.89	-0.06	-0.059	0.998	0.716	-0.119	-0.213	0.85
5-hydroxylysine	AA	HILIC-pos	0.083	0.025	0.996	0.626	-0.039	-0.056	0.956	0.567	0.057	-0.02	0.993	0.943	-0.016	-0.052	0.923	0.777	0.015	-0.075	0.971	0.859	-0.03	-0.027	0.996	0.931	0.018	-0.072	0.745	0.653	-0.043	-0.024	0.883	0.804	0.042	0.042	0.981	0.754	-0.027	-0.001	0.949	0.994	-0.135	-0.019	0.634	0.529	-0.15	0.017	0.558
acetylglycine	AA	HILIC-pos	0.023	-0.029	0.996	0.904	-0.048	-0.058	0.956	0.499	-0.011	-0.018	0.993	0.986	-0.085	-0.074	0.946	0.443	-0.098	0.083	0.971	0.723	-0.018	0.029	0.903	0.949	-0.078	-0.024	0.856	0.626	-0.049	0.038	0.525	0.667	-0.034	-0.012	0.873	0.875	-0.046	0.021	0.812	0.946	-0.115	-0.122	0.993	0.274	-0.283	-0.119	0.624
ADMA	AA	HILIC-pos	0.031	-0.065	0.996	0.633	0.03	-0.13	0.938	0.099	0.073	-0.113	0.993	0.943	0.063	-0.079	0.621	0.469	0.128	0.054	0.971	0.723	0.13	-0.071	0.523	0.398	0.102	-0.076	0.506	0.302	0.087	-0.076	0.3	0.385	0.112	-0.02	0.412	0.399	0.032	-0.032	0.831	0.967	0.098	-0.076	0.413	0.518	-0.048	-0.067	0.975
alanine	AA	HILIC-pos	0.009	-0.048	0.996	0.82	-0.034	-0.113	0.938	0.168	-0.032	0.013	0.993	0.979	-0.059	-0.081	0.946	0.474	-0.062	-0.003	0.971	0.966	0.029	-0.095	0.769	0.608	0.003	-0.087	0.745	0.583	-0.012	-0.042	0.882	0.851	0.019	-0.029	0.771	0.907	-0.007	-0.001	0.982	0.995	-0.012	-0.018	0.998	0.974	-0.172	-0.15	0.975
alloisoleucine	AA	HILIC-pos	0.084	-0.032	0.996	0.626	0.066	0.074	0.956	0.397	0.12	0.09	0.993	0.943	0.088	0.023	0.914	0.64	-0.005	-0.012	0.994	0.992	0.135	-0.07	0.727	0.472	0.131	0.03	0.745	0.434	0.169	-0.031	0.299	0.332	0.114	-0.149	0.302	0.204	0.229	-0.157	0.016	0.046	0.173	-0.083	0.26	0.338	-0.064	-0.081	0.982
arginine	AA	HILIC-pos	-0.003	0	0.996	0.999	-0.001	-0.084	0.938	0.372	0.058	-0.033	0.993	0.943	-0.082	-0.082	0.977	0.443	-0.031	-0.045	0.971	0.968	-0.054	-0.066	0.994	0.693	-0.06	0	0.856	0.802	-0.056	0	0.688	0.742	0.009	0.028	0.929	0.945	-0.049	0.006	0.855	0.946	-0.043	-0.046	0.998	0.824	-0.124	-0.006	0.735
asparagine	AA	HILIC-pos	0.026	-0.003	0.996	0.977	0.015	-0.095	0.938	0.265	0.008	-0.023	0.993	0.986	0.022	-0.04	0.914	0.829	0.017	-0.028	0.971	0.985	-0.003	-0.043	0.933	0.897	0.014	-0.046	0.856	0.837	-0.05	-0.024	0.85	0.744	0.022	-0.011	0.838	0.949	-0.011	0.001	0.982	0.995	-0.048	0.019	0.853	0.912	-0.163	-0.014	0.674
aspartate	AA	HILIC-pos	0.026	-0.004	0.996	0.977	0.023	-0.016	0.938	0.914	0.047	0.043	0.993	0.943	0.098	0.062	0.914	0.443	0.175	0.135	0.971	0.613	0.04	0.077	0.939	0.688	0.067	0.09	0.96	0.416	-0.081	0.084	0.299	0.385	0.019	0.133	0.517	0.377	-0.054	0.25	0.023	0.012	-0.053	0.122	0.413	0.431	-0.126	-0.001	0.755
betaine	AA	HILIC-pos	-0.092	-0.076	0.996	0.222	-0.021	-0.167	0.938	0.029	0.074	-0.087	0.993	0.943	0.037	-0.07	0.774	0.611	0.026	-0.001	0.971	0.989	0.051	-0.124	0.727	0.43	0.054	-0.09	0.506	0.445	0.065	-0.087	0.347	0.453	0.062	-0.059	0.424	0.572	0.02	-0.074	0.714	0.829	0.022	-0.089	0.692	0.676	-0.072	-0.114	0.917
C-glycosyltryptophan	AA	HILIC-pos	0.009	-0.068	0.996	0.663	-0.063	-0.11	0.938	0.154	-0.018	-0.048	0.993	0.943	-0.037	-0.087	0.914	0.524	-0.008	-0.079	0.971	0.847	0.035	-0.128	0.727	0.428	-0.049	-0.117	0.856	0.355	-0.027	-0.116	0.609	0.444	-0.027	-0.034	0.987	0.86	-0.071	-0.02	0.878	0.875	-0.139	-0.086	0.916	0.349	-0.168	-0.082	0.85
2-aminoheptanoic acid	AA	HILIC-pos	0.068	0.071	0.996	0.405	0.024	-0.013	0.938	0.914	-0.003	-0.075	0.993	0.943	-0.089	-0.004	0.83	0.545	0.047	0.068	0.971	0.831	0.087	0.029	0.88	0.688	-0.013	0.002	0.973	0.982	-0.046	-0.045	0.959	0.667	0.01	0.085	0.652	0.582	-0.065	0.098	0.388	0.616	-0.021	0.144	0.422	0.346	0.042	0.258	0.527
citrulline	AA	HILIC-pos	0.018	-0.066	0.996	0.657	0.02	-0.1	0.938	0.259	0.058	-0.071	0.993	0.943	0.029	-0.101	0.631	0.443	-0.021	0.065	0.971	0.937	0.038	-0.043	0.875	0.843	0.001	-0.043	0.882	0.861	-0.035	-0.042	0.995	0.764	0.008	-0.068	0.645	0.699	-0.008	-0.073	0.854	0.829	-0.023	-0.172	0.484	0.233	-0.197	-0.119	0.881
creatine	AA	HILIC-pos	0.007	0.028	0.996	0.958	-0.008	-0.085	0.938	0.419	-0.013	-0.007	0.993	0.993	-0.014	-0.06	0.914	0.767	0.002	0.03	0.971	0.985	-0.021	-0.129	0.834	0.481	0.013	-0.055	0.856	0.802	0.035	-0.099	0.416	0.508	0.075	-0.139	0.302	0.204	0.027	-0.045	0.802	0.946	0.007	-0.082	0.775	0.731	-0.212	-0.17	0.921
creatinine	AA	HILIC-pos	-0.032	-0.099	0.996	0.309	-0.071	-0.126	0.938	0.072	0.045	-0.018	0.993	0.943	-0.054	-0.057	0.996	0.611	-0.035	0.011	0.971	0.985	-0.015	-0.103	0.875	0.593	-0.023	-0.081	0.856	0.594	-0.015	-0.091	0.651	0.577	0.035	-0.125	0.354	0.397	0.024	-0.17	0.247	0.289	0.018	-0.136	0.483	0.417	-0.124	-0.248	0.834
cystine	AA	HILIC-pos	0.02	-0.049	0.996	0.785	0.001	-0.057	0.938	0.643	-0.011	0	0.993	0.993	-0.015	-0.071	0.914	0.656	-0.029	-0.049	0.971	0.958	-0.097	-0.063	0.933	0.593	-0.014	-0.022	0.989	0.957	0.001	-0.064	0.694	0.708	-0.062	-0.067	0.981	0.553	-0.061	-0.117	0.902	0.381	-0.08	-0.078	0.998	0.56	-0.086	-0.085	0.997
2-aminoisobutyric acid	AA	HILIC-pos	0.028	0.016	0.996	0.937	-0.016	-0.041	0.956	0.789	0.029	0.001	0.993	0.979	-0.055	-0.126	0.914	0.275	-0.049	-0.027	0.971	0.96	-0.077	-0.134	0.898	0.397	-0.047	-0.095	0.881	0.449	-0.046	-0.033	0.897	0.732	0.04	-0.169	0.302	0.203	-0.02	-0.161	0.542	0.355	0.038	-0.169	0.296	0.265	-0.103	-0.065	0.933
dimethylglycine	AA	HILIC-pos	-0.037	-0.009	0.996	0.907	0.021	-0.09	0.938	0.371	0.082	-0.074	0.993	0.943	-0.003	-0.055	0.914	0.794	0.042	0.113	0.971	0.761	0.078	-0.072	0.727	0.587	0.1	0.019	0.745	0.434	0.14	-0.018	0.299	0.287	0.126	0.007	0.424	0.235	0.085	-0.063	0.431	0.662	0.073	-0.011	0.801	0.735	0.035	-0.072	0.846
DMGV	AA	HILIC-pos	0.063	0.009	0.996	0.775	-0.013	-0.09	0.938	0.367	-0.014	0.001	0.993	0.993	0.015	-0.037	0.914	0.875	0.158	0.042	0.971	0.723	0.141	-0.081	0.509	0.391	0.095	-0.027	0.598	0.532	0.071	-0.076	0.351	0.47	0.097	0.052	0.736	0.478	0.012	0.028	0.982	0.994	-0.017	0.002	0.976	0.982	0.048	-0.035	0.85
GABA	AA	HILIC-pos	0.025	-0.02	0.996	0.928	0.012	-0.052	0.938	0.722	-0.027	0.006	0.993	0.979	-0.09	-0.157	0.914	0.1	-0.087	-0.091	0.994	0.723	-0.109	-0.181	0.88	0.388	-0.02	-0.077	0.856	0.65	-0.088	-0.048	0.725	0.47	0.013	-0.104	0.48	0.513	0.011	-0.139	0.44	0.422	0.039	-0.151	0.346	0.338	-0.095	-0.185	0.85
gabapentin	AA	HILIC-pos	0.132	-0.013	0.996	0.663	0.032	-0.071	0.938	0.734	0.062	-0.122	0.993	0.943	-0.251	0.149	0.215	0.097	-0.249	-0.119	0.971	0.613	-0.246	-0.193	0.903	0.388	-0.067	-0.068	0.989	0.757	0.031	-0.02	0.821	0.943	0.072	-0.195	0.319	0.261	-0.13	-0.083	0.91	0.69	-0.076	-0.061	0.998	0.824	-0.086	0.004	0.913
glutamate	AA	HILIC-pos	-0.057	-0.163	0.996	0.019	-0.003	-0.045	0.938	0.764	0.049	-0.02	0.993	0.943	-0.025	-0.011	0.946	0.937	-0.061	0.022	0.971	0.94	-0.013	-0.019	0.996	0.967	-0.029	-0.046	0.973	0.813	-0.088	0.039	0.383	0.47	0	-0.008	0.975	0.994	-0.138	0.121	0.054	0.151	-0.09	-0.066	0.973	0.592	-0.31	-0.166	0.718
glutamine	AA	HILIC-pos	0.053	-0.032	0.996	0.777	-0.034	-0.144	0.938	0.063	-0.028	-0.089	0.993	0.943	0.012	-0.194	0.343	0.083	0.052	-0.111	0.971	0.723	0.064	-0.149	0.523	0.388	0.054	-0.131	0.506	0.223	0.166	-0.125	0.151	0.287	0.119	-0.071	0.302	0.274	0.181	-0.176	0.007	0.017	0.141	-0.114	0.173	0.249	0.041	-0.086	0.721
glycine	AA	HILIC-pos	0.069	0.022	0.996	0.681	0.002	-0.112	0.938	0.165	0.022	-0.026	0.993	0.979	0.021	-0.064	0.899	0.683	0.029	-0.01	0.971	0.985	-0.008	-0.062	0.897	0.779	-0.004	-0.066	0.856	0.738	-0.046	-0.014	0.821	0.783	0.014	-0.034	0.783	0.903	0.013	-0.005	0.976	0.995	-0.059	0.034	0.765	0.824	-0.216	-0.065	0.674
guanidinoacetic acid	AA	HILIC-pos	0.012	-0.115	0.996	0.201	0.031	-0.076	0.938	0.394	-0.008	-0.011	0.993	0.993	-0.02	-0.002	0.946	0.97	0.032	-0.034	0.971	0.985	-0.035	-0.029	0.994	0.901	-0.012	-0.046	0.905	0.832	-0.013	-0.04	0.89	0.851	0.036	-0.05	0.608	0.722	-0.012	-0.058	0.908	0.926	0.051	-0.091	0.532	0.61	-0.063	-0.162	0.849
2-aminooctanoate	AA	HILIC-pos	0.041	0.046	0.996	0.71	-0.015	-0.068	0.938	0.514	0.072	-0.103	0.993	0.943	0.014	-0.098	0.737	0.467	0.115	0.043	0.971	0.723	0.017	-0.044	0.88	0.89	-0.021	0.062	0.748	0.738	-0.079	0.041	0.417	0.52	-0.061	0.082	0.424	0.533	-0.039	0.057	0.708	0.869	-0.05	0.078	0.565	0.642	0.011	0.084	0.899
hippurate	AA	HILIC-pos	-0.079	-0.002	0.996	0.64	-0.11	-0.051	0.938	0.22	-0.007	0.085	0.993	0.943	-0.01	0.038	0.914	0.875	0.009	0.11	0.971	0.774	0.009	0.077	0.88	0.7	0.031	0.082	0.872	0.57	0.075	0.077	0.959	0.456	-0.033	0.052	0.63	0.746	-0.024	0.06	0.771	0.909	0.05	0.06	0.993	0.746	-0.015	-0.1	0.881
histidine	AA	HILIC-pos	-0.068	-0.088	0.996	0.249	-0.036	-0.089	0.938	0.248	-0.025	-0.118	0.993	0.943	0.015	-0.099	0.778	0.444	0.038	0.093	0.971	0.774	-0.017	-0.076	0.885	0.682	0.068	-0.067	0.506	0.493	-0.017	-0.051	0.863	0.744	0.026	-0.032	0.704	0.843	0.027	-0.063	0.747	0.863	0.057	-0.064	0.624	0.676	-0.019	-0.09	0.896
homoarginine	AA	HILIC-pos	-0.002	0.019	0.996	0.982	-0.048	-0.081	0.938	0.357	0.045	-0.027	0.993	0.943	0.061	-0.064	0.678	0.549	0.129	0.022	0.971	0.723	-0.033	-0.138	0.846	0.428	0.074	-0.011	0.745	0.696	0.035	-0.022	0.702	0.851	0.103	-0.032	0.424	0.478	0.15	0.019	0.521	0.425	0.041	-0.083	0.624	0.66	0.042	-0.006	0.917
homocitrulline	AA	HILIC-pos	-0.008	-0.026	0.996	0.949	0.008	-0.082	0.938	0.397	0.058	-0.014	0.993	0.943	-0.08	-0.078	0.975	0.444	0.036	-0.049	0.971	0.951	-0.051	-0.294	0.509	0.044	-0.023	-0.017	0.989	0.952	-0.072	-0.048	0.841	0.579	-0.018	0.025	0.798	0.921	-0.03	-0.099	0.854	0.703	-0.017	0.058	0.838	0.858	-0.046	-0.167	0.83
hydroxyproline	AA	HILIC-pos	-0.016	-0.032	0.996	0.921	-0.038	-0.09	0.938	0.316	0.045	-0.033	0.993	0.943	-0.057	0.001	0.914	0.777	-0.025	-0.026	0.996	0.985	-0.012	-0.056	0.911	0.835	-0.029	-0.089	0.856	0.57	-0.041	-0.055	0.975	0.716	0.025	-0.042	0.67	0.801	-0.04	-0.046	0.995	0.918	-0.052	-0.074	0.967	0.678	-0.218	-0.131	0.85
hypotaurine	AA	HILIC-pos	-0.019	-0.001	0.996	0.988	-0.018	0.016	0.938	0.927	-0.064	0.045	0.993	0.943	0.002	-0.043	0.914	0.843	-0.016	-0.003	0.971	0.992	0.086	-0.074	0.727	0.555	-0.031	-0.026	0.989	0.893	-0.071	-0.002	0.604	0.634	-0.006	-0.015	0.971	0.982	-0.105	0.107	0.199	0.422	-0.101	0.041	0.544	0.642	-0.348	-0.149	0.558
1,7-dimethyluric acid	Nucleotide	HILIC-pos	0.027	-0.081	0.996	0.522	-0.029	-0.065	0.938	0.597	0.124	0.026	0.993	0.943	0.046	0.064	0.96	0.663	0.199	0.154	0.971	0.613	0.123	0.054	0.875	0.515	0.067	0.088	0.968	0.486	0.172	0.038	0.351	0.287	0.167	0.086	0.549	0.132	0.17	0.07	0.659	0.284	0.181	0.134	0.932	0.191	0.048	0.162	0.846
inosine	Nucleotide	HILIC-pos	-0.007	0.004	0.996	0.999	-0.091	-0.088	0.989	0.158	0.001	-0.039	0.993	0.963	-0.047	-0.157	0.801	0.142	-0.069	-0.122	0.971	0.723	-0.127	-0.082	0.897	0.398	-0.1	-0.095	0.989	0.198	-0.116	-0.086	0.753	0.332	-0.072	-0.087	0.981	0.461	-0.031	-0.157	0.617	0.34	-0.134	-0.116	0.987	0.267	-0.185	-0.201	0.975
N2,N2-dimethylguanosine	Nucleotide	HILIC-pos	-0.022	-0.053	0.996	0.75	-0.032	-0.122	0.938	0.133	0.052	-0.063	0.993	0.943	-0.054	-0.046	0.96	0.665	-0.055	0.01	0.971	0.968	0.06	-0.063	0.769	0.667	-0.008	-0.053	0.881	0.813	-0.038	-0.043	0.993	0.744	0.003	-0.023	0.88	0.966	0	-0.016	0.982	0.995	0.024	-0.113	0.531	0.529	-0.132	-0.088	0.917
N4-acetylcytidine	Nucleotide	HILIC-pos	-0.02	-0.08	0.996	0.514	-0.093	-0.131	0.938	0.052	0.048	-0.011	0.993	0.943	-0.081	-0.112	0.937	0.262	-0.026	0.003	0.971	0.989	0.011	-0.101	0.793	0.618	0.04	-0.033	0.824	0.813	0.03	-0.053	0.579	0.733	0.08	-0.062	0.412	0.504	0.063	-0.105	0.368	0.607	0.052	0.01	0.932	0.903	-0.055	-0.158	0.85
N-carbamoyl-beta-alanine	Nucleotide	HILIC-pos	0.06	0.063	0.996	0.514	-0.029	-0.109	0.938	0.167	0.046	-0.025	0.993	0.943	0.038	-0.039	0.912	0.779	0.155	-0.009	0.971	0.723	0.145	-0.042	0.613	0.403	0.104	-0.039	0.506	0.445	0.074	-0.005	0.549	0.616	0.144	0.132	0.838	0.076	0.138	0.159	0.982	0.111	0.153	0.147	0.999	0.191	0.077	0.163	0.85
proline-betaine	Nucleotide	HILIC-pos	-0.083	-0.009	0.996	0.628	0.005	-0.071	0.938	0.489	0.132	0.038	0.993	0.943	0.052	-0.043	0.826	0.714	-0.004	0.056	0.971	0.968	0.106	-0.058	0.727	0.552	0.056	-0.055	0.618	0.626	0.104	-0.049	0.334	0.385	0.061	-0.118	0.322	0.383	-0.094	-0.131	0.962	0.299	-0.032	-0.071	0.937	0.724	0.003	0.047	0.92
pseudouridine	Nucleotide	HILIC-pos	-0.046	-0.05	0.996	0.663	-0.089	-0.155	0.938	0.027	0.044	-0.024	0.993	0.943	-0.057	-0.078	0.952	0.486	-0.035	0.007	0.971	0.985	0.013	-0.099	0.793	0.608	0.005	-0.067	0.842	0.715	0.04	-0.073	0.46	0.613	0.051	-0.071	0.424	0.572	0.025	-0.073	0.708	0.829	0.02	-0.024	0.927	0.953	-0.124	-0.132	0.989
ribothymidine	Nucleotide	HILIC-pos	-0.062	0.031	0.996	0.663	-0.027	-0.052	0.956	0.66	0.038	-0.014	0.993	0.957	-0.021	-0.071	0.914	0.643	0.031	-0.023	0.971	0.985	-0.012	-0.127	0.781	0.469	-0.009	-0.096	0.745	0.493	0.03	-0.042	0.61	0.753	0.005	-0.079	0.644	0.636	-0.066	-0.148	0.8	0.34	-0.161	-0.058	0.731	0.338	-0.248	-0.064	0.624
urate	Nucleotide	HILIC-pos	-0.02	-0.028	0.996	0.926	-0.079	-0.105	0.952	0.124	-0.045	-0.006	0.993	0.957	-0.1	-0.071	0.914	0.375	-0.098	0.027	0.971	0.774	-0.019	0.004	0.952	0.977	-0.026	-0.034	0.989	0.876	0.015	-0.013	0.858	0.959	0.031	-0.01	0.798	0.907	-0.001	-0.076	0.8	0.842	-0.028	0.034	0.875	0.919	-0.146	-0.04	0.846
xanthine	Nucleotide	HILIC-pos	-0.113	-0.032	0.996	0.324	-0.074	-0.05	0.956	0.417	-0.024	-0.047	0.993	0.943	-0.018	-0.111	0.899	0.443	0.011	0.002	0.991	0.992	-0.029	-0.06	0.951	0.783	-0.005	-0.064	0.856	0.738	-0.078	-0.043	0.764	0.54	-0.041	-0.132	0.645	0.391	-0.089	-0.013	0.772	0.787	-0.119	-0.058	0.883	0.496	-0.219	-0.154	0.913
xanthosine	Nucleotide	HILIC-pos	-0.056	0.008	0.996	0.805	-0.077	-0.004	0.938	0.575	-0.018	-0.018	0.993	0.986	0.098	-0.114	0.342	0.235	-0.008	-0.028	0.971	0.985	0.002	0.008	0.996	0.997	0.019	-0.041	0.856	0.861	-0.172	-0.048	0.351	0.287	-0.065	-0.098	0.899	0.478	-0.093	0.044	0.521	0.695	-0.199	-0.021	0.413	0.212	-0.202	-0.104	0.85
1-methyladenosine	Nucleotide	HILIC-pos	-0.047	-0.066	0.996	0.552	-0.058	-0.199	0.938	0.014	-0.042	-0.082	0.993	0.943	-0.079	-0.1	0.96	0.367	-0.06	-0.08	0.971	0.774	-0.002	-0.128	0.769	0.446	-0.056	-0.111	0.865	0.369	0	-0.144	0.407	0.35	0.021	-0.108	0.424	0.504	0.015	-0.151	0.388	0.384	-0.035	-0.147	0.634	0.354	-0.119	-0.147	0.951
5-acetylamino-6-amino-3-methyluracil	Nucleotide	HILIC-pos	0.07	-0.06	0.996	0.519	0.015	-0.088	0.938	0.414	0.123	-0.032	0.993	0.943	0.035	0.011	0.933	0.904	0.138	0.125	0.971	0.675	0.107	0.019	0.875	0.649	0.074	0.064	0.986	0.583	0.149	0.004	0.351	0.332	0.107	0.112	0.966	0.326	0.127	0.037	0.728	0.649	0.064	0.135	0.846	0.45	0.014	0.143	0.84
6,8-dihydroxypurine	Nucleotide	HILIC-pos	-0.059	0.001	0.996	0.785	-0.07	-0.017	0.938	0.609	-0.006	-0.03	0.993	0.979	0.099	-0.113	0.34	0.235	-0.003	-0.039	0.971	0.985	0.02	-0.017	0.935	0.967	0.034	-0.056	0.745	0.738	-0.15	-0.064	0.471	0.287	-0.052	-0.105	0.8	0.48	-0.087	0.044	0.543	0.738	-0.184	-0.027	0.492	0.265	-0.195	-0.112	0.881
7-methylguanine	Nucleotide	HILIC-pos	-0.049	-0.056	0.996	0.626	-0.032	-0.143	0.938	0.066	0.076	-0.029	0.993	0.943	-0.015	-0.051	0.918	0.779	0.017	-0.016	0.971	0.99	0.107	-0.129	0.509	0.388	0.014	-0.087	0.738	0.57	0.009	-0.082	0.568	0.634	0.051	-0.084	0.424	0.553	0.042	-0.1	0.521	0.69	0.018	-0.136	0.483	0.409	-0.118	-0.161	0.917
1-methylguanine	Nucleotide	HILIC-pos	-0.017	0.008	0.996	0.988	-0.043	-0.11	0.938	0.184	-0.017	-0.013	0.993	0.99	-0.053	-0.03	0.933	0.767	0.002	0.019	0.971	0.991	0.011	-0.066	0.875	0.766	-0.011	-0.024	0.986	0.96	-0.02	0.003	0.883	0.963	0.031	0.071	0.84	0.673	-0.004	-0.034	0.944	0.994	0	0.02	0.973	0.974	-0.012	-0.027	0.982
adenosine	Nucleotide	HILIC-pos	0.008	-0.035	0.996	0.903	0.091	-0.088	0.938	0.165	0.038	-0.008	0.993	0.978	0.045	0.004	0.914	0.867	0.046	-0.078	0.971	0.829	0.06	-0.073	0.727	0.64	-0.032	-0.06	0.946	0.724	0.007	-0.125	0.45	0.431	0.053	-0.08	0.424	0.553	0.049	-0.031	0.766	0.926	0.061	-0.01	0.846	0.877	0.06	-0.022	0.881
allantoin	Nucleotide	HILIC-pos	-0.07	-0.032	0.996	0.64	-0.099	-0.108	0.956	0.089	-0.013	-0.032	0.993	0.979	-0.042	-0.064	0.946	0.636	-0.113	-0.014	0.971	0.774	-0.056	-0.042	0.967	0.766	-0.034	-0.091	0.856	0.502	0.03	-0.094	0.45	0.52	-0.006	-0.003	0.981	0.994	-0.076	0.03	0.659	0.826	-0.172	-0.007	0.459	0.346	-0.156	0.083	0.534
1-methylguanosine	Nucleotide	HILIC-pos	-0.063	-0.029	0.996	0.663	-0.083	-0.143	0.938	0.049	-0.024	-0.062	0.993	0.943	-0.063	-0.113	0.914	0.316	-0.082	-0.062	0.971	0.774	0.006	-0.076	0.875	0.7	-0.036	-0.079	0.887	0.575	-0.077	-0.081	0.959	0.443	-0.043	-0.041	0.97	0.746	-0.071	-0.037	0.908	0.806	-0.14	0.003	0.499	0.45	-0.218	-0.031	0.558
caffeine	Nucleotide	HILIC-pos	0.079	0.012	0.996	0.64	0.058	0.036	0.956	0.643	0.166	0.042	0.993	0.943	0.066	0.09	0.946	0.444	0.195	0.09	0.971	0.613	0.177	0.052	0.727	0.388	0.097	0.06	0.887	0.434	0.089	0.093	0.951	0.367	0.135	0.12	0.838	0.154	0.201	0.077	0.543	0.167	0.084	0.127	0.923	0.349	-0.098	0.129	0.527
cytosine	Nucleotide	HILIC-pos	0.073	0.013	0.996	0.663	0.031	-0.165	0.938	0.027	-0.008	-0.039	0.993	0.957	-0.03	-0.037	0.989	0.814	0.012	-0.014	0.971	0.991	0.048	-0.038	0.875	0.843	-0.007	-0.066	0.856	0.727	-0.001	-0.086	0.604	0.615	0.001	0.017	0.942	0.982	-0.121	0.088	0.188	0.401	-0.08	-0.078	0.998	0.604	-0.043	-0.086	0.917
guanine	Nucleotide	HILIC-pos	0.02	0.076	0.996	0.541	-0.061	-0.127	0.938	0.087	-0.012	-0.139	0.993	0.943	-0.064	-0.173	0.819	0.1	-0.08	-0.149	0.971	0.613	-0.031	-0.164	0.769	0.388	-0.048	-0.104	0.856	0.403	0.026	-0.122	0.365	0.377	-0.016	-0.028	0.97	0.918	-0.066	-0.046	0.96	0.826	-0.161	0.037	0.375	0.393	-0.191	0.005	0.558
hypoxanthine	Nucleotide	HILIC-pos	-0.036	-0.031	0.996	0.836	-0.107	-0.114	0.956	0.06	0.004	-0.049	0.993	0.943	0.004	-0.169	0.525	0.134	-0.067	-0.07	0.994	0.774	-0.092	-0.067	0.945	0.587	-0.059	-0.106	0.881	0.349	-0.146	-0.062	0.485	0.287	-0.064	-0.083	0.97	0.488	-0.03	-0.039	0.982	0.953	-0.135	-0.12	0.996	0.249	-0.288	-0.238	0.917
C2 carnitine	AC	HILIC-pos	-0.056	-0.074	0.996	0.448	-0.052	-0.15	0.938	0.052	-0.032	-0.061	0.993	0.943	-0.086	-0.121	0.933	0.235	-0.059	-0.006	0.971	0.96	-0.052	-0.161	0.834	0.388	-0.008	-0.092	0.745	0.532	-0.03	-0.121	0.579	0.432	0.019	-0.133	0.376	0.383	-0.037	-0.134	0.714	0.479	-0.037	-0.136	0.712	0.417	-0.196	-0.285	0.85
C3 carnitine	AC	HILIC-pos	-0.022	-0.052	0.996	0.777	-0.019	-0.123	0.938	0.158	-0.006	-0.033	0.993	0.979	-0.018	-0.102	0.912	0.474	-0.003	0.013	0.971	0.992	0.002	-0.105	0.834	0.608	-0.006	-0.017	0.989	0.972	-0.025	-0.062	0.858	0.726	0.02	-0.109	0.424	0.483	-0.03	-0.056	0.967	0.918	0.015	-0.16	0.413	0.337	-0.127	-0.2	0.881
C3-DC-CH3 carnitine	AC	HILIC-pos	-0.045	-0.073	0.996	0.514	0	-0.104	0.938	0.223	0.011	-0.058	0.993	0.943	0	-0.061	0.914	0.754	0.112	0.095	0.971	0.723	0.043	-0.084	0.769	0.64	0.089	-0.039	0.554	0.547	0.091	-0.012	0.46	0.526	0.105	-0.056	0.322	0.399	0.062	0.007	0.858	0.918	0.121	-0.034	0.492	0.592	-0.033	-0.138	0.849
C4 carnitine	AC	HILIC-pos	-0.003	-0.046	0.996	0.829	-0.064	-0.16	0.938	0.035	-0.015	-0.025	0.993	0.979	-0.058	-0.089	0.933	0.469	-0.033	0.017	0.971	0.985	0.021	-0.15	0.727	0.398	0.001	-0.053	0.856	0.813	0.029	-0.118	0.366	0.439	0.064	-0.089	0.363	0.478	-0.011	-0.11	0.708	0.69	-0.035	-0.058	0.971	0.837	-0.074	-0.138	0.899
C4-OH carnitine	AC	HILIC-pos	-0.046	-0.074	0.996	0.471	-0.007	-0.012	0.974	0.974	-0.054	0.005	0.993	0.943	-0.112	-0.12	0.988	0.146	-0.051	0.005	0.971	0.968	-0.062	-0.086	0.965	0.608	-0.001	-0.086	0.745	0.59	-0.076	-0.056	0.85	0.509	-0.046	-0.124	0.662	0.39	0.022	-0.069	0.718	0.853	-0.001	-0.076	0.825	0.739	-0.172	-0.174	0.993
C5 carnitine	AC	HILIC-pos	-0.001	-0.092	0.996	0.456	0	-0.144	0.938	0.087	0.025	-0.057	0.993	0.943	0.052	-0.067	0.717	0.59	0.106	0.043	0.971	0.774	0.027	-0.053	0.875	0.829	-0.003	-0.022	0.962	0.961	-0.019	-0.012	0.959	0.959	0.053	-0.015	0.655	0.742	-0.025	0.009	0.913	0.994	0.04	-0.054	0.765	0.817	-0.11	-0.155	0.917
C5-DC carnitine	AC	HILIC-pos	-0.043	-0.089	0.996	0.358	-0.041	-0.141	0.938	0.073	-0.016	-0.041	0.993	0.957	-0.071	-0.14	0.914	0.205	-0.101	-0.007	0.971	0.797	-0.032	-0.157	0.769	0.392	0.003	-0.074	0.824	0.676	0.014	-0.095	0.49	0.565	0.012	-0.126	0.424	0.448	-0.055	-0.072	0.982	0.794	-0.105	-0.045	0.897	0.621	-0.094	-0.161	0.899
C6 carnitine	AC	HILIC-pos	0.029	-0.069	0.996	0.589	-0.051	-0.143	0.938	0.079	-0.041	-0.025	0.993	0.957	-0.068	-0.114	0.914	0.37	0.001	0.015	0.971	0.992	-0.036	-0.131	0.875	0.461	0.002	-0.003	0.989	0.998	0.047	-0.089	0.374	0.484	0.03	-0.064	0.559	0.681	0.003	-0.066	0.812	0.905	-0.002	0.042	0.923	0.919	-0.082	-0.03	0.913
C7 carnitine	AC	HILIC-pos	0.094	-0.02	0.996	0.511	-0.086	-0.088	0.968	0.165	0.001	-0.036	0.993	0.978	-0.085	-0.013	0.914	0.576	-0.031	-0.027	0.994	0.985	-0.042	-0.001	0.927	0.919	-0.002	-0.022	0.96	0.961	0.078	-0.073	0.341	0.443	0.09	0.046	0.75	0.483	-0.005	-0.006	1	0.995	0.051	0.069	0.973	0.676	-0.056	0.055	0.846
C8 carnitine	AC	HILIC-pos	-0.018	-0.154	0.996	0.038	-0.02	-0.133	0.938	0.121	-0.015	-0.028	0.993	0.979	-0.086	-0.17	0.914	0.103	-0.074	0.039	0.971	0.836	-0.026	-0.179	0.727	0.388	0.031	-0.033	0.856	0.859	0.022	-0.086	0.465	0.577	0.063	-0.138	0.302	0.229	0.021	-0.096	0.622	0.714	0.07	-0.07	0.528	0.642	0	-0.161	0.643
C10 carnitine	AC	HILIC-pos	-0.039	-0.158	0.996	0.026	-0.051	-0.153	0.938	0.048	0.046	-0.041	0.993	0.943	-0.081	-0.146	0.914	0.148	-0.092	0	0.971	0.793	-0.032	-0.164	0.769	0.391	0.016	-0.041	0.856	0.86	0.018	-0.074	0.542	0.639	0.029	-0.111	0.424	0.478	-0.008	-0.124	0.641	0.607	0.005	-0.038	0.927	0.943	-0.111	-0.175	0.907
C12 carnitine	AC	HILIC-pos	-0.094	-0.163	0.996	0.008	-0.084	-0.166	0.938	0.021	0.008	-0.042	0.993	0.957	-0.105	-0.156	0.914	0.097	-0.121	-0.037	0.971	0.723	-0.002	-0.15	0.727	0.428	0.02	-0.05	0.842	0.802	-0.009	-0.044	0.85	0.842	0.015	-0.083	0.541	0.608	0.007	-0.091	0.708	0.777	-0.012	-0.007	0.998	0.99	-0.151	-0.167	0.975
C12:1 carnitine	AC	HILIC-pos	-0.103	-0.163	0.996	0.006	-0.124	-0.153	0.938	0.019	-0.017	-0.037	0.993	0.96	-0.132	-0.167	0.939	0.071	-0.141	-0.028	0.971	0.723	-0.072	-0.115	0.933	0.481	-0.02	-0.072	0.86	0.653	-0.021	-0.048	0.896	0.782	0.003	-0.088	0.597	0.581	-0.024	-0.145	0.627	0.436	-0.007	-0.033	0.967	0.948	-0.18	-0.169	0.987
C14 carnitine	AC	HILIC-pos	-0.042	-0.111	0.996	0.162	-0.047	-0.119	0.938	0.122	0.039	-0.036	0.993	0.943	-0.062	-0.094	0.933	0.443	-0.08	-0.015	0.971	0.9	0.053	-0.126	0.727	0.443	0.057	-0.05	0.641	0.65	0.016	-0.034	0.746	0.886	0.048	-0.054	0.515	0.636	0.015	-0.007	0.967	0.995	-0.003	0.032	0.95	0.95	-0.145	-0.14	0.993
C14:1 carnitine	AC	HILIC-pos	-0.068	-0.146	0.996	0.027	-0.07	-0.144	0.938	0.052	0.017	-0.047	0.993	0.943	-0.086	-0.157	0.914	0.114	-0.105	-0.031	0.971	0.774	-0.001	-0.161	0.727	0.397	0.012	-0.055	0.856	0.79	-0.021	-0.033	0.965	0.885	0.018	-0.072	0.582	0.661	-0.008	-0.027	0.976	0.994	-0.019	0.035	0.897	0.94	-0.206	-0.102	0.846
C14:2 carnitine	AC	HILIC-pos	-0.087	-0.174	0.996	0.006	-0.05	-0.132	0.938	0.087	0.012	-0.051	0.993	0.943	-0.114	-0.167	0.914	0.083	-0.124	-0.032	0.971	0.723	-0.024	-0.189	0.727	0.388	0	-0.073	0.824	0.676	-0.057	-0.075	0.965	0.54	-0.003	-0.088	0.632	0.606	-0.012	-0.058	0.908	0.932	-0.005	-0.01	0.998	0.991	-0.173	-0.202	0.951
C16 carnitine	AC	HILIC-pos	-0.03	-0.057	0.996	0.663	-0.018	-0.095	0.938	0.27	0.057	-0.031	0.993	0.943	-0.005	-0.075	0.914	0.643	-0.019	0.035	0.971	0.985	0.083	-0.138	0.523	0.395	0.061	-0.023	0.745	0.753	0.001	-0.026	0.883	0.955	0.052	-0.034	0.588	0.707	0.018	0.023	0.992	0.994	0.015	0.059	0.923	0.841	-0.09	-0.032	0.913
C18 carnitine	AC	HILIC-pos	-0.078	-0.051	0.996	0.519	0.001	-0.053	0.938	0.722	0.056	-0.007	0.993	0.943	0.012	-0.034	0.914	0.897	0.013	0.063	0.971	0.94	0.131	-0.124	0.509	0.388	0.095	0.006	0.745	0.564	0.075	-0.01	0.538	0.616	0.103	-0.049	0.355	0.437	0.06	0.032	0.927	0.909	0.061	0.023	0.953	0.874	0.002	-0.044	0.917
C18:1 carnitine	AC	HILIC-pos	-0.035	-0.066	0.996	0.587	-0.048	-0.066	0.956	0.459	0.062	-0.03	0.993	0.943	-0.013	-0.084	0.914	0.611	-0.066	0.053	0.971	0.835	0.001	-0.15	0.727	0.428	0.031	-0.005	0.888	0.935	-0.057	-0.004	0.695	0.726	-0.008	-0.048	0.832	0.834	-0.059	0.048	0.659	0.829	-0.067	0.116	0.387	0.45	-0.181	0.092	0.415
C18:2 carnitine	AC	HILIC-pos	-0.048	-0.09	0.996	0.324	-0.005	-0.049	0.938	0.741	0.053	-0.048	0.993	0.943	-0.049	-0.098	0.914	0.444	-0.046	-0.008	0.971	0.985	-0.002	-0.172	0.727	0.388	0.023	-0.045	0.856	0.819	-0.062	-0.028	0.791	0.648	-0.028	-0.012	0.902	0.915	-0.035	0.041	0.797	0.943	-0.033	0.097	0.553	0.614	-0.15	0.06	0.558
N1-methyl-2-pyridone-5-carboxamide	Cofactors and Vitamins	HILIC-pos	-0.075	-0.092	0.996	0.24	-0.062	-0.166	0.938	0.027	-0.004	-0.071	0.993	0.943	-0.016	-0.102	0.899	0.471	-0.012	-0.007	0.994	0.992	-0.021	-0.141	0.769	0.403	0.007	-0.065	0.856	0.754	0.038	-0.035	0.626	0.774	0.077	0.038	0.771	0.579	0.05	0.01	0.908	0.946	0.143	0.049	0.795	0.45	0.198	0.034	0.643
niacinamide	Cofactors and Vitamins	HILIC-pos	-0.054	-0.029	0.996	0.782	-0.062	-0.097	0.938	0.219	0.006	-0.06	0.993	0.943	0.041	-0.053	0.896	0.73	0.086	0.069	0.971	0.774	0.059	-0.105	0.727	0.522	0.047	-0.02	0.856	0.84	0.031	-0.013	0.764	0.897	0.073	-0.027	0.533	0.624	0	0.133	0.574	0.603	0.031	0.004	0.967	0.964	-0.04	-0.1	0.913
NMMA	Cofactors and Vitamins	HILIC-pos	0.051	-0.004	0.996	0.82	-0.002	-0.143	0.938	0.073	0.09	-0.058	0.993	0.943	0.048	-0.094	0.616	0.443	0.088	-0.05	0.971	0.774	0.012	-0.16	0.727	0.388	0.053	-0.11	0.506	0.363	0.031	-0.072	0.49	0.629	0.065	-0.053	0.424	0.572	0.054	0.001	0.866	0.932	-0.036	-0.051	0.978	0.83	-0.138	-0.059	0.872
pantothenate	Cofactors and Vitamins	HILIC-pos	-0.062	0.035	0.996	0.663	-0.078	-0.092	0.956	0.22	-0.016	-0.009	0.993	0.993	-0.033	-0.086	0.914	0.549	-0.011	0.017	0.971	0.991	0.106	-0.133	0.509	0.388	0.016	-0.023	0.888	0.952	0.012	-0.017	0.858	0.959	-0.025	-0.005	0.897	0.948	-0.022	0.113	0.566	0.662	-0.032	0.126	0.492	0.518	-0.083	-0.004	0.899
thiamine	Cofactors and Vitamins	HILIC-pos	-0.049	-0.041	0.996	0.735	-0.101	-0.084	0.956	0.165	-0.037	-0.035	0.993	0.949	-0.138	-0.067	0.912	0.262	-0.065	-0.005	0.971	0.968	-0.056	-0.105	0.911	0.552	-0.034	-0.076	0.888	0.65	-0.057	-0.073	0.981	0.593	0.006	0.04	0.857	0.903	-0.084	0.086	0.388	0.649	-0.126	-0.028	0.765	0.589	-0.234	-0.068	0.653
trigonelline	Cofactors and Vitamins	HILIC-pos	0.033	0.005	0.996	0.937	0.04	-0.067	0.938	0.419	0.083	-0.052	0.993	0.943	0.066	-0.011	0.901	0.696	0.112	0.073	0.971	0.723	0.034	-0.02	0.881	0.92	0.041	0.006	0.888	0.869	0.056	-0.027	0.542	0.662	0.025	0.097	0.679	0.533	-0.062	0.075	0.5	0.69	0.054	0.056	0.998	0.719	0.014	0.051	0.917
biliverdin	Cofactors and Vitamins	HILIC-pos	-0.005	-0.034	0.996	0.921	0.068	-0.094	0.938	0.218	0.103	0.031	0.993	0.943	0.098	-0.035	0.639	0.484	0.11	0.051	0.971	0.774	0.219	-0.039	0.509	0.388	0.099	0.009	0.745	0.532	0.053	0.003	0.725	0.744	0.065	-0.007	0.645	0.697	0.092	0.004	0.714	0.765	0.061	-0.046	0.712	0.771	-0.21	-0.115	0.85
1-methylnicotinamide	Cofactors and Vitamins	HILIC-pos	-0.104	-0.042	0.996	0.363	-0.081	-0.099	0.956	0.182	-0.066	-0.046	0.993	0.943	-0.043	-0.083	0.914	0.554	-0.042	-0.018	0.971	0.985	0.019	-0.083	0.834	0.659	-0.009	-0.053	0.884	0.813	-0.013	-0.059	0.794	0.744	0.019	-0.037	0.734	0.86	-0.098	-0.077	0.921	0.609	-0.078	-0.028	0.916	0.752	-0.058	-0.085	0.957
indoleacetic acid	Indoles	HILIC-pos	0.043	0.007	0.996	0.903	-0.037	-0.113	0.938	0.134	0.08	-0.045	0.993	0.943	-0.011	-0.085	0.914	0.53	0.084	0.069	0.971	0.774	0.096	-0.054	0.727	0.593	0.073	-0.023	0.738	0.69	0.071	0.008	0.642	0.634	0.11	-0.011	0.424	0.437	0.135	-0.062	0.181	0.334	0.076	-0.102	0.379	0.45	0.012	-0.038	0.917
kynurenic acid	Indoles	HILIC-pos	-0.065	-0.057	0.996	0.519	-0.068	-0.136	0.938	0.053	-0.026	-0.047	0.993	0.943	-0.093	-0.128	0.933	0.142	-0.05	-0.045	0.994	0.94	0.041	-0.129	0.727	0.398	-0.018	-0.055	0.899	0.78	-0.044	-0.058	0.976	0.636	0.014	-0.072	0.619	0.66	0.024	-0.088	0.628	0.738	0.015	-0.053	0.853	0.868	-0.109	-0.11	0.996
5-hydroxytryptophol	Indoles	HILIC-pos	0.023	-0.08	0.996	0.514	-0.04	-0.092	0.938	0.248	0.099	-0.015	0.993	0.943	-0.044	-0.053	0.989	0.699	0.031	-0.018	0.971	0.985	0.032	-0.084	0.769	0.656	-0.022	-0.089	0.856	0.544	0.005	-0.05	0.725	0.802	0.029	-0.11	0.424	0.483	0.032	-0.12	0.431	0.572	-0.008	-0.107	0.704	0.57	-0.053	-0.18	0.771
5-methoxytryptophol	Indoles	HILIC-pos	-0.037	-0.069	0.996	0.541	0.033	-0.007	0.938	0.909	0.097	-0.017	0.993	0.943	-0.017	0.027	0.914	0.91	-0.036	0.021	0.971	0.985	0.022	-0.01	0.94	0.967	-0.054	-0.026	0.928	0.802	-0.028	-0.086	0.746	0.548	-0.086	-0.058	0.821	0.519	-0.034	-0.023	0.982	0.982	-0.081	-0.098	0.973	0.45	-0.158	-0.136	0.975
7-dehydrodesmosterol	Steroid	C8-pos	-0.108	-0.022	0.996	0.349	0.003	-0.046	0.938	0.775	-0.024	0.019	0.993	0.979	-0.103	0.027	0.616	0.443	-0.121	0.03	0.971	0.723	-0.169	-0.038	0.727	0.392	-0.059	0.024	0.745	0.749	-0.052	0.001	0.695	0.748	-0.034	-0.094	0.75	0.56	-0.022	0.052	0.789	0.932	0.029	-0.041	0.845	0.902	0.004	-0.084	0.85
21-deoxycortisol	Steroid	HILIC-pos	-0.046	-0.044	0.996	0.71	-0.101	-0.079	0.956	0.165	0.002	-0.042	0.993	0.957	-0.045	-0.111	0.914	0.328	-0.05	-0.02	0.971	0.968	-0.026	-0.093	0.88	0.608	-0.039	-0.095	0.856	0.434	-0.002	-0.072	0.651	0.642	-0.012	0.008	0.9	0.982	-0.077	-0.017	0.824	0.829	-0.094	0.042	0.544	0.642	-0.083	0.124	0.558
cortisol	Steroid	HILIC-pos	0.038	-0.071	0.996	0.579	-0.046	-0.059	0.956	0.529	0.002	-0.021	0.993	0.989	-0.045	-0.005	0.914	0.828	-0.074	0.029	0.971	0.845	-0.131	0.022	0.727	0.509	-0.096	-0.069	0.914	0.403	-0.157	-0.062	0.454	0.287	-0.134	0.059	0.302	0.229	-0.172	0	0.266	0.288	-0.215	0.02	0.238	0.207	-0.354	-0.063	0.272
cortisone	Steroid	HILIC-pos	0.023	-0.055	0.996	0.735	-0.075	-0.057	0.956	0.367	0.014	-0.003	0.993	0.993	-0.121	0.021	0.594	0.328	-0.09	-0.047	0.971	0.774	-0.131	-0.053	0.875	0.428	-0.095	-0.097	0.989	0.223	-0.023	-0.128	0.49	0.36	-0.031	0.028	0.704	0.844	-0.02	-0.083	0.854	0.768	-0.053	0.012	0.853	0.896	-0.219	0.004	0.468
phosphocholine	QA	HILIC-pos	0.005	-0.1	0.996	0.354	-0.018	-0.123	0.938	0.144	0.023	-0.042	0.993	0.957	0.095	-0.089	0.467	0.378	0.21	-0.022	0.971	0.613	0.098	-0.048	0.727	0.608	0.026	-0.029	0.856	0.897	0.006	-0.015	0.897	0.975	0.023	-0.105	0.461	0.542	0.009	0.123	0.69	0.672	0.002	-0.064	0.871	0.824	-0.222	-0.247	0.975
carnitine	QA	HILIC-pos	-0.024	-0.073	0.996	0.557	-0.04	-0.158	0.938	0.039	0.04	-0.049	0.993	0.943	-0.034	-0.111	0.914	0.421	-0.023	0.039	0.971	0.985	-0.054	-0.148	0.875	0.391	0.003	-0.05	0.856	0.819	0.033	-0.07	0.49	0.634	0.066	-0.12	0.306	0.305	0.009	-0.162	0.36	0.34	-0.008	-0.161	0.483	0.326	-0.135	-0.238	0.846
choline	QA	HILIC-pos	-0.061	-0.088	0.996	0.324	-0.046	-0.178	0.938	0.019	0.021	-0.103	0.993	0.943	0.021	-0.097	0.731	0.474	0.032	0.002	0.971	0.985	0.033	-0.128	0.727	0.428	0.033	-0.055	0.745	0.738	0.024	-0.062	0.56	0.698	0.038	-0.083	0.424	0.56	0.001	-0.008	0.982	0.995	-0.032	-0.039	0.998	0.912	-0.097	-0.141	0.917
3-methoxyanthranilate	Aminobenzoic	HILIC-pos	0.078	-0.025	0.996	0.557	-0.025	-0.096	0.938	0.248	0.038	-0.101	0.993	0.943	-0.034	-0.116	0.912	0.336	0.094	0.014	0.971	0.802	0.171	-0.104	0.509	0.388	0.002	-0.023	0.946	0.961	-0.074	-0.069	0.922	0.471	-0.036	-0.078	0.838	0.624	-0.022	-0.049	0.967	0.946	-0.031	0.034	0.853	0.912	-0.149	-0.061	0.881
anthranilic acid	Aminobenzoic	HILIC-pos	-0.057	-0.116	0.996	0.149	-0.089	-0.17	0.938	0.019	-0.06	-0.017	0.993	0.943	-0.115	-0.094	0.923	0.23	-0.086	-0.006	0.971	0.889	-0.008	-0.095	0.875	0.593	-0.059	-0.038	0.948	0.726	-0.084	-0.035	0.688	0.527	-0.016	-0.07	0.769	0.681	-0.024	-0.035	0.982	0.982	0.021	-0.016	0.947	0.965	-0.061	-0.105	0.917
glycocholate	Bile Acids	HILIC-pos	0.055	-0.016	0.996	0.797	0.028	-0.144	0.938	0.059	0.055	-0.069	0.993	0.943	-0.062	-0.049	0.946	0.64	-0.001	-0.018	0.971	0.991	-0.024	-0.022	0.999	0.951	-0.075	-0.065	0.986	0.53	-0.002	-0.035	0.859	0.9	-0.013	0.018	0.857	0.969	-0.047	0.025	0.812	0.946	-0.025	-0.099	0.825	0.604	-0.024	-0.04	0.981
glycodeoxycholate/glycochenodeoxycholate	Bile Acids	HILIC-pos	-0.025	0.001	0.996	0.977	0.017	-0.084	0.938	0.347	0.064	-0.059	0.993	0.943	0.027	0.037	0.977	0.829	-0.001	0.089	0.971	0.822	0.001	0.102	0.834	0.553	-0.04	0.039	0.799	0.802	0.044	0.066	0.949	0.616	0.008	0.042	0.845	0.855	-0.028	0.115	0.521	0.605	0.014	0.01	0.998	0.982	-0.026	0.07	0.85
putrescine	Polyamines	HILIC-pos	0.073	0.091	0.996	0.258	-0.07	-0.119	0.938	0.097	-0.022	-0.088	0.993	0.943	-0.102	-0.063	0.914	0.405	-0.005	-0.03	0.971	0.985	-0.018	-0.104	0.875	0.608	-0.005	0.034	0.888	0.922	0.092	0.102	0.971	0.35	0.046	0.081	0.864	0.56	0.006	0.105	0.705	0.682	-0.076	0.185	0.16	0.191	-0.195	0.19	0.2
cadaverine	Polyamines	HILIC-pos	-0.148	-0.011	0.996	0.149	-0.043	-0.05	0.956	0.582	0.008	-0.113	0.993	0.943	-0.024	-0.125	0.837	0.302	-0.063	0.021	0.971	0.94	-0.087	-0.124	0.945	0.398	0.035	-0.086	0.61	0.509	0.099	-0.074	0.299	0.367	0.028	-0.084	0.5	0.579	0.03	-0.106	0.543	0.69	0.102	-0.059	0.483	0.592	0.13	-0.056	0.624
isoxanthopterin	Pterins	HILIC-pos	0.023	-0.03	0.996	0.907	-0.045	-0.132	0.938	0.073	0.035	0.022	0.993	0.957	-0.011	-0.135	0.692	0.235	-0.015	-0.044	0.971	0.968	0.073	-0.055	0.742	0.658	0.044	-0.073	0.618	0.57	0.14	-0.109	0.194	0.287	0.105	-0.052	0.342	0.437	0.113	-0.146	0.067	0.174	0.063	-0.076	0.526	0.634	0.001	0.019	0.975
pterin	Pterins	HILIC-pos	0.045	0.022	0.996	0.836	-0.012	-0.03	0.956	0.88	-0.032	-0.004	0.993	0.979	0.041	-0.038	0.914	0.79	-0.007	0.076	0.971	0.89	0.038	0.002	0.933	0.951	-0.022	-0.038	0.978	0.869	-0.057	-0.044	0.89	0.642	-0.003	-0.086	0.645	0.628	-0.034	0.085	0.628	0.794	0.02	-0.049	0.853	0.883	-0.029	-0.055	0.967
C14:1 MAG	Others	C8-pos	-0.016	-0.025	0.996	0.942	0.054	0.039	0.956	0.604	0.048	-0.05	0.993	0.943	0.04	-0.114	0.594	0.378	0.019	-0.071	0.971	0.875	0.038	-0.125	0.727	0.431	0.061	0.007	0.856	0.788	0.063	0.044	0.859	0.615	0.006	0.037	0.86	0.894	0.062	-0.006	0.8	0.909	0.068	0.083	0.976	0.602	0.22	0.052	0.638
campesterol	Others	C8-pos	-0.081	-0.011	0.996	0.64	-0.078	-0.109	0.938	0.121	0.005	-0.029	0.993	0.979	-0.053	-0.031	0.933	0.777	-0.13	-0.034	0.971	0.737	-0.066	-0.076	0.996	0.64	-0.054	-0.026	0.918	0.802	-0.073	0.002	0.561	0.615	-0.032	-0.096	0.716	0.533	-0.056	-0.023	0.91	0.909	-0.043	-0.071	0.966	0.687	-0.288	-0.244	0.917
palmitoylethanolamide	Others	C8-pos	-0.054	-0.077	0.996	0.414	-0.012	-0.037	0.956	0.819	-0.005	0.046	0.993	0.957	-0.019	-0.012	0.975	0.954	-0.167	-0.003	0.971	0.677	-0.047	-0.05	0.999	0.766	0.006	-0.002	0.989	0.997	-0.087	0.023	0.45	0.481	-0.037	-0.091	0.783	0.553	-0.016	-0.037	0.976	0.987	-0.009	-0.113	0.683	0.557	-0.043	-0.283	0.494
N-oleoylethanolamine	Others	C8-pos	-0.107	-0.052	0.996	0.319	-0.051	-0.074	0.956	0.394	0.039	0.017	0.993	0.957	-0.069	-0.045	0.93	0.64	-0.164	0.136	0.971	0.613	-0.001	-0.002	0.999	0.999	-0.056	0.041	0.738	0.696	-0.095	0.095	0.264	0.35	-0.043	-0.05	0.998	0.718	-0.077	0.11	0.247	0.463	-0.082	0.036	0.624	0.676	-0.2	-0.187	0.985
2-deoxyuridine	Others	HILIC-pos	-0.069	-0.066	0.996	0.446	-0.115	-0.162	0.938	0.019	0.023	-0.014	0.993	0.981	-0.06	-0.072	0.983	0.531	-0.015	0.022	0.971	0.989	0.003	-0.086	0.875	0.679	0.004	-0.054	0.856	0.809	0.049	-0.092	0.374	0.483	0.055	-0.082	0.424	0.533	0.022	-0.078	0.708	0.829	0.05	-0.05	0.761	0.813	-0.084	-0.192	0.849
methyl N-methylanthranilate	Others	HILIC-pos	-0.026	-0.156	0.996	0.03	0.06	-0.086	0.938	0.248	0.056	-0.001	0.993	0.943	0.049	-0.022	0.914	0.798	0.211	0.011	0.971	0.613	0.129	-0.163	0.509	0.388	0.078	-0.032	0.632	0.612	0.085	-0.013	0.485	0.556	0.11	-0.102	0.302	0.215	0.111	0.016	0.672	0.653	0.144	-0.056	0.326	0.375	0.077	-0.171	0.442
metronidazole	Others	HILIC-pos	0.038	0.065	0.996	0.663	-0.028	0.03	0.938	0.855	0.013	0.028	0.993	0.979	0.011	-0.017	0.933	0.973	0.004	0.147	0.971	0.723	0.054	0.051	0.996	0.794	0.023	0.023	0.989	0.952	-0.03	0.024	0.746	0.897	0.054	-0.036	0.632	0.746	-0.004	0.1	0.728	0.738	-0.103	0.064	0.499	0.621	-0.132	0.053	0.643
N-ethylglycinexylidide	Others	HILIC-pos	0.026	-0.011	0.996	0.967	0.056	0.044	0.956	0.546	0.15	0.039	0.993	0.943	0.012	-0.035	0.914	0.891	-0.026	-0.035	0.988	0.985	0.089	-0.055	0.727	0.593	0.087	0.021	0.856	0.57	0.132	0.01	0.365	0.332	0.107	-0.141	0.302	0.132	0.147	-0.033	0.221	0.29	0.181	-0.067	0.16	0.191	-0.018	-0.078	0.902
trimethylamine-N-oxide	Others	HILIC-pos	-0.035	-0.02	0.996	0.903	-0.052	-0.102	0.938	0.191	0.047	-0.045	0.993	0.943	-0.013	0.011	0.933	0.973	0.086	0.15	0.971	0.63	0.128	0.005	0.749	0.503	0.096	0.038	0.856	0.493	0.176	0.001	0.264	0.287	0.138	-0.036	0.319	0.234	0.11	-0.009	0.543	0.653	0.077	-0.015	0.765	0.777	0.052	-0.122	0.612
trimethylbenzene	Others	HILIC-pos	-0.087	-0.12	0.996	0.073	-0.063	-0.133	0.938	0.069	0.076	-0.02	0.993	0.943	0.044	-0.084	0.631	0.479	0.014	-0.095	0.971	0.774	0.02	-0.027	0.906	0.951	0.022	-0.064	0.745	0.709	-0.059	-0.015	0.725	0.673	-0.027	-0.103	0.662	0.513	0	-0.042	0.908	0.986	-0.034	-0.104	0.838	0.589	-0.323	-0.208	0.849
4-aminohippuric acid	Others	HILIC-pos	-0.047	0.024	0.996	0.805	-0.04	-0.062	0.956	0.519	-0.023	-0.056	0.993	0.943	0.003	-0.169	0.493	0.113	0.061	-0.061	0.971	0.831	0.016	-0.108	0.769	0.552	0.025	-0.11	0.506	0.403	0.024	-0.066	0.549	0.66	0.035	-0.109	0.424	0.478	0.076	-0.092	0.388	0.649	0.032	-0.017	0.923	0.95	0.006	-0.05	0.913
4-hydroxyhippurate	Others	HILIC-pos	-0.075	0.013	0.996	0.661	-0.025	-0.084	0.938	0.338	-0.004	-0.006	0.993	0.993	0.047	-0.095	0.621	0.444	0.107	-0.003	0.971	0.774	0.078	-0.055	0.727	0.649	0.042	-0.045	0.745	0.777	0.184	-0.053	0.194	0.287	0.086	-0.07	0.347	0.474	0.135	-0.064	0.248	0.432	0.14	0.042	0.76	0.431	0.009	-0.021	0.949
4-pyridoxate	Others	HILIC-pos	0.041	0.018	0.996	0.853	-0.002	-0.04	0.938	0.826	0.038	-0.029	0.993	0.943	0.011	-0.05	0.914	0.802	0.06	0.06	0.994	0.847	0.091	-0.12	0.523	0.398	0.082	-0.011	0.745	0.618	0.124	-0.021	0.347	0.35	0.121	0.029	0.533	0.314	0.121	0.057	0.789	0.456	0.093	-0.054	0.499	0.61	0.112	-0.002	0.846
8-hydroxy-deoxyguanosine	Others	HILIC-pos	-0.002	0.003	0.996	0.999	-0.122	-0.059	0.938	0.168	-0.06	-0.079	0.993	0.943	-0.008	-0.155	0.621	0.194	-0.091	-0.043	0.971	0.774	-0.147	0	0.727	0.462	-0.141	-0.075	0.856	0.16	-0.161	-0.03	0.378	0.287	-0.099	-0.092	0.902	0.383	-0.154	-0.151	0.976	0.137	-0.18	-0.142	0.967	0.191	-0.269	-0.17	0.85
acetyl-galactosamine	Others	HILIC-pos	-0.015	-0.045	0.996	0.818	-0.035	-0.117	0.938	0.134	-0.047	-0.055	0.993	0.943	-0.042	-0.029	0.946	0.805	-0.044	0.055	0.971	0.953	-0.001	-0.032	0.945	0.951	-0.047	-0.081	0.914	0.547	-0.116	-0.059	0.625	0.35	-0.07	-0.009	0.668	0.628	-0.094	0.021	0.556	0.69	-0.151	-0.17	0.967	0.168	-0.201	-0.203	0.993
carnosine	Others	HILIC-pos	-0.073	-0.07	0.996	0.36	-0.015	-0.021	0.967	0.914	0.008	-0.038	0.993	0.957	0.003	-0.003	0.983	0.998	-0.044	-0.023	0.971	0.984	0.023	-0.043	0.88	0.879	0.015	-0.004	0.96	0.975	-0.007	-0.034	0.883	0.896	0.054	0.026	0.838	0.738	0.033	0.081	0.908	0.768	0.094	0.031	0.878	0.651	0.089	-0.102	0.561
cinnamoylglycine	Others	HILIC-pos	0.002	-0.02	0.996	0.977	-0.015	-0.023	0.965	0.914	0.057	0.051	0.993	0.943	-0.024	0.002	0.933	0.954	-0.016	0.104	0.971	0.774	-0.038	0.08	0.781	0.678	0.041	0.071	0.933	0.641	-0.014	0.081	0.538	0.621	-0.041	0.074	0.495	0.624	-0.029	0.082	0.659	0.806	-0.01	0.004	0.987	0.991	-0.094	-0.039	0.913
cyclohexylamine	Others	HILIC-pos	0.069	-0.011	0.996	0.663	0.091	0.052	0.938	0.312	0.1	0.033	0.993	0.943	0.057	0.079	0.946	0.484	-0.019	0.091	0.971	0.774	0.042	0.046	0.999	0.801	0.08	0.099	0.973	0.288	-0.009	0.165	0.306	0.287	-0.029	0.097	0.424	0.533	-0.004	0.144	0.454	0.375	-0.038	0.065	0.712	0.719	0.019	0.011	0.989
diacetylspermine	Others	HILIC-pos	-0.11	-0.096	0.996	0.158	-0.097	-0.221	0.938	0.006	-0.1	-0.098	0.993	0.943	-0.086	-0.16	0.914	0.134	-0.116	-0.098	0.971	0.723	-0.018	-0.221	0.554	0.388	0.001	-0.143	0.506	0.223	-0.07	-0.081	0.991	0.52	0.001	-0.125	0.438	0.476	-0.06	-0.11	0.908	0.682	-0.081	-0.074	0.998	0.642	-0.155	-0.221	0.899
imidazole propionate	Others	HILIC-pos	0.088	0.036	0.996	0.519	-0.027	-0.042	0.956	0.741	0.051	0.054	0.996	0.943	-0.049	0.098	0.621	0.443	-0.032	0.025	0.971	0.985	0.046	0.062	0.982	0.726	0.013	0.054	0.888	0.802	0.104	0.015	0.507	0.463	0.03	0.065	0.862	0.66	-0.001	0.02	0.976	0.995	-0.023	0.068	0.765	0.724	-0.028	0.111	0.721
3-(N-acetyl-L-cystein-S-yl) acetaminophen	Xenobiotics	HILIC-pos	0.092	-0.065	0.996	0.519	-0.098	-0.069	0.956	0.391	-0.044	0.03	0.993	0.957	-0.04	-0.128	0.914	0.443	0.115	-0.067	0.971	0.774	0.134	-0.165	0.509	0.388	0.054	0.01	0.902	0.893	0.184	-0.008	0.315	0.332	0.183	-0.019	0.322	0.278	0.089	0.04	0.908	0.867	0.074	0.178	0.809	0.338	0.124	0	0.85
piperine	Xenobiotics	HILIC-pos	-0.053	-0.029	0.996	0.752	-0.068	0.005	0.938	0.636	0.052	0.008	0.993	0.943	0.073	0.024	0.914	0.639	0.154	-0.049	0.971	0.675	0.09	0.056	0.933	0.608	0.058	-0.04	0.738	0.696	0.118	0.038	0.527	0.35	0.05	-0.077	0.424	0.576	0.098	-0.066	0.374	0.605	0.111	-0.026	0.499	0.529	0.074	0.047	0.959
acetaminophen	Xenobiotics	HILIC-pos	0.076	-0.096	0.996	0.149	0.031	-0.099	0.938	0.22	-0.025	0.052	0.993	0.943	-0.045	-0.046	0.989	0.717	0.101	0.01	0.971	0.774	0.141	-0.083	0.509	0.391	0.065	0.05	0.967	0.618	0.088	0.065	0.83	0.453	0.1	-0.017	0.424	0.483	0.108	0.012	0.69	0.703	0.101	0.05	0.923	0.61	0.035	-0.047	0.881
acetaminophen glucuronide	Xenobiotics	HILIC-pos	0.079	-0.104	0.996	0.43	-0.103	-0.067	0.956	0.464	-0.228	0.037	0.993	0.943	-0.154	-0.088	0.914	0.381	-0.021	-0.052	0.971	0.985	0.09	-0.112	0.727	0.608	-0.036	0	0.946	0.961	0.082	-0.003	0.685	0.744	0.102	-0.08	0.424	0.553	0.021	-0.036	0.913	0.994	0.051	0.021	0.974	0.95	0.126	-0.061	0.832
cotinine	Xenobiotics	HILIC-pos	-0.031	-0.007	0.996	0.977	-0.049	-0.071	0.956	0.573	0.025	-0.021	0.993	0.979	0.044	0.133	0.914	0.443	0.034	0.065	0.971	0.968	-0.06	0.086	0.727	0.64	0.018	0.024	0.989	0.961	0.044	-0.115	0.373	0.456	0.07	0.071	0.97	0.636	-0.044	-0.092	0.913	0.826	0.031	0.056	0.973	0.902	-0.04	0.102	0.755
hydroxycotinine	Xenobiotics	HILIC-pos	0.049	0.027	0.996	0.896	0.03	-0.056	0.938	0.679	0.104	0.019	0.993	0.943	0.039	0.085	0.914	0.685	0.059	0.116	0.971	0.774	0.059	0.068	0.996	0.819	0.077	0.09	0.989	0.57	0.19	-0.017	0.264	0.287	0.15	0.126	0.821	0.278	0.071	0.062	0.982	0.853	0.184	0.18	0.998	0.216	0.116	0.216	0.85
[truncated: 97 more columns]
