# Supplementary material for: Cord Blood Metabolome and BMI Trajectory from Birth to Adolescence: A Prospective Birth Cohort Study on Early Life Biomarkers of Persistent Obesity
Source: Metabolites. 2021 Oct 28;11(11):739. doi: 10.3390/metabo11110739 (PMC8625562; doi:10.3390/metabo11110739)
Supplement: Supplementary file 1 [file metabolites-11-00739-s001.zip › metabolites-1402936-supplementary/Supp Table 11.xlsx]

## Sheet: Sheet1
Metabolite	Type	Method	Age 0 standardized effect size (F)	Age 0 standardized effect size (M)	Age 0 ineraction term FDR	Age 0 LRT FDR	Age 0.2 standardized effect size (F)	Age 0.2 standardized effect size (M)	Age 0.2 ineraction term FDR	Age 0.2 LRT FDR	Age 0.3 standardized effect size (F)	Age 0.3 standardized effect size (M)	Age 0.3 ineraction term FDR	Age 0.3 LRT FDR	Age 0.5 standardized effect size (F)	Age 0.5 standardized effect size (M)	Age 0.5 ineraction term FDR	Age 0.5 LRT FDR	Age 0.7 standardized effect size (F)	Age 0.7 standardized effect size (M)	Age 0.7 ineraction term FDR	Age 0.7 LRT FDR	Age 0.8 standardized effect size (F)	Age 0.8 standardized effect size (M)	Age 0.8 ineraction term FDR	Age 0.8 LRT FDR	Age 1 standardized effect size (F)	Age 1 standardized effect size (M)	Age 1 ineraction term FDR	Age 1 LRT FDR	Age 1.5 standardized effect size (F)	Age 1.5 standardized effect size (M)	Age 1.5 ineraction term FDR	Age 1.5 LRT FDR	Age 2 standardized effect size (F)	Age 2 standardized effect size (M)	Age 2 ineraction term FDR	Age 2 LRT FDR	Age 2.5 standardized effect size (F)	Age 2.5 standardized effect size (M)	Age 2.5 ineraction term FDR	Age 2.5 LRT FDR	Age 3 standardized effect size (F)	Age 3 standardized effect size (M)	Age 3 ineraction term FDR	Age 3 LRT FDR	Age 3.5 standardized effect size (F)	Age 3.5 standardized effect size (M)	Age 3.5 ineraction term FDR
C42:0 TAG	TAG	C8-pos	-0.003	-0.044	0.996	0.775	-0.049	-0.072	0.967	0.46	-0.081	-0.044	0.999	0.995	-0.082	-0.064	0.972	0.582	-0.185	-0.01	0.883	0.767	-0.087	-0.033	0.972	0.908	-0.064	-0.061	0.999	0.75	-0.086	-0.095	0.956	0.478	-0.073	-0.059	0.974	0.851	0.024	-0.094	0.552	0.607	-0.095	-0.044	0.912	0.585	-0.051	-0.209	0.602
C44:2 TAG	TAG	C8-pos	-0.032	-0.106	0.996	0.216	-0.082	-0.13	0.966	0.102	-0.062	-0.031	0.999	0.995	-0.074	-0.148	0.938	0.219	-0.102	-0.079	0.993	0.823	-0.059	-0.08	0.972	0.908	-0.017	-0.132	0.842	0.343	0.007	-0.072	0.614	0.704	-0.016	-0.152	0.877	0.354	0.118	-0.188	0.02	0.043	0.051	-0.12	0.316	0.346	0.09	-0.244	0.164
C44:1 TAG	TAG	C8-pos	0.015	-0.044	0.996	0.778	-0.084	-0.145	0.966	0.056	-0.088	-0.044	0.999	0.995	-0.053	-0.154	0.906	0.221	-0.068	-0.071	0.993	0.881	-0.026	-0.082	0.972	0.908	-0.033	-0.13	0.842	0.343	-0.008	-0.091	0.607	0.606	-0.04	-0.143	0.948	0.384	0.084	-0.179	0.04	0.071	-0.014	-0.11	0.711	0.432	0.042	-0.202	0.298
C44:0 TAG	TAG	C8-pos	0.055	-0.004	0.996	0.821	-0.08	-0.117	0.966	0.118	-0.138	-0.057	0.999	0.995	-0.041	-0.125	0.915	0.422	-0.063	-0.043	0.993	0.928	0.009	-0.078	0.972	0.908	-0.03	-0.108	0.848	0.442	-0.033	-0.12	0.614	0.478	-0.055	-0.101	0.974	0.637	0.07	-0.127	0.152	0.233	-0.062	-0.05	0.977	0.678	0.08	-0.167	0.265
C45:2 TAG	TAG	C8-pos	0.072	-0.008	0.996	0.685	-0.028	-0.131	0.966	0.121	-0.04	-0.076	0.999	0.995	-0.034	-0.124	0.915	0.453	-0.162	-0.069	0.891	0.767	-0.117	-0.084	0.972	0.908	-0.044	-0.098	0.95	0.534	0.029	-0.11	0.425	0.527	0.018	-0.078	0.948	0.932	0.077	-0.085	0.315	0.519	0.023	-0.1	0.584	0.492	0.044	-0.15	0.396
C45:1 TAG	TAG	C8-pos	0.08	0.036	0.996	0.571	-0.015	-0.118	0.966	0.159	-0.051	-0.07	0.999	0.995	-0.029	-0.1	0.938	0.575	-0.17	-0.051	0.886	0.767	-0.1	-0.068	0.972	0.908	-0.028	-0.079	0.963	0.788	0.033	-0.127	0.423	0.478	0.022	-0.072	0.948	0.953	0.039	-0.069	0.598	0.804	-0.022	-0.07	0.91	0.678	0.067	-0.102	0.524
C45:0 TAG	TAG	C8-pos	0.111	0.084	0.996	0.123	-0.018	-0.009	0.989	0.981	-0.079	-0.027	0.999	0.995	-0.005	0.029	0.968	0.948	-0.068	0.036	0.886	0.927	-0.076	0.041	0.972	0.908	-0.015	-0.004	0.999	0.998	-0.023	-0.08	0.783	0.646	-0.012	0.028	0.974	0.996	-0.047	0.046	0.687	0.934	-0.085	0.032	0.624	0.674	0.095	0.09	0.984
C46:4 TAG	TAG	C8-pos	-0.057	-0.164	0.996	0.012	-0.065	-0.1	0.966	0.249	-0.038	-0.03	0.999	0.995	-0.101	-0.161	0.952	0.2	-0.112	-0.1	0.993	0.823	-0.066	-0.099	0.972	0.908	-0.016	-0.142	0.842	0.343	-0.021	-0.066	0.812	0.738	-0.033	-0.167	0.877	0.268	0.093	-0.222	0.02	0.041	0.058	-0.15	0.169	0.24	0.037	-0.3	0.164
C46:3 TAG	TAG	C8-pos	-0.062	-0.141	0.996	0.039	-0.075	-0.12	0.966	0.132	-0.052	-0.03	0.999	0.995	-0.077	-0.164	0.915	0.2	-0.096	-0.093	0.993	0.823	-0.055	-0.096	0.972	0.908	-0.011	-0.146	0.842	0.343	0	-0.067	0.683	0.75	-0.026	-0.165	0.877	0.272	0.117	-0.222	0.02	0.041	0.074	-0.152	0.153	0.216	0.05	-0.273	0.172
C46:2 TAG	TAG	C8-pos	-0.029	-0.068	0.996	0.575	-0.095	-0.147	0.966	0.056	-0.069	-0.047	0.999	0.995	-0.05	-0.164	0.832	0.2	-0.064	-0.093	0.993	0.823	-0.033	-0.077	0.972	0.919	-0.021	-0.144	0.842	0.343	0.007	-0.068	0.623	0.715	-0.042	-0.167	0.877	0.264	0.101	-0.204	0.02	0.042	0.032	-0.133	0.35	0.28	0.03	-0.216	0.298
C46:1 TAG	TAG	C8-pos	0.042	0.01	0.996	0.897	-0.102	-0.157	0.966	0.041	-0.098	-0.066	0.999	0.995	-0.016	-0.164	0.647	0.2	-0.012	-0.084	0.897	0.889	0.02	-0.07	0.972	0.924	-0.028	-0.135	0.842	0.343	0	-0.084	0.592	0.645	-0.066	-0.165	0.96	0.264	0.056	-0.181	0.07	0.087	-0.047	-0.102	0.877	0.432	0.019	-0.154	0.497
C46:0 TAG	TAG	C8-pos	0.111	0.074	0.996	0.182	-0.049	-0.13	0.966	0.11	-0.095	-0.073	0.999	0.995	-0.027	-0.08	0.952	0.679	-0.011	-0.016	0.993	0.99	0.072	-0.053	0.972	0.908	-0.001	-0.09	0.842	0.724	0.003	-0.121	0.425	0.478	-0.051	-0.102	0.974	0.67	-0.002	-0.113	0.572	0.528	-0.126	-0.03	0.719	0.432	0.083	-0.123	0.339
C47:2 TAG	TAG	C8-pos	0.035	-0.006	0.996	0.935	-0.048	-0.162	0.966	0.044	-0.042	-0.085	0.999	0.995	-0.052	-0.142	0.915	0.283	-0.147	-0.07	0.893	0.823	-0.117	-0.061	0.972	0.908	-0.027	-0.112	0.842	0.475	0.021	-0.08	0.547	0.662	0.003	-0.099	0.948	0.851	0.088	-0.113	0.176	0.312	-0.001	-0.117	0.614	0.426	0.034	-0.14	0.524
C47:1 TAG	TAG	C8-pos	0.1	0.075	0.996	0.216	-0.052	-0.129	0.966	0.121	-0.092	-0.062	0.999	0.995	-0.044	-0.079	0.968	0.679	-0.117	-0.023	0.891	0.824	-0.077	-0.006	0.972	0.927	-0.047	-0.064	0.999	0.836	-0.017	-0.08	0.752	0.692	-0.045	-0.046	0.996	0.996	-0.053	-0.033	0.944	0.945	-0.143	-0.041	0.724	0.432	0.03	-0.027	0.926
C47:0 TAG	TAG	C8-pos	0.052	-0.024	0.996	0.757	-0.038	-0.132	0.966	0.11	-0.117	-0.078	0.999	0.995	-0.025	-0.114	0.915	0.471	-0.076	-0.021	0.924	0.928	-0.052	-0.077	0.972	0.908	-0.028	-0.088	0.927	0.702	-0.022	-0.126	0.551	0.478	-0.025	-0.068	0.974	0.98	0.063	-0.093	0.34	0.528	-0.012	-0.05	0.927	0.817	0.107	-0.214	0.164
C48:5 TAG	TAG	C8-pos	-0.064	-0.158	0.996	0.019	-0.068	-0.097	0.967	0.252	-0.043	-0.032	0.999	0.995	-0.098	-0.158	0.952	0.2	-0.113	-0.099	0.993	0.823	-0.049	-0.108	0.972	0.908	-0.023	-0.136	0.842	0.343	-0.036	-0.063	0.902	0.704	-0.043	-0.176	0.877	0.264	0.09	-0.216	0.023	0.042	0.044	-0.165	0.169	0.217	0.007	-0.299	0.192
C48:4 TAG	TAG	C8-pos	-0.071	-0.147	0.996	0.029	-0.076	-0.11	0.966	0.179	-0.05	-0.032	0.999	0.995	-0.075	-0.164	0.915	0.2	-0.085	-0.1	0.993	0.823	-0.041	-0.106	0.972	0.908	-0.03	-0.139	0.842	0.343	-0.027	-0.07	0.812	0.704	-0.05	-0.171	0.893	0.264	0.09	-0.224	0.02	0.041	0.051	-0.169	0.169	0.174	0.005	-0.279	0.22
C48:3 TAG	TAG	C8-pos	-0.069	-0.111	0.996	0.155	-0.083	-0.139	0.966	0.091	-0.046	-0.044	0.999	0.995	-0.043	-0.168	0.779	0.2	-0.047	-0.103	0.929	0.823	-0.037	-0.095	0.972	0.908	-0.016	-0.15	0.842	0.343	0.011	-0.074	0.592	0.704	-0.04	-0.175	0.877	0.264	0.108	-0.227	0.02	0.041	0.067	-0.15	0.169	0.222	0.005	-0.237	0.299
C48:2 TAG	TAG	C8-pos	-0.001	-0.016	0.996	0.972	-0.094	-0.153	0.966	0.044	-0.065	-0.063	0.999	0.995	-0.013	-0.161	0.655	0.2	0.007	-0.101	0.886	0.823	-0.005	-0.063	0.972	0.929	-0.02	-0.139	0.842	0.343	0.032	-0.074	0.487	0.657	-0.057	-0.183	0.877	0.264	0.06	-0.198	0.045	0.061	0.015	-0.111	0.556	0.426	0.018	-0.138	0.567
C48:1 TAG	TAG	C8-pos	0.028	0.01	0.996	0.951	-0.066	-0.172	0.966	0.035	-0.068	-0.076	0.999	0.995	0.026	-0.167	0.39	0.2	0.028	-0.088	0.883	0.836	0.05	-0.072	0.972	0.908	-0.022	-0.149	0.842	0.343	0.043	-0.097	0.425	0.542	-0.063	-0.177	0.93	0.264	0.042	-0.186	0.083	0.087	-0.031	-0.082	0.885	0.565	0.09	-0.134	0.32
C48:0 TAG	TAG	C8-pos	0.063	0.025	0.996	0.686	-0.024	-0.119	0.966	0.137	-0.069	-0.073	0.999	0.995	-0.015	-0.122	0.819	0.441	0.007	-0.01	0.993	0.994	0.092	-0.11	0.972	0.908	-0.014	-0.1	0.842	0.555	0.02	-0.113	0.425	0.503	-0.018	-0.097	0.974	0.851	0.049	-0.091	0.388	0.601	-0.027	0.016	0.925	0.946	0.114	-0.129	0.24
C49:3 TAG	TAG	C8-pos	-0.068	-0.077	0.996	0.373	-0.068	-0.14	0.966	0.102	-0.043	-0.051	0.999	0.995	-0.045	-0.147	0.913	0.276	-0.075	-0.093	0.993	0.823	-0.083	-0.064	0.972	0.908	-0.025	-0.126	0.842	0.419	0.006	-0.027	0.832	0.942	-0.013	-0.092	0.974	0.851	0.09	-0.13	0.108	0.233	0.066	-0.12	0.27	0.346	0.01	-0.172	0.517
C49:2 TAG	TAG	C8-pos	-0.023	0.01	0.996	0.959	-0.077	-0.146	0.966	0.056	-0.086	-0.035	0.999	0.995	0.015	-0.089	0.906	0.607	-0.016	-0.07	0.926	0.927	-0.002	0.012	0.972	0.989	0.008	-0.086	0.842	0.758	0.043	-0.016	0.711	0.869	-0.013	-0.072	0.974	0.98	0.074	-0.086	0.34	0.574	-0.019	-0.071	0.899	0.674	0.1	-0.055	0.639
C50:6 TAG	TAG	C8-pos	-0.071	-0.15	0.996	0.024	-0.058	-0.106	0.966	0.226	-0.044	-0.028	0.999	0.995	-0.083	-0.148	0.952	0.212	-0.108	-0.08	0.993	0.823	-0.024	-0.111	0.972	0.908	-0.022	-0.119	0.842	0.426	-0.052	-0.063	0.997	0.69	-0.036	-0.173	0.877	0.264	0.098	-0.205	0.026	0.043	0.029	-0.161	0.245	0.24	0.007	-0.303	0.201
C50:5 TAG	TAG	C8-pos	-0.072	-0.141	0.996	0.036	-0.07	-0.117	0.966	0.155	-0.043	-0.044	0.999	0.995	-0.068	-0.161	0.915	0.2	-0.076	-0.097	0.993	0.823	-0.036	-0.115	0.972	0.908	-0.034	-0.129	0.842	0.385	-0.05	-0.077	0.908	0.64	-0.049	-0.176	0.877	0.264	0.08	-0.22	0.027	0.042	0.045	-0.165	0.169	0.217	-0.002	-0.28	0.24
C50:4 TAG	TAG	C8-pos	-0.094	-0.154	0.996	0.016	-0.062	-0.119	0.966	0.156	-0.025	-0.037	0.999	0.995	-0.042	-0.172	0.779	0.2	-0.031	-0.109	0.893	0.823	-0.044	-0.123	0.972	0.908	-0.022	-0.149	0.842	0.343	0.006	-0.079	0.603	0.704	-0.033	-0.167	0.877	0.264	0.107	-0.222	0.02	0.041	0.102	-0.159	0.074	0.143	0.019	-0.254	0.235
C50:3 TAG	TAG	C8-pos	-0.102	-0.107	0.996	0.091	-0.076	-0.135	0.966	0.102	-0.031	-0.035	0.999	0.995	-0.006	-0.159	0.647	0.221	0.025	-0.113	0.883	0.823	-0.051	-0.1	0.972	0.908	0	-0.151	0.842	0.343	0.066	-0.081	0.419	0.542	-0.026	-0.159	0.877	0.325	0.112	-0.216	0.02	0.041	0.133	-0.12	0.097	0.216	0.08	-0.19	0.235
C50:2 TAG	TAG	C8-pos	-0.047	-0.068	0.996	0.488	-0.06	-0.177	0.966	0.035	-0.03	-0.064	0.999	0.995	0.038	-0.162	0.39	0.2	0.065	-0.108	0.877	0.823	0.025	-0.099	0.972	0.908	-0.01	-0.153	0.842	0.343	0.068	-0.103	0.313	0.478	-0.016	-0.179	0.877	0.264	0.101	-0.212	0.02	0.041	0.109	-0.098	0.182	0.319	0.168	-0.145	0.177
C50:1 TAG	TAG	C8-pos	-0.008	-0.032	0.996	0.896	-0.056	-0.169	0.966	0.041	-0.052	-0.085	0.999	0.995	0.04	-0.174	0.296	0.2	0.057	-0.099	0.883	0.823	0.052	-0.144	0.972	0.908	-0.026	-0.143	0.842	0.343	0.048	-0.116	0.322	0.478	-0.016	-0.144	0.877	0.504	0.075	-0.19	0.04	0.071	0.057	-0.062	0.595	0.624	0.151	-0.149	0.179
C50:0 TAG	TAG	C8-pos	0.041	0.009	0.996	0.896	-0.043	-0.104	0.966	0.226	-0.076	-0.079	0.999	0.995	-0.007	-0.147	0.683	0.304	0.032	-0.036	0.897	0.979	0.054	-0.165	0.855	0.908	-0.024	-0.116	0.842	0.435	0.013	-0.136	0.419	0.478	-0.007	-0.112	0.93	0.753	0.067	-0.129	0.147	0.27	0.004	0.003	0.996	0.998	0.092	-0.187	0.177
C51:3 TAG	TAG	C8-pos	-0.163	-0.148	0.996	0.005	-0.025	-0.113	0.966	0.226	-0.016	-0.023	0.999	0.995	0.036	-0.131	0.57	0.373	0.019	-0.103	0.883	0.823	-0.049	-0.051	0.999	0.931	-0.013	-0.13	0.842	0.409	0.054	-0.018	0.615	0.787	-0.007	-0.074	0.974	0.98	0.114	-0.114	0.075	0.19	0.138	-0.101	0.153	0.24	0.134	-0.13	0.235
C51:1 TAG	TAG	C8-pos	-0.063	-0.067	0.996	0.458	-0.05	-0.149	0.966	0.091	-0.068	-0.069	0.999	0.995	-0.01	-0.137	0.779	0.373	-0.026	-0.072	0.955	0.921	0.007	-0.125	0.972	0.908	-0.041	-0.122	0.846	0.419	-0.009	-0.063	0.785	0.762	0	-0.096	0.948	0.851	0.091	-0.147	0.083	0.182	0.081	-0.072	0.472	0.537	0.126	-0.188	0.177
C51:0 TAG	TAG	C8-pos	-0.063	-0.094	0.996	0.238	-0.06	-0.133	0.966	0.121	-0.061	-0.077	0.999	0.995	-0.041	-0.152	0.876	0.248	-0.082	-0.071	0.993	0.836	-0.081	-0.125	0.972	0.908	-0.046	-0.118	0.895	0.419	-0.011	-0.074	0.716	0.704	-0.01	-0.112	0.948	0.732	0.096	-0.16	0.052	0.112	0.095	-0.105	0.21	0.346	0.085	-0.271	0.141
C52:7 TAG	TAG	C8-pos	-0.077	-0.122	0.996	0.069	-0.049	-0.119	0.966	0.177	-0.038	-0.021	0.999	0.995	-0.047	-0.136	0.915	0.358	-0.075	-0.06	0.993	0.889	0.012	-0.106	0.972	0.908	-0.007	-0.09	0.842	0.733	-0.041	-0.058	0.938	0.718	-0.001	-0.158	0.877	0.354	0.107	-0.168	0.04	0.087	0.057	-0.123	0.316	0.398	0.024	-0.275	0.217
C52:6 TAG	TAG	C8-pos	-0.081	-0.139	0.996	0.032	-0.052	-0.126	0.966	0.146	-0.035	-0.036	0.999	0.995	-0.043	-0.156	0.84	0.219	-0.046	-0.086	0.975	0.867	0	-0.127	0.972	0.908	-0.014	-0.11	0.842	0.512	-0.039	-0.062	0.913	0.704	-0.017	-0.166	0.877	0.268	0.113	-0.19	0.027	0.055	0.071	-0.142	0.182	0.263	0.031	-0.275	0.217
C52:5 TAG	TAG	C8-pos	-0.125	-0.21	0.996	0	-0.012	-0.032	0.967	0.934	0.009	0.018	0.999	0.995	-0.091	-0.113	0.994	0.373	-0.016	-0.11	0.893	0.823	-0.072	-0.116	0.972	0.908	-0.012	-0.127	0.842	0.426	0.018	-0.046	0.686	0.854	-0.008	-0.076	0.974	0.98	0.124	-0.158	0.027	0.071	0.158	-0.111	0.06	0.143	0.096	-0.243	0.164
C52:4 TAG	TAG	C8-pos	-0.153	-0.201	0.996	0	-0.019	-0.059	0.966	0.765	-0.011	0.002	0.999	0.995	-0.023	-0.118	0.915	0.459	0.015	-0.104	0.886	0.836	-0.07	-0.123	0.972	0.908	0.002	-0.144	0.842	0.343	0.057	-0.055	0.44	0.662	0.002	-0.075	0.971	0.98	0.136	-0.161	0.02	0.049	0.198	-0.094	0.036	0.097	0.173	-0.221	0.09
C52:3 TAG	TAG	C8-pos	-0.123	-0.163	0.996	0.005	-0.038	-0.127	0.966	0.153	-0.016	-0.012	0.999	0.995	0.033	-0.134	0.57	0.373	0.06	-0.123	0.877	0.823	-0.022	-0.122	0.972	0.908	0.003	-0.144	0.842	0.343	0.086	-0.081	0.322	0.513	0.012	-0.129	0.877	0.619	0.145	-0.201	0.02	0.041	0.184	-0.122	0.036	0.126	0.198	-0.164	0.164
C52:2 TAG	TAG	C8-pos	-0.06	-0.065	0.996	0.478	-0.063	-0.16	0.966	0.056	-0.027	-0.06	0.999	0.995	0.068	-0.163	0.273	0.2	0.071	-0.123	0.849	0.767	0.001	-0.133	0.972	0.908	-0.023	-0.148	0.842	0.343	0.071	-0.095	0.322	0.503	0.001	-0.145	0.877	0.497	0.108	-0.201	0.02	0.042	0.12	-0.1	0.169	0.289	0.131	-0.125	0.286
C52:1 TAG	TAG	C8-pos	0	0.002	0.996	0.999	-0.064	-0.106	0.966	0.207	-0.056	-0.055	0.999	0.995	0.01	-0.139	0.647	0.373	0.056	-0.066	0.883	0.893	0.032	-0.176	0.972	0.908	-0.033	-0.126	0.842	0.409	0.024	-0.128	0.423	0.478	0.011	-0.12	0.877	0.646	0.1	-0.183	0.029	0.061	0.044	-0.044	0.751	0.783	0.085	-0.185	0.217
C52:0 TAG	TAG	C8-pos	0.101	0.046	0.996	0.295	-0.019	-0.101	0.966	0.296	-0.064	-0.109	0.999	0.995	0.013	-0.099	0.779	0.582	0.058	0.011	0.955	0.96	-0.004	-0.138	0.972	0.908	-0.052	-0.064	0.999	0.81	-0.05	-0.154	0.551	0.478	-0.087	-0.075	0.974	0.637	-0.01	-0.074	0.841	0.844	-0.111	-0.02	0.731	0.537	0.008	-0.159	0.55
C53:3 TAG	TAG	C8-pos	-0.155	-0.132	0.996	0.009	-0.009	-0.068	0.966	0.665	-0.019	-0.001	0.999	0.995	0.063	-0.069	0.767	0.608	0.031	-0.112	0.883	0.823	-0.051	-0.077	0.972	0.908	-0.02	-0.103	0.842	0.615	0.018	-0.007	0.877	0.969	0.005	-0.048	0.974	0.996	0.103	-0.118	0.108	0.251	0.127	-0.078	0.21	0.357	0.133	-0.064	0.384
C53:2 TAG	TAG	C8-pos	-0.108	-0.087	0.996	0.16	-0.049	-0.131	0.966	0.127	-0.022	-0.04	0.999	0.995	0.051	-0.12	0.57	0.431	0.031	-0.088	0.883	0.838	-0.018	-0.11	0.972	0.908	-0.019	-0.118	0.842	0.475	0.033	-0.042	0.624	0.833	0.02	-0.088	0.93	0.893	0.109	-0.17	0.04	0.087	0.105	-0.102	0.212	0.361	0.084	-0.145	0.326
C54:9 TAG	TAG	C8-pos	-0.082	-0.14	0.996	0.027	-0.037	-0.073	0.966	0.588	-0.033	-0.02	0.999	0.995	-0.083	-0.092	0.997	0.453	-0.111	-0.033	0.893	0.823	-0.016	-0.084	0.972	0.908	-0.007	-0.062	0.939	0.901	-0.077	-0.042	0.798	0.613	0.001	-0.129	0.877	0.619	0.065	-0.116	0.217	0.413	0.051	-0.09	0.504	0.537	0.005	-0.271	0.24
C54:8 TAG	TAG	C8-pos	-0.088	-0.128	0.996	0.039	-0.029	-0.102	0.966	0.296	-0.02	-0.013	0.999	0.995	-0.026	-0.107	0.915	0.518	-0.043	-0.045	0.994	0.956	0.03	-0.102	0.972	0.908	0.014	-0.062	0.854	0.901	-0.028	-0.037	0.971	0.874	0.022	-0.125	0.877	0.621	0.125	-0.108	0.083	0.2	0.098	-0.081	0.316	0.432	0.063	-0.249	0.192
C54:7 TAG	TAG	C8-pos	-0.092	-0.11	0.996	0.077	-0.039	-0.115	0.966	0.216	-0.024	-0.008	0.999	0.995	0.005	-0.117	0.779	0.471	-0.023	-0.041	0.993	0.979	0.034	-0.112	0.972	0.908	0.021	-0.058	0.842	0.901	0.002	-0.036	0.812	0.914	0.038	-0.129	0.877	0.59	0.143	-0.117	0.048	0.126	0.119	-0.064	0.316	0.432	0.093	-0.233	0.177
C54:6 TAG	TAG	C8-pos	-0.133	-0.143	0.996	0.006	-0.051	-0.1	0.966	0.285	-0.047	-0.014	0.999	0.995	0	-0.115	0.805	0.471	0	-0.038	0.975	0.99	-0.004	-0.151	0.972	0.908	0.015	-0.073	0.842	0.836	0.003	-0.043	0.805	0.896	0.015	-0.123	0.877	0.64	0.145	-0.151	0.03	0.084	0.149	-0.057	0.212	0.33	0.221	-0.228	0.085
C54:5 TAG	TAG	C8-pos	-0.155	-0.197	0.996	0	-0.021	-0.05	0.967	0.813	-0.032	0.015	0.999	0.995	-0.006	-0.108	0.906	0.518	0.031	-0.091	0.883	0.867	-0.061	-0.123	0.972	0.908	-0.023	-0.133	0.842	0.385	0.036	-0.058	0.534	0.704	-0.024	-0.057	0.974	0.996	0.11	-0.137	0.04	0.111	0.154	-0.084	0.133	0.24	0.13	-0.201	0.164
C54:4 TAG	TAG	C8-pos	-0.146	-0.173	0.996	0.001	-0.053	-0.071	0.967	0.539	-0.028	0.019	0.999	0.995	0.021	-0.103	0.779	0.518	0.071	-0.124	0.849	0.823	-0.021	-0.153	0.972	0.908	0.004	-0.126	0.842	0.419	0.056	-0.065	0.425	0.641	0.01	-0.083	0.948	0.932	0.152	-0.179	0.02	0.041	0.193	-0.076	0.074	0.143	0.187	-0.154	0.164
C54:3 TAG	TAG	C8-pos	-0.089	-0.084	0.996	0.216	-0.069	-0.1	0.967	0.225	-0.013	-0.011	0.999	0.995	0.066	-0.136	0.39	0.276	0.097	-0.124	0.849	0.767	-0.002	-0.147	0.972	0.908	-0.011	-0.126	0.842	0.419	0.057	-0.083	0.425	0.558	0.019	-0.097	0.877	0.851	0.137	-0.179	0.02	0.042	0.158	-0.074	0.169	0.263	0.132	-0.116	0.288
C54:2 TAG	TAG	C8-pos	-0.038	-0.02	0.996	0.883	-0.074	-0.104	0.967	0.206	-0.023	-0.022	0.999	0.995	0.06	-0.128	0.485	0.373	0.086	-0.117	0.849	0.823	0.005	-0.153	0.972	0.908	-0.031	-0.12	0.842	0.419	0.047	-0.1	0.425	0.542	0.016	-0.104	0.877	0.799	0.118	-0.185	0.02	0.043	0.087	-0.069	0.448	0.532	0.069	-0.146	0.349
C54:1 TAG	TAG	C8-pos	0.013	0.028	0.996	0.922	-0.062	-0.05	0.989	0.635	-0.048	-0.017	0.999	0.995	-0.002	-0.098	0.906	0.587	0.073	-0.051	0.883	0.893	0.018	-0.177	0.972	0.908	-0.037	-0.108	0.895	0.475	-0.001	-0.132	0.425	0.478	0.021	-0.078	0.948	0.949	0.106	-0.155	0.04	0.087	0.026	-0.044	0.841	0.831	0.048	-0.189	0.299
C55:3 TAG	TAG	C8-pos	-0.147	-0.117	0.996	0.023	-0.049	-0.129	0.966	0.132	0.005	-0.003	0.999	0.995	0.042	-0.09	0.779	0.582	0.004	-0.075	0.893	0.921	-0.022	-0.082	0.972	0.921	0.003	-0.084	0.842	0.788	0.052	-0.004	0.712	0.833	0.019	-0.077	0.948	0.953	0.119	-0.157	0.04	0.087	0.143	-0.085	0.169	0.286	0.072	-0.179	0.299
C55:2 TAG	TAG	C8-pos	-0.079	-0.071	0.996	0.345	-0.074	-0.134	0.966	0.102	-0.044	-0.023	0.999	0.995	-0.001	-0.124	0.779	0.451	-0.024	-0.057	0.99	0.929	-0.073	-0.134	0.972	0.908	-0.033	-0.095	0.92	0.622	-0.007	-0.055	0.808	0.829	0	-0.08	0.971	0.952	0.075	-0.176	0.075	0.111	0.066	-0.116	0.316	0.401	0.018	-0.21	0.339
C56:10 TAG	TAG	C8-pos	-0.066	-0.107	0.996	0.15	-0.017	-0.045	0.967	0.845	-0.02	-0.003	0.999	0.995	-0.05	-0.058	0.996	0.719	-0.061	0.005	0.904	0.956	0.017	-0.076	0.972	0.924	0.008	-0.024	0.999	0.978	-0.051	-0.018	0.812	0.787	0.018	-0.095	0.877	0.851	0.071	-0.058	0.459	0.721	0.074	-0.059	0.555	0.584	0.036	-0.258	0.217
C56:9 TAG	TAG	C8-pos	-0.093	-0.133	0.996	0.029	-0.021	-0.051	0.967	0.802	-0.017	-0.003	0.999	0.995	-0.048	-0.068	0.994	0.711	-0.051	-0.021	0.993	0.979	0.001	-0.1	0.972	0.908	0.014	-0.034	0.95	0.967	-0.037	-0.02	0.892	0.879	0.027	-0.09	0.877	0.851	0.105	-0.056	0.306	0.482	0.108	-0.043	0.472	0.492	0.067	-0.234	0.217
C56:8 TAG	TAG	C8-pos	-0.133	-0.131	0.996	0.009	0.001	-0.032	0.967	0.934	-0.006	0.038	0.999	0.995	-0.003	-0.042	0.968	0.907	0	0.01	0.993	0.994	0.047	-0.11	0.972	0.908	0.051	-0.017	0.895	0.922	0.03	-0.013	0.798	0.914	0.078	-0.042	0.877	0.851	0.173	-0.034	0.126	0.142	0.171	0.009	0.423	0.263	0.181	-0.137	0.177
C56:7 TAG	TAG	C8-pos	-0.141	-0.135	0.996	0.007	-0.013	-0.08	0.966	0.576	-0.016	0.013	0.999	0.995	0.041	-0.084	0.779	0.607	0.045	-0.046	0.891	0.929	0.044	-0.135	0.972	0.908	0.057	-0.064	0.842	0.791	0.055	-0.048	0.496	0.704	0.054	-0.09	0.877	0.799	0.173	-0.115	0.03	0.073	0.149	-0.022	0.372	0.401	0.216	-0.136	0.164
C56:6 TAG	TAG	C8-pos	-0.094	-0.077	0.996	0.216	-0.03	-0.114	0.966	0.226	-0.013	-0.016	0.999	0.995	0.053	-0.067	0.779	0.672	0.058	-0.061	0.883	0.893	0.078	-0.16	0.855	0.908	0.072	-0.05	0.842	0.788	0.06	-0.042	0.501	0.704	0.06	-0.135	0.877	0.408	0.128	-0.167	0.033	0.087	0.133	-0.012	0.521	0.447	0.224	-0.082	0.217
C56:5 TAG	TAG	C8-pos	-0.058	-0.076	0.996	0.365	-0.074	-0.133	0.966	0.11	-0.03	-0.044	0.999	0.995	0.021	-0.096	0.779	0.582	0.012	-0.064	0.893	0.928	0.082	-0.176	0.855	0.891	0.015	-0.083	0.842	0.788	0.035	-0.075	0.477	0.687	0.037	-0.106	0.877	0.753	0.143	-0.179	0.021	0.052	0.124	0	0.601	0.495	0.101	-0.139	0.326
C56:4 TAG	TAG	C8-pos	-0.073	-0.074	0.996	0.308	-0.093	-0.128	0.966	0.102	-0.039	-0.015	0.999	0.995	0.027	-0.113	0.691	0.453	0.047	-0.069	0.883	0.893	0.067	-0.186	0.855	0.891	0.009	-0.086	0.842	0.74	0.07	-0.053	0.425	0.61	0.007	-0.091	0.948	0.851	0.117	-0.172	0.03	0.071	0.122	-0.014	0.556	0.537	0.08	-0.158	0.342
C56:3 TAG	TAG	C8-pos	-0.081	-0.043	0.996	0.488	-0.092	-0.105	0.967	0.14	-0.03	0.001	0.999	0.995	0.04	-0.105	0.674	0.471	0.074	-0.077	0.883	0.823	0	-0.119	0.972	0.908	-0.024	-0.076	0.95	0.797	0.054	-0.043	0.501	0.704	-0.013	-0.081	0.974	0.949	0.076	-0.172	0.052	0.087	0.101	-0.065	0.417	0.495	0.058	-0.172	0.339
C56:2 TAG	TAG	C8-pos	-0.067	-0.019	0.996	0.685	-0.093	-0.098	0.989	0.158	-0.048	0	0.999	0.995	-0.01	-0.091	0.915	0.607	0.019	-0.05	0.901	0.964	-0.037	-0.138	0.972	0.908	-0.043	-0.072	0.999	0.788	0.015	-0.061	0.616	0.762	-0.001	-0.06	0.974	0.996	0.062	-0.162	0.1	0.124	0.053	-0.073	0.591	0.586	0.017	-0.217	0.325
C56:1 TAG	TAG	C8-pos	-0.014	-0.02	0.996	0.951	-0.082	-0.119	0.966	0.11	-0.04	-0.026	0.999	0.995	-0.075	-0.095	0.994	0.459	-0.069	-0.041	0.993	0.927	-0.1	-0.175	0.972	0.891	-0.055	-0.093	0.986	0.534	-0.047	-0.118	0.712	0.478	-0.012	-0.076	0.974	0.954	-0.003	-0.155	0.388	0.2	0.001	-0.092	0.731	0.537	-0.037	-0.259	0.325
C58:11 TAG	TAG	C8-pos	-0.062	-0.084	0.996	0.277	-0.008	-0.014	0.989	0.981	-0.017	0.014	0.999	0.995	-0.049	-0.017	0.968	0.861	-0.06	0.05	0.886	0.927	0.015	-0.044	0.972	0.967	0.019	0.026	0.999	0.967	-0.04	0.02	0.692	0.854	0.035	-0.051	0.948	0.996	0.064	0.005	0.841	0.921	0.08	-0.006	0.788	0.68	0.051	-0.234	0.24
C58:10 TAG	TAG	C8-pos	-0.1	-0.128	0.996	0.027	-0.008	0.015	0.967	0.981	-0.026	0.02	0.999	0.995	-0.079	-0.003	0.915	0.717	-0.058	0.058	0.886	0.917	0	-0.083	0.972	0.908	0.02	0.03	0.999	0.967	-0.056	0.02	0.603	0.75	0.028	-0.026	0.974	0.996	0.054	0.008	0.921	0.945	0.089	0.007	0.804	0.624	0.071	-0.185	0.299
C58:9 TAG	TAG	C8-pos	-0.117	-0.109	0.996	0.036	-0.015	0	0.976	0.981	-0.024	0.045	0.999	0.995	-0.017	0.03	0.952	0.938	0.001	0.031	0.993	0.99	0.034	-0.097	0.972	0.908	0.058	0.032	0.999	0.901	-0.003	0.007	0.938	0.992	0.048	-0.003	0.974	0.996	0.09	0.005	0.687	0.739	0.105	0.034	0.846	0.537	0.135	-0.098	0.325
C58:8 TAG	TAG	C8-pos	-0.113	-0.097	0.996	0.07	-0.006	-0.067	0.966	0.68	0.005	0.033	0.999	0.995	0.075	-0.013	0.906	0.719	0.06	-0.027	0.893	0.929	0.121	-0.122	0.855	0.908	0.08	0.004	0.842	0.829	0.048	-0.031	0.592	0.778	0.078	-0.059	0.877	0.789	0.102	-0.058	0.322	0.528	0.119	0.032	0.788	0.498	0.178	-0.041	0.349
C58:7 TAG	TAG	C8-pos	-0.126	-0.089	0.996	0.074	-0.027	-0.088	0.966	0.447	-0.009	0.016	0.999	0.995	0.08	-0.056	0.691	0.607	0.09	-0.052	0.883	0.836	0.099	-0.167	0.855	0.891	0.112	-0.03	0.842	0.539	0.087	-0.012	0.496	0.618	0.079	-0.087	0.877	0.621	0.146	-0.128	0.04	0.111	0.15	0.027	0.604	0.417	0.24	-0.09	0.175
C58:6 TAG	TAG	C8-pos	-0.094	-0.078	0.996	0.215	-0.06	-0.112	0.966	0.207	-0.023	-0.018	0.999	0.995	0.054	-0.104	0.58	0.453	0.069	-0.061	0.883	0.881	0.074	-0.199	0.855	0.891	0.056	-0.067	0.842	0.771	0.066	-0.033	0.496	0.692	0.041	-0.117	0.877	0.619	0.118	-0.185	0.027	0.061	0.128	-0.008	0.556	0.492	0.147	-0.217	0.164
C60:12 TAG	TAG	C8-pos	-0.093	-0.091	0.996	0.13	0.009	0.019	0.989	0.972	0	0.044	0.999	0.995	-0.032	0.027	0.952	0.908	-0.044	0.086	0.883	0.881	0.046	-0.038	0.972	0.937	0.04	0.055	0.999	0.879	-0.011	0.036	0.797	0.908	0.068	0.001	0.971	0.949	0.082	0.05	0.944	0.673	0.101	0.04	0.877	0.537	0.081	-0.151	0.349
C32:1 PE	PE	C8-pos	0.114	0.115	0.996	0.056	0.015	-0.088	0.966	0.423	0.071	-0.061	0.999	0.995	0.124	-0.104	0.273	0.233	0.073	-0.012	0.893	0.928	-0.02	0.013	0.972	0.979	-0.016	-0.041	0.999	0.952	-0.037	-0.031	0.915	0.833	0.006	-0.138	0.877	0.507	-0.078	0.006	0.689	0.837	0.011	-0.05	0.865	0.817	-0.025	-0.055	0.955
C32:0 PE	PE	C8-pos	-0.085	-0.019	0.996	0.571	0.048	-0.05	0.966	0.698	0.039	0.05	0.999	0.995	-0.049	0.06	0.819	0.719	-0.066	0.039	0.886	0.928	0.014	0.051	0.972	0.95	-0.004	0.064	0.896	0.901	-0.052	0.07	0.425	0.606	-0.009	0.075	0.971	0.954	-0.06	0.062	0.459	0.721	-0.123	-0.03	0.736	0.492	-0.142	-0.109	0.955
C34:2 PE	PE	C8-pos	-0.004	0.011	0.996	0.987	-0.003	-0.084	0.966	0.532	0.023	-0.065	0.999	0.995	0.016	-0.166	0.53	0.212	-0.024	-0.035	0.993	0.986	-0.084	-0.066	0.972	0.908	-0.063	-0.09	0.999	0.536	-0.051	-0.033	0.865	0.75	-0.008	-0.101	0.948	0.799	-0.038	-0.058	0.98	0.934	0.056	-0.064	0.598	0.624	-0.033	-0.161	0.66
C34:0 PE	PE	C8-pos	-0.126	-0.07	0.996	0.147	0.026	-0.016	0.966	0.955	0.052	0.059	0.999	0.995	-0.041	0.074	0.779	0.662	-0.065	0.083	0.883	0.824	0.018	0.049	0.972	0.955	0.015	0.077	0.919	0.829	-0.043	0.122	0.322	0.478	0.011	0.093	0.971	0.851	-0.05	0.126	0.206	0.312	-0.06	0.027	0.77	0.791	-0.16	-0.097	0.894
C36:4 PE	PE	C8-pos	-0.013	0.014	0.996	0.968	-0.004	-0.096	0.966	0.395	0.093	-0.083	0.999	0.995	0.048	-0.095	0.69	0.543	0.019	-0.052	0.904	0.979	-0.02	-0.02	0.999	0.979	-0.032	-0.034	0.999	0.952	-0.074	-0.007	0.614	0.646	0.022	-0.114	0.877	0.753	-0.065	-0.011	0.881	0.934	0	-0.059	0.877	0.801	-0.08	-0.109	0.955
C36:3 PE	PE	C8-pos	-0.018	0.001	0.996	0.975	0.006	-0.07	0.966	0.684	0.075	-0.055	0.999	0.995	0.061	-0.127	0.505	0.373	-0.007	-0.003	0.993	0.994	-0.035	-0.028	0.982	0.967	-0.043	-0.07	0.999	0.829	-0.047	-0.042	0.915	0.75	0.005	-0.105	0.893	0.799	-0.047	-0.035	0.972	0.945	0.045	-0.075	0.604	0.624	-0.035	-0.171	0.639
C36:2 PE	PE	C8-pos	-0.02	-0.001	0.996	0.972	0.019	-0.087	0.966	0.465	0.034	-0.051	0.999	0.995	0.039	-0.128	0.57	0.373	-0.001	-0.07	0.904	0.928	-0.045	-0.085	0.972	0.908	-0.046	-0.118	0.895	0.419	-0.014	-0.088	0.666	0.646	0.014	-0.105	0.877	0.799	-0.003	-0.139	0.494	0.478	0.086	-0.093	0.316	0.432	0	-0.19	0.43
C36:1 PE	PE	C8-pos	0.083	0.014	0.996	0.645	0.059	-0.043	0.966	0.726	0.058	-0.047	0.999	0.995	0.188	-0.092	0.23	0.2	0.087	0.037	0.953	0.906	0.075	-0.032	0.972	0.921	0.01	-0.073	0.842	0.836	-0.087	-0.059	0.812	0.558	-0.022	-0.113	0.971	0.799	-0.045	0.035	0.779	0.95	-0.014	-0.067	0.903	0.77	0.015	-0.094	0.727
C36:0 PE	PE	C8-pos	-0.086	-0.052	0.996	0.396	0.014	-0.052	0.966	0.78	0.037	0.009	0.999	0.995	-0.035	0.005	0.968	0.938	-0.091	0.085	0.883	0.823	0.002	0.021	0.972	0.98	0.002	0.045	0.976	0.952	-0.084	0.12	0.313	0.478	0.015	0.051	0.974	0.996	-0.02	0.134	0.388	0.367	-0.049	0.017	0.865	0.874	-0.194	-0.056	0.66
C38:6 PE	PE	C8-pos	-0.046	-0.096	0.996	0.268	-0.016	-0.113	0.966	0.225	0.035	-0.029	0.999	0.995	-0.069	-0.075	0.997	0.579	-0.109	0.015	0.883	0.836	-0.062	-0.067	0.999	0.908	-0.079	-0.099	0.999	0.419	-0.065	-0.033	0.808	0.69	0.044	-0.125	0.877	0.59	-0.006	-0.092	0.778	0.782	0.016	-0.121	0.548	0.432	-0.032	-0.191	0.605
C38:5 PE	PE	C8-pos	-0.007	0.006	0.996	0.991	-0.008	-0.068	0.966	0.68	0.079	-0.055	0.999	0.995	0.085	-0.091	0.53	0.453	0.092	-0.032	0.886	0.893	-0.036	-0.064	0.972	0.924	-0.027	-0.04	0.999	0.951	-0.027	-0.008	0.887	0.934	0.034	-0.1	0.877	0.799	-0.001	-0.014	0.99	0.999	0.064	-0.077	0.548	0.564	0.012	-0.155	0.565
C38:4 PE	PE	C8-pos	-0.072	-0.021	0.996	0.656	-0.021	-0.08	0.966	0.494	0.042	-0.03	0.999	0.995	-0.015	-0.071	0.952	0.719	-0.043	-0.057	0.993	0.929	-0.051	-0.068	0.972	0.908	-0.027	-0.033	0.999	0.962	-0.057	-0.037	0.856	0.704	0.039	-0.055	0.948	0.98	0.007	-0.1	0.598	0.673	0.029	-0.058	0.77	0.762	-0.135	-0.164	0.955
C38:2 PE	PE	C8-pos	-0.127	-0.084	0.996	0.068	-0.004	-0.021	0.967	0.972	0.043	0.027	0.999	0.995	-0.049	-0.008	0.96	0.861	-0.074	0.055	0.883	0.89	-0.106	0.014	0.972	0.908	-0.061	0.018	0.842	0.901	-0.078	0.09	0.313	0.478	-0.029	0.04	0.974	0.996	-0.037	0	0.944	0.969	-0.007	-0.074	0.841	0.702	-0.198	-0.189	0.981
C40:6 PE	PE	C8-pos	-0.033	-0.078	0.996	0.458	-0.028	-0.14	0.966	0.102	-0.011	-0.04	0.999	0.995	-0.089	-0.101	0.996	0.373	-0.08	-0.043	0.975	0.893	-0.072	-0.123	0.972	0.908	-0.086	-0.144	0.939	0.343	-0.034	-0.11	0.668	0.527	0.046	-0.116	0.877	0.619	0.077	-0.207	0.04	0.049	0.08	-0.146	0.169	0.24	0.081	-0.2	0.221
C34:2 PE plasmalogen	PE_P	C8-pos	0.121	0.061	0.996	0.216	0.029	-0.026	0.966	0.923	0.086	-0.005	0.999	0.995	0.079	-0.006	0.915	0.722	0.007	0.095	0.893	0.893	0.013	0.007	0.986	0.989	-0.006	0.034	0.976	0.967	-0.105	0.089	0.313	0.478	-0.026	-0.015	0.977	0.996	-0.069	0.154	0.108	0.2	-0.088	0.056	0.518	0.547	-0.185	0.014	0.483
C36:5 PE plasmalogen	PE_P	C8-pos	-0.043	0.011	0.996	0.886	0.033	0.014	0.967	0.936	0.102	-0.003	0.999	0.995	0.054	0.018	0.968	0.861	0.046	-0.032	0.897	0.979	0.026	0.039	0.98	0.967	0.029	0.039	0.999	0.951	-0.081	0.038	0.425	0.566	0.034	-0.062	0.948	0.98	-0.032	0.025	0.869	0.966	0.013	-0.013	0.952	0.976	-0.158	-0.078	0.859
C36:3 PE plasmalogen	PE_P	C8-pos	0.073	-0.001	0.996	0.701	0.073	-0.009	0.966	0.765	0.073	-0.016	0.999	0.995	0.072	-0.039	0.805	0.717	-0.037	0.073	0.886	0.927	-0.01	-0.004	0.986	0.989	-0.013	-0.003	0.999	0.998	-0.114	0.076	0.313	0.478	-0.061	-0.016	0.974	0.996	-0.114	0.122	0.083	0.2	-0.066	0.013	0.805	0.791	-0.163	-0.071	0.806
C36:2 PE plasmalogen	PE_P	C8-pos	0.11	0.051	0.996	0.292	0.05	-0.024	0.966	0.844	0.093	-0.023	0.999	0.995	0.089	-0.013	0.849	0.679	0.012	0.144	0.883	0.823	0.022	0.011	0.972	0.979	-0.015	0.035	0.95	0.967	-0.123	0.103	0.313	0.478	-0.036	0.015	0.974	0.996	-0.074	0.198	0.04	0.071	-0.071	0.079	0.465	0.537	-0.136	0.048	0.517
C36:1 PE plasmalogen	PE_P	C8-pos	-0.105	-0.122	0.996	0.032	0.051	0.065	0.967	0.553	0.09	0.053	0.999	0.995	-0.047	0.082	0.767	0.607	-0.153	0.063	0.849	0.767	-0.062	0.052	0.972	0.908	0	0.1	0.842	0.611	-0.075	0.124	0.313	0.478	0.024	0.07	0.974	0.954	-0.032	0.079	0.527	0.728	-0.058	-0.027	0.952	0.781	-0.22	-0.083	0.645
C38:7 PE plasmalogen	PE_P	C8-pos	-0.022	0.051	0.996	0.717	-0.005	-0.013	0.989	0.981	0.064	0.028	0.999	0.995	-0.075	0.02	0.876	0.719	-0.08	0.072	0.883	0.823	-0.035	0.043	0.972	0.94	-0.026	0.045	0.871	0.918	-0.078	0.04	0.425	0.565	0.023	0.021	0.996	0.996	-0.043	0.032	0.741	0.945	-0.046	-0.002	0.927	0.89	-0.19	-0.051	0.66
C38:6 PE plasmalogen	PE_P	C8-pos	-0.027	0.037	0.996	0.829	0.006	-0.023	0.967	0.965	0.09	-0.035	0.999	0.995	0.004	-0.005	0.996	0.993	-0.093	-0.005	0.893	0.913	-0.047	0.015	0.972	0.967	-0.026	0.012	0.976	0.973	-0.123	0.052	0.313	0.478	-0.019	-0.044	0.974	0.996	-0.109	0.057	0.251	0.428	-0.05	-0.027	0.952	0.817	-0.268	-0.042	0.322
C38:5 PE plasmalogen	PE_P	C8-pos	-0.022	0.017	0.996	0.951	0.052	0.002	0.966	0.882	0.122	-0.03	0.999	0.995	0.061	0.008	0.952	0.853	0.022	0.015	0.993	0.99	0.018	0.006	0.972	0.981	0.012	0.028	0.999	0.967	-0.103	0.052	0.322	0.478	0.015	-0.042	0.974	0.996	-0.038	0.085	0.529	0.739	-0.003	0.002	0.986	0.998	-0.169	-0.062	0.758
C40:7 PE plasmalogen	PE_P	C8-pos	-0.025	0.019	0.996	0.935	0.034	-0.014	0.966	0.934	0.107	-0.004	0.999	0.995	-0.037	0.012	0.952	0.932	-0.077	0.103	0.883	0.823	-0.026	0.012	0.972	0.979	-0.016	0.026	0.976	0.967	-0.095	0.053	0.332	0.491	0.026	-0.012	0.974	0.996	-0.044	0.088	0.447	0.658	-0.042	-0.003	0.927	0.906	-0.184	-0.051	0.675
C44:13 PE plasmalogen	PE_P	C8-pos	0.055	0.114	0.996	0.155	0.036	0.028	0.989	0.87	0.021	-0.006	0.999	0.995	0.036	0.044	0.996	0.841	0.011	-0.015	0.993	0.99	0.082	0.043	0.972	0.908	0.085	0.053	0.976	0.615	0.066	0.021	0.733	0.701	0.109	0.043	0.971	0.619	0.061	0.101	0.944	0.519	0.028	0.103	0.79	0.488	0.099	0.222	0.677
C34:3 PE plasmalogen	PE_P	HILIC-pos	0.058	0	0.996	0.76	0.067	-0.023	0.966	0.74	0.08	-0.015	0.999	0.995	0.02	0.001	0.991	0.969	0	0.037	0.985	0.99	-0.046	0.016	0.972	0.967	-0.022	-0.035	0.999	0.967	-0.052	0.051	0.496	0.704	-0.04	-0.025	0.974	0.996	-0.001	0.019	0.969	0.991	-0.025	-0.042	0.971	0.867	-0.251	-0.184	0.913
C36:2 PS plasmalogen	PE_P	HILIC-pos	-0.067	-0.047	0.996	0.557	0.031	-0.016	0.966	0.934	0.08	0.034	0.999	0.995	-0.043	0.032	0.915	0.861	-0.016	0.059	0.893	0.948	-0.045	-0.036	0.972	0.942	-0.005	-0.025	0.999	0.978	-0.023	0.04	0.671	0.854	0.002	0.045	0.974	0.996	0.034	0.064	0.944	0.911	0.022	-0.06	0.782	0.775	-0.185	-0.161	0.965
C30:1 PC	PC	C8-pos	0	0.041	0.996	0.846	-0.021	-0.058	0.966	0.739	0.006	0.005	0.999	0.995	-0.063	0.012	0.915	0.841	-0.054	-0.005	0.953	0.979	-0.053	0.051	0.972	0.924	-0.059	0.02	0.842	0.905	-0.099	0.037	0.425	0.542	-0.05	-0.032	0.974	0.996	-0.098	-0.019	0.667	0.63	-0.161	-0.083	0.831	0.24	-0.223	-0.088	0.639
C30:0 PC	PC	C8-pos	-0.067	-0.02	0.996	0.686	0.019	-0.027	0.966	0.934	0.044	0.029	0.999	0.995	-0.032	0.049	0.915	0.841	-0.032	0.032	0.904	0.979	0.002	0.045	0.972	0.967	-0.005	0.048	0.942	0.934	-0.056	0.07	0.425	0.606	-0.015	0.019	0.974	0.996	-0.062	0.05	0.525	0.789	-0.099	-0.021	0.812	0.613	-0.176	-0.119	0.915
C32:2 PC	PC	C8-pos	-0.047	-0.046	0.996	0.676	-0.002	-0.029	0.967	0.936	0.016	0.026	0.999	0.995	-0.055	0.011	0.934	0.861	-0.051	0.008	0.921	0.979	-0.069	0.045	0.972	0.924	-0.06	0.018	0.842	0.902	-0.109	0.058	0.313	0.478	-0.064	-0.019	0.974	0.98	-0.104	-0.009	0.575	0.607	-0.094	-0.089	0.996	0.432	-0.229	-0.123	0.725
C32:1 PC	PC	C8-pos	0.013	0.038	0.996	0.856	-0.02	-0.059	0.966	0.726	0.033	0.009	0.999	0.995	-0.032	0.008	0.968	0.948	-0.033	0.02	0.929	0.99	-0.012	0.054	0.972	0.935	-0.043	0.037	0.842	0.907	-0.059	0.05	0.454	0.69	-0.039	-0.017	0.974	0.996	-0.093	0.03	0.448	0.658	-0.141	-0.035	0.674	0.432	-0.267	-0.04	0.289
C32:0 PC	PC	C8-pos	-0.118	-0.059	0.996	0.216	0.03	-0.004	0.967	0.965	0.093	0.05	0.999	0.995	0.004	0.073	0.934	0.719	-0.015	0.061	0.895	0.929	0.02	0.03	0.982	0.979	0.032	0.071	0.976	0.836	-0.013	0.106	0.436	0.558	0.023	0.062	0.974	0.996	-0.038	0.119	0.309	0.413	-0.041	0.038	0.803	0.817	-0.191	-0.092	0.757
C34:4 PC	PC	C8-pos	-0.017	-0.049	0.996	0.743	-0.011	-0.035	0.967	0.908	0.006	-0.004	0.999	0.995	-0.065	-0.022	0.952	0.814	-0.071	-0.011	0.921	0.929	-0.028	0	0.972	0.979	-0.066	-0.001	0.896	0.901	-0.156	0.017	0.313	0.478	-0.067	-0.054	0.974	0.851	-0.107	-0.059	0.841	0.413	-0.104	-0.124	0.952	0.24	-0.235	-0.179	0.915
C34:3 PC	PC	C8-pos	0.006	0.011	0.996	0.987	-0.004	-0.051	0.966	0.802	0.044	-0.009	0.999	0.995	-0.057	-0.024	0.968	0.844	-0.055	-0.009	0.955	0.979	-0.051	0.04	0.972	0.929	-0.097	0.018	0.842	0.736	-0.141	0.033	0.313	0.478	-0.078	-0.036	0.974	0.851	-0.144	0.012	0.273	0.311	-0.163	-0.053	0.647	0.278	-0.297	-0.022	0.177
C34:2 PC	PC	C8-pos	-0.095	-0.05	0.996	0.295	-0.013	-0.009	0.989	0.981	0.029	0.035	0.999	0.995	-0.077	-0.016	0.934	0.717	-0.054	0.038	0.887	0.928	-0.119	0.002	0.972	0.908	-0.061	0.001	0.896	0.901	-0.048	0.048	0.509	0.704	-0.027	0.033	0.974	0.996	0.008	-0.036	0.937	0.975	0.011	-0.059	0.836	0.786	-0.18	-0.23	0.928
C34:1 PC	PC	C8-pos	-0.021	0.006	0.996	0.968	-0.028	-0.056	0.967	0.726	0.072	0.017	0.999	0.995	-0.018	-0.007	0.994	0.969	-0.037	0.021	0.922	0.986	-0.067	0.011	0.972	0.932	-0.044	0.03	0.861	0.93	-0.05	0.048	0.501	0.704	-0.018	-0.006	0.977	0.996	-0.044	-0.01	0.944	0.965	-0.071	-0.062	0.981	0.585	-0.248	-0.094	0.572
C34:0 PC	PC	C8-pos	-0.094	-0.029	0.996	0.476	0.029	-0.003	0.967	0.972	0.098	0.033	0.999	0.995	0.002	0.055	0.952	0.844	-0.005	0.059	0.911	0.953	0.028	0.002	0.972	0.979	0.015	0.054	0.976	0.905	-0.052	0.092	0.423	0.542	0.014	0.04	0.974	0.996	-0.029	0.1	0.448	0.607	-0.047	0.028	0.812	0.827	-0.216	-0.101	0.705
C36:4 PC	PC	C8-pos	-0.083	-0.089	0.996	0.216	-0.043	-0.045	0.989	0.777	0.01	0.007	0.999	0.995	-0.073	-0.008	0.917	0.765	-0.046	0.037	0.893	0.956	-0.058	-0.038	0.972	0.929	-0.042	0.053	0.842	0.862	-0.077	0.033	0.425	0.61	0.008	0.01	0.996	0.996	-0.023	-0.022	0.99	0.983	-0.04	-0.046	0.981	0.805	-0.194	-0.163	0.955
C36:4 hydroxy-PC	PC	C8-pos	-0.075	-0.056	0.996	0.465	-0.023	0.043	0.966	0.845	0.026	0.046	0.999	0.995	-0.036	0.033	0.918	0.861	-0.066	0.133	0.849	0.823	-0.024	-0.026	0.999	0.979	0.019	0.021	0.999	0.973	-0.036	0.041	0.592	0.778	0.029	0.007	0.974	0.996	-0.002	0.094	0.61	0.748	0.015	-0.094	0.604	0.55	-0.073	-0.149	0.823
C36:3 PC	PC	C8-pos	-0.008	0.021	0.996	0.951	-0.058	-0.053	0.989	0.628	0.027	-0.015	0.999	0.995	-0.08	-0.056	0.968	0.607	-0.127	-0.003	0.883	0.823	-0.087	-0.039	0.972	0.908	-0.097	-0.014	0.842	0.733	-0.09	-0.026	0.616	0.565	-0.071	-0.027	0.974	0.949	-0.094	-0.076	0.944	0.481	-0.112	-0.056	0.899	0.45	-0.273	-0.091	0.452
C36:2 PC	PC	C8-pos	-0.09	-0.006	0.996	0.479	-0.032	-0.018	0.989	0.934	0.048	0.012	0.999	0.995	-0.064	-0.021	0.952	0.776	-0.051	0.018	0.897	0.979	-0.113	-0.011	0.972	0.908	-0.067	-0.011	0.92	0.885	-0.056	0.04	0.501	0.704	-0.035	0.025	0.974	0.996	-0.011	-0.045	0.944	0.965	-0.013	-0.043	0.952	0.872	-0.214	-0.178	0.955
C36:1 PC	PC	C8-pos	-0.006	0.039	0.996	0.856	-0.031	-0.06	0.967	0.68	0.09	-0.01	0.999	0.995	-0.016	0.007	0.972	0.969	-0.045	0.013	0.922	0.982	-0.058	0.001	0.972	0.95	-0.048	0.023	0.878	0.934	-0.077	0.05	0.425	0.565	-0.037	-0.026	0.975	0.996	-0.059	-0.024	0.939	0.921	-0.09	-0.051	0.927	0.537	-0.299	-0.09	0.349
C36:0 PC	PC	C8-pos	-0.064	0.02	0.996	0.692	0.009	-0.019	0.967	0.972	0.101	-0.012	0.999	0.995	0.015	0.013	0.996	0.969	0.024	0.013	0.993	0.99	0.02	-0.022	0.972	0.979	0.006	0.025	0.999	0.978	-0.066	0.069	0.425	0.558	0.037	-0.01	0.974	0.996	0.019	0.02	0.99	0.983	-0.016	-0.003	0.977	0.979	-0.22	-0.116	0.758
C38:6 PC	PC	C8-pos	-0.027	-0.084	0.996	0.399	-0.009	-0.031	0.967	0.934	0.028	0.026	0.999	0.995	-0.086	-0.033	0.952	0.612	-0.11	0.072	0.883	0.823	-0.045	-0.057	0.986	0.924	-0.06	-0.025	0.976	0.901	-0.091	0.036	0.425	0.542	0.006	-0.07	0.971	0.988	0.037	-0.099	0.448	0.635	0	-0.114	0.608	0.468	-0.13	-0.214	0.848
C38:4 PC	PC	C8-pos	-0.09	-0.092	0.996	0.16	-0.041	-0.034	0.989	0.844	0.029	-0.003	0.999	0.995	-0.075	-0.002	0.915	0.719	-0.055	0.04	0.887	0.928	-0.06	-0.071	0.986	0.908	-0.042	0.034	0.842	0.907	-0.093	0.034	0.425	0.54	-0.005	-0.001	0.996	0.996	-0.02	-0.055	0.944	0.945	-0.039	-0.047	0.977	0.797	-0.219	-0.197	0.966
C38:3 PC	PC	C8-pos	-0.008	0.039	0.996	0.846	-0.081	-0.055	0.967	0.439	0.019	-0.033	0.999	0.995	-0.101	-0.037	0.917	0.543	-0.14	0.01	0.883	0.823	-0.072	-0.063	0.972	0.908	-0.097	-0.025	0.861	0.702	-0.108	-0.038	0.589	0.478	-0.069	-0.044	0.974	0.881	-0.074	-0.093	0.99	0.481	-0.114	-0.032	0.79	0.495	-0.282	-0.078	0.349
C38:2 PC	PC	C8-pos	-0.009	0.06	0.996	0.656	-0.035	-0.055	0.967	0.68	0.07	-0.038	0.999	0.995	-0.07	-0.044	0.968	0.694	-0.096	-0.002	0.891	0.893	-0.063	-0.026	0.972	0.924	-0.078	-0.011	0.895	0.836	-0.093	0.021	0.425	0.565	-0.067	-0.054	0.974	0.851	-0.087	-0.078	0.969	0.481	-0.091	-0.036	0.885	0.565	-0.284	-0.053	0.299
C40:10 PC	PC	C8-pos	-0.019	-0.061	0.996	0.645	-0.051	-0.059	0.989	0.6	0.034	0.018	0.999	0.995	-0.062	-0.041	0.968	0.719	-0.106	0.015	0.883	0.836	-0.029	-0.009	0.972	0.979	-0.06	-0.02	0.976	0.901	-0.114	0.049	0.313	0.478	-0.013	-0.078	0.974	0.953	-0.005	-0.05	0.93	0.956	-0.028	-0.124	0.711	0.412	-0.225	-0.133	0.787
C40:9 PC	PC	C8-pos	0.029	-0.062	0.996	0.594	0.001	-0.015	0.967	0.981	0.034	0.048	0.999	0.995	-0.06	-0.01	0.952	0.841	-0.117	0.079	0.877	0.823	0.007	-0.067	0.972	0.924	-0.016	-0.035	0.999	0.967	-0.069	0.018	0.544	0.692	0.054	-0.094	0.877	0.782	0.078	-0.075	0.36	0.607	0.045	-0.098	0.504	0.52	-0.05	-0.119	0.913
C40:6 PC	PC	C8-pos	-0.003	-0.058	0.996	0.676	-0.019	-0.046	0.967	0.824	0.038	0.009	0.999	0.995	-0.094	-0.035	0.934	0.587	-0.109	0.045	0.883	0.823	-0.063	-0.081	0.972	0.908	-0.068	-0.056	0.999	0.788	-0.103	0.01	0.425	0.527	-0.003	-0.097	0.948	0.851	0.041	-0.137	0.251	0.351	-0.003	-0.116	0.61	0.45	-0.141	-0.216	0.891
C34:3 PC plasmalogen	PC_P	C8-pos	-0.074	-0.09	0.996	0.216	0.075	0.075	0.989	0.296	0.116	0.043	0.999	0.995	-0.047	0.069	0.779	0.693	-0.103	0.029	0.883	0.836	-0.138	0.031	0.972	0.908	-0.029	0.014	0.964	0.967	-0.062	0.063	0.425	0.606	-0.011	-0.028	0.977	0.996	-0.024	-0.023	0.99	0.981	0.001	-0.045	0.903	0.86	-0.22	-0.261	0.954
C34:2 PC plasmalogen	PC_P	C8-pos	-0.076	-0.046	0.996	0.465	0.033	0.02	0.989	0.923	0.066	0.028	0.999	0.995	-0.027	0.022	0.952	0.938	-0.064	0.014	0.893	0.936	-0.104	0.037	0.972	0.908	-0.017	-0.009	0.999	0.998	-0.05	0.039	0.547	0.72	-0.021	0.017	0.974	0.996	-0.021	0.001	0.944	0.991	0.012	-0.025	0.927	0.959	-0.188	-0.237	0.947
C34:1 PC plasmalogen	PC_P	C8-pos	-0.025	0.02	0.996	0.927	-0.014	-0.028	0.976	0.934	0.077	0.022	0.999	0.995	-0.047	0.042	0.906	0.795	-0.116	0.041	0.883	0.823	-0.098	0.008	0.972	0.908	-0.04	0.061	0.842	0.836	-0.064	0.093	0.322	0.503	-0.032	0.033	0.974	0.996	-0.064	0.048	0.517	0.764	-0.101	0.004	0.643	0.55	-0.28	-0.052	0.299
C36:5 PC plasmalogen	PC_P	C8-pos	-0.07	-0.104	0.996	0.15	0.011	0.035	0.967	0.908	0.061	0.042	0.999	0.995	-0.112	0.069	0.39	0.373	-0.145	0.078	0.849	0.767	-0.097	-0.001	0.972	0.908	-0.035	0.08	0.842	0.74	-0.08	0.096	0.313	0.478	0.005	0.003	0.996	0.996	-0.035	-0.004	0.944	0.966	-0.044	-0.024	0.961	0.859	-0.229	-0.173	0.924
C36:4 PC plasmalogen	PC_P	C8-pos	-0.049	-0.028	0.996	0.743	-0.013	-0.019	0.989	0.972	0.057	-0.004	0.999	0.995	-0.079	-0.003	0.915	0.717	-0.133	0.052	0.877	0.823	-0.09	-0.007	0.972	0.908	-0.029	0.035	0.896	0.952	-0.073	0.038	0.425	0.606	-0.012	-0.006	0.996	0.996	-0.041	-0.025	0.965	0.953	-0.055	-0.017	0.927	0.817	-0.254	-0.148	0.757
C36:3 PC plasmalogen	PC_P	C8-pos	0.009	0.047	0.996	0.78	-0.018	-0.032	0.974	0.923	0.056	0.001	0.999	0.995	-0.039	-0.021	0.991	0.9	-0.143	0.024	0.883	0.823	-0.089	-0.008	0.972	0.908	-0.043	-0.023	0.999	0.951	-0.087	-0.007	0.551	0.565	-0.066	-0.008	0.974	0.954	-0.065	-0.044	0.944	0.841	-0.079	-0.021	0.877	0.674	-0.295	-0.118	0.536
C36:2 PC plasmalogen	PC_P	C8-pos	-0.01	0.027	0.996	0.935	-0.023	-0.046	0.967	0.824	0.06	-0.01	0.999	0.995	-0.026	0.001	0.968	0.959	-0.128	0.032	0.883	0.823	-0.106	-0.021	0.972	0.908	-0.064	0.018	0.842	0.879	-0.108	0.059	0.313	0.478	-0.062	0.006	0.971	0.98	-0.082	0.026	0.552	0.739	-0.098	-0.035	0.865	0.538	-0.326	-0.074	0.299
C36:1 PC plasmalogen	PC_P	C8-pos	0.062	0.081	0.996	0.342	-0.012	-0.034	0.967	0.923	0.087	-0.016	0.999	0.995	0.002	0.025	0.987	0.959	-0.113	0.049	0.883	0.823	-0.08	-0.016	0.972	0.908	-0.059	0.045	0.842	0.836	-0.124	0.082	0.313	0.478	-0.048	0.015	0.974	0.996	-0.074	0.084	0.302	0.528	-0.121	0.006	0.556	0.488	-0.365	0.048	0.097
C38:7 PC plasmalogen	PC_P	C8-pos	-0.05	-0.089	0.996	0.291	0.037	0.025	0.989	0.889	0.072	0.067	0.999	0.995	-0.095	0.072	0.53	0.453	-0.11	0.119	0.849	0.767	-0.054	0.023	0.972	0.937	-0.034	0.068	0.842	0.829	-0.076	0.101	0.313	0.478	0.021	-0.009	0.974	0.996	0.01	0.008	0.99	0.999	-0.031	-0.058	0.952	0.762	-0.174	-0.19	0.969
C38:6 PC plasmalogen	PC_P	C8-pos	-0.031	-0.044	0.996	0.739	0.026	-0.019	0.966	0.934	0.064	0.032	0.999	0.995	-0.074	0.014	0.906	0.719	-0.097	0.109	0.849	0.823	-0.05	0.012	0.972	0.955	-0.017	0.029	0.95	0.967	-0.067	0.047	0.425	0.62	0.017	-0.021	0.974	0.996	0.02	-0.014	0.944	0.983	-0.024	-0.055	0.952	0.783	-0.17	-0.209	0.955
C38:4 PC plasmalogen	PC_P	C8-pos	-0.016	-0.021	0.996	0.951	-0.024	-0.032	0.989	0.908	0.067	-0.025	0.999	0.995	-0.089	-0.018	0.915	0.621	-0.162	0.051	0.849	0.767	-0.112	-0.027	0.972	0.908	-0.065	0.036	0.842	0.836	-0.108	0.045	0.322	0.478	-0.036	0.008	0.974	0.996	-0.049	-0.01	0.93	0.945	-0.088	-0.02	0.841	0.589	-0.289	-0.085	0.4
C40:7 PC plasmalogen	PC_P	C8-pos	-0.023	-0.053	0.996	0.702	-0.017	-0.049	0.967	0.788	0.051	0.032	0.999	0.995	-0.097	-0.008	0.876	0.607	-0.152	0.086	0.849	0.747	-0.108	-0.007	0.972	0.908	-0.068	0.028	0.842	0.836	-0.095	0.06	0.322	0.478	-0.02	-0.026	0.996	0.996	-0.022	-0.034	0.99	0.966	-0.075	-0.085	0.975	0.489	-0.213	-0.151	0.913
C16:1 LPE	LPE	C8-pos	0.153	0.164	0.996	0.002	-0.028	-0.063	0.967	0.68	-0.005	-0.006	0.999	0.995	-0.014	-0.087	0.934	0.621	0.04	-0.003	0.973	0.99	-0.037	0.015	0.972	0.976	-0.038	0.057	0.842	0.867	-0.101	0.014	0.425	0.565	-0.041	-0.03	0.975	0.996	-0.07	0.012	0.689	0.894	-0.161	-0.027	0.555	0.346	-0.2	0.067	0.217
C16:0 LPE	LPE	C8-pos	0.084	0.097	0.996	0.16	-0.004	-0.042	0.966	0.878	0.037	0.014	0.999	0.995	-0.049	-0.059	0.996	0.719	-0.017	0.018	0.985	0.99	-0.025	-0.04	0.972	0.967	-0.039	0.02	0.92	0.958	-0.13	-0.013	0.425	0.478	-0.003	-0.038	0.974	0.996	-0.061	-0.034	0.944	0.894	-0.093	-0.084	0.985	0.432	-0.137	-0.121	0.969
C18:2 LPE	LPE	C8-pos	0.051	0.097	0.996	0.229	-0.027	-0.023	0.989	0.934	0.013	-0.013	0.999	0.995	-0.077	-0.114	0.968	0.373	0.002	-0.028	0.993	0.99	-0.107	-0.076	0.972	0.908	-0.037	0.027	0.896	0.952	-0.117	-0.009	0.425	0.491	-0.013	0.031	0.974	0.996	0.001	-0.056	0.878	0.945	-0.061	-0.068	0.977	0.589	-0.158	-0.078	0.823
C18:1 LPE	LPE	C8-pos	0.097	0.097	0.996	0.126	-0.037	-0.062	0.967	0.68	0.034	-0.028	0.999	0.995	-0.002	-0.087	0.915	0.607	0.029	-0.023	0.939	0.99	-0.062	-0.062	0.996	0.908	-0.029	0.019	0.95	0.967	-0.118	0	0.425	0.503	-0.013	0.019	0.974	0.996	-0.056	-0.026	0.944	0.945	-0.092	-0.09	0.995	0.432	-0.204	-0.06	0.639
C18:0 LPE	LPE	C8-pos	0.03	0.076	0.996	0.488	-0.026	-0.028	0.989	0.923	0.028	-0.008	0.999	0.995	-0.015	-0.052	0.968	0.857	-0.007	-0.028	0.993	0.99	-0.001	-0.069	0.972	0.924	-0.012	-0.002	0.999	0.998	-0.097	-0.039	0.616	0.513	0.005	-0.018	0.974	0.996	-0.018	-0.036	0.972	0.966	-0.059	-0.079	0.952	0.547	-0.172	-0.197	0.955
C20:4 LPE	LPE	C8-pos	0.049	0.071	0.996	0.476	-0.036	-0.041	0.989	0.824	0.004	-0.039	0.999	0.995	-0.057	-0.074	0.994	0.619	0.004	-0.049	0.929	0.979	-0.081	-0.066	0.972	0.908	-0.045	0.055	0.842	0.836	-0.126	0.003	0.425	0.478	0.005	0.058	0.974	0.996	-0.019	-0.044	0.944	0.956	-0.091	-0.053	0.935	0.547	-0.153	-0.015	0.602
C20:0 LPE	LPE	C8-pos	-0.001	0.049	0.996	0.743	-0.015	-0.024	0.989	0.951	0.001	0.026	0.999	0.995	-0.077	-0.102	0.994	0.431	-0.107	0.026	0.883	0.838	-0.082	-0.033	0.972	0.908	-0.095	0.025	0.842	0.722	-0.192	0.012	0.313	0.421	-0.08	0.018	0.893	0.881	-0.092	-0.01	0.672	0.719	-0.148	-0.06	0.77	0.278	-0.176	-0.108	0.891
C22:6 LPE	LPE	C8-pos	0.023	0.006	0.996	0.957	-0.006	-0.011	0.989	0.981	0.018	0.019	0.999	0.995	-0.095	-0.042	0.938	0.579	-0.025	0.014	0.974	0.99	-0.067	-0.063	0.982	0.908	-0.035	0.047	0.842	0.901	-0.108	0.02	0.425	0.503	0.027	0.049	0.975	0.996	0.009	-0.055	0.83	0.945	-0.053	-0.065	0.974	0.63	-0.091	-0.054	0.955
C22:0 LPE	LPE	C8-pos	-0.024	-0.027	0.996	0.897	-0.001	-0.054	0.966	0.777	0.036	-0.041	0.999	0.995	-0.077	-0.101	0.994	0.451	-0.14	0.068	0.875	0.823	-0.077	-0.06	0.972	0.908	-0.011	0.006	0.999	0.998	-0.127	0.06	0.313	0.478	-0.023	-0.004	0.974	0.996	-0.045	0.018	0.841	0.96	-0.069	-0.082	0.971	0.537	-0.205	-0.109	0.806
C18:3 LPE	LPE	HILIC-pos	0.113	0.093	0.996	0.089	0.026	-0.05	0.966	0.777	0.062	-0.007	0.999	0.995	-0.046	-0.064	0.994	0.711	0.017	0.011	0.993	0.99	-0.058	-0.027	0.972	0.937	-0.044	0.005	0.95	0.962	-0.105	0	0.44	0.542	-0.009	-0.033	0.974	0.996	-0.012	-0.037	0.944	0.967	-0.134	-0.1	0.952	0.263	-0.216	-0.091	0.699
C18:0 LPE A	LPE	HILIC-pos	0.034	0.056	0.996	0.674	0.003	-0.052	0.966	0.806	0.066	-0.008	0.999	0.995	-0.007	-0.047	0.968	0.861	0.038	-0.001	0.975	0.99	0.002	-0.041	0.972	0.967	-0.001	-0.013	0.999	0.998	-0.052	-0.007	0.755	0.793	0.027	-0.013	0.974	0.996	0.033	-0.031	0.839	0.965	-0.057	-0.084	0.952	0.538	-0.195	-0.188	0.981
C18:0 LPE B	LPE	HILIC-pos	0.033	-0.013	0.996	0.916	0.061	-0.035	0.966	0.739	0.022	0.029	0.999	0.995	-0.047	-0.007	0.968	0.9	-0.01	-0.002	0.993	0.994	0.023	-0.01	0.972	0.979	-0.009	0.041	0.95	0.952	-0.059	0.06	0.425	0.645	-0.006	0.035	0.974	0.996	0.02	0.004	0.972	0.991	-0.057	-0.019	0.935	0.817	-0.134	-0.094	0.955
C20:1 LPE	LPE	HILIC-pos	0.048	0.041	0.996	0.686	0.046	-0.027	0.966	0.844	0.076	0.021	0.999	0.995	-0.008	-0.032	0.987	0.938	-0.006	0.044	0.955	0.982	0.012	0.017	0.99	0.98	0.003	0.062	0.927	0.901	-0.053	0.074	0.425	0.62	0.02	0.01	0.977	0.996	0.006	0.004	0.99	0.999	-0.105	-0.049	0.89	0.496	-0.199	0.004	0.375
C14:0 LPC	LPC	C8-pos	0.05	0.074	0.996	0.458	0.023	-0.018	0.966	0.955	0.023	0.04	0.999	0.995	-0.054	-0.06	0.997	0.717	-0.034	0.013	0.957	0.99	0.016	-0.081	0.972	0.908	0.008	0.035	0.999	0.967	-0.097	0.011	0.439	0.558	-0.027	0.005	0.974	0.996	-0.017	-0.063	0.93	0.934	-0.08	-0.052	0.952	0.582	-0.087	-0.091	0.981
C22:6 LPC	LPC	C8-pos	0.086	0.046	0.996	0.396	0.01	0.034	0.967	0.923	0.008	0.03	0.999	0.995	-0.091	-0.03	0.934	0.609	-0.049	0.074	0.883	0.893	-0.037	-0.051	0.972	0.929	-0.028	0.073	0.842	0.829	-0.117	0.047	0.313	0.478	0.017	0.059	0.974	0.996	0.007	0.005	0.99	0.999	-0.041	-0.051	0.977	0.776	-0.097	-0.054	0.951
C16:1 LPC	LPC	C8-pos	0.112	0.157	0.996	0.009	-0.013	-0.011	0.989	0.981	0.026	0.019	0.999	0.995	-0.03	-0.046	0.994	0.861	-0.024	0.026	0.955	0.99	0.009	-0.013	0.972	0.989	0.012	0.072	0.927	0.836	-0.061	0.037	0.516	0.704	-0.008	0.02	0.974	0.996	-0.042	0.034	0.768	0.945	-0.11	0.014	0.589	0.537	-0.161	0.06	0.299
C16:0 LPC	LPC	C8-pos	0.06	0.05	0.996	0.575	0.003	-0.015	0.967	0.981	0.038	0.004	0.999	0.995	-0.045	-0.096	0.965	0.543	-0.047	0.021	0.904	0.979	-0.024	-0.115	0.972	0.908	-0.006	0.032	0.976	0.967	-0.08	0.004	0.551	0.645	0.006	0.019	0.979	0.996	0.008	-0.056	0.841	0.945	-0.046	-0.053	0.977	0.756	-0.12	-0.138	0.967
C18:3 LPC	LPC	C8-pos	0.088	0.081	0.996	0.207	-0.003	-0.03	0.967	0.939	0.036	-0.006	0.999	0.995	-0.058	-0.085	0.991	0.579	-0.041	-0.005	0.984	0.99	-0.038	-0.092	0.972	0.908	-0.027	0.039	0.896	0.951	-0.097	0.009	0.44	0.558	0.008	0.02	0.982	0.996	-0.007	-0.059	0.912	0.945	-0.07	-0.046	0.952	0.659	-0.139	-0.125	0.969
C18:2 LPC	LPC	C8-pos	0.026	0.076	0.996	0.51	-0.006	0.016	0.967	0.981	0.024	0.032	0.999	0.995	-0.105	-0.065	0.952	0.459	-0.038	0.031	0.897	0.979	-0.061	-0.058	0.986	0.908	-0.016	0.068	0.842	0.85	-0.074	0.031	0.45	0.645	0.014	0.083	0.974	0.932	0.004	0.003	0.99	0.999	-0.031	0.01	0.927	0.946	-0.11	-0.052	0.913
C18:1 LPC	LPC	C8-pos	0.113	0.135	0.996	0.023	-0.016	0.01	0.967	0.981	0.049	0.012	0.999	0.995	-0.046	-0.039	0.994	0.843	-0.044	0.057	0.886	0.928	-0.062	-0.042	0.972	0.924	-0.024	0.087	0.842	0.733	-0.09	0.037	0.425	0.558	0.001	0.062	0.974	0.996	-0.048	0.009	0.841	0.95	-0.1	-0.024	0.812	0.55	-0.194	-0.004	0.4
C18:0 LPC	LPC	C8-pos	0.03	0.014	0.996	0.916	-0.011	0.007	0.967	0.981	0.035	-0.008	0.999	0.995	-0.048	-0.083	0.968	0.607	-0.049	0.012	0.921	0.979	-0.023	-0.153	0.972	0.908	-0.002	-0.005	0.999	0.998	-0.071	-0.013	0.667	0.674	0.004	0	0.996	0.996	0.023	-0.091	0.552	0.739	-0.017	-0.082	0.846	0.634	-0.142	-0.19	0.93
C20:5 LPC	LPC	C8-pos	0.087	0.135	0.996	0.036	-0.003	-0.014	0.989	0.981	0.008	0.021	0.999	0.995	-0.075	-0.013	0.934	0.722	-0.084	0.075	0.883	0.823	-0.006	-0.035	0.972	0.979	-0.027	0.076	0.842	0.829	-0.094	-0.008	0.525	0.558	0.016	0.088	0.974	0.892	0.008	0.04	0.944	0.966	-0.071	0.031	0.674	0.674	-0.11	-0.016	0.795
C20:4 LPC	LPC	C8-pos	0.057	0.072	0.996	0.465	-0.023	0.006	0.967	0.977	-0.006	0	0.999	0.995	-0.077	-0.053	0.968	0.662	-0.025	0.041	0.904	0.979	-0.05	-0.078	0.972	0.908	-0.02	0.089	0.842	0.722	-0.102	0.011	0.425	0.55	0.029	0.082	0.974	0.881	-0.014	0.023	0.944	0.983	-0.043	0.015	0.877	0.881	-0.117	-0.042	0.853
C20:3 LPC	LPC	HILIC-pos	0.085	0.075	0.996	0.261	-0.013	-0.022	0.989	0.965	0.038	0.005	0.999	0.995	-0.053	-0.055	0.996	0.719	-0.031	0.036	0.904	0.979	-0.05	-0.054	0.999	0.924	-0.032	0.027	0.92	0.966	-0.052	-0.011	0.798	0.829	-0.01	0.041	0.974	0.996	-0.004	-0.045	0.944	0.965	-0.103	-0.032	0.841	0.541	-0.195	-0.037	0.55
C20:1 LPC	LPC	HILIC-pos	0.058	0.075	0.996	0.401	-0.008	-0.036	0.967	0.908	0.06	-0.002	0.999	0.995	0.005	-0.039	0.968	0.916	-0.037	0.032	0.904	0.979	-0.023	-0.06	0.972	0.924	-0.009	0.003	0.999	0.998	-0.051	0.03	0.589	0.762	-0.012	-0.002	0.983	0.996	-0.001	-0.048	0.93	0.96	-0.068	-0.067	0.995	0.547	-0.253	-0.091	0.565
C22:5 LPC	LPC	HILIC-pos	0.128	0.04	0.996	0.175	-0.013	-0.03	0.967	0.934	0.034	-0.037	0.999	0.995	-0.091	-0.063	0.968	0.518	-0.069	0.026	0.891	0.928	-0.08	-0.073	0.972	0.908	-0.06	0.012	0.871	0.902	-0.108	0.003	0.425	0.54	-0.021	0.015	0.974	0.996	-0.027	-0.051	0.952	0.945	-0.092	-0.063	0.952	0.518	-0.224	-0.055	0.5
C22:4 LPC	LPC	HILIC-pos	0.095	0.039	0.996	0.397	0.001	-0.043	0.966	0.87	0.033	-0.037	0.999	0.995	-0.047	-0.045	0.996	0.806	-0.031	0.054	0.893	0.948	-0.047	-0.064	0.972	0.908	-0.041	0.027	0.895	0.951	-0.107	0.007	0.425	0.54	-0.011	0.035	0.974	0.996	-0.012	-0.028	0.972	0.983	-0.076	-0.052	0.952	0.589	-0.218	-0.091	0.672
C24:0 LPC	LPC	HILIC-pos	-0.035	-0.053	0.996	0.676	0.036	-0.058	0.966	0.68	0.107	0.02	0.999	0.995	-0.023	-0.029	0.996	0.932	-0.034	0.039	0.903	0.979	0.001	-0.082	0.972	0.908	0.007	-0.002	0.999	0.998	-0.059	0.037	0.501	0.704	-0.002	-0.007	0.996	0.996	0.025	0.015	0.99	0.983	-0.03	-0.018	0.977	0.946	-0.185	-0.09	0.787
C16:1 LPC plasmalogen	LPC_P	HILIC-pos	0.067	-0.002	0.996	0.676	0.028	-0.006	0.967	0.965	0.059	0.026	0.999	0.995	-0.026	-0.016	0.994	0.948	-0.044	0.06	0.887	0.928	-0.048	-0.066	0.972	0.908	-0.001	0.034	0.995	0.967	-0.047	0.033	0.593	0.778	0.024	0.002	0.974	0.996	0.041	-0.05	0.632	0.921	-0.052	-0.06	0.977	0.672	-0.18	-0.186	0.981
C18:1 LPC plasmalogen	LPC_P	HILIC-pos	0.125	0.024	0.996	0.229	0.019	-0.099	0.966	0.296	0.021	-0.023	0.999	0.995	0.04	-0.032	0.917	0.861	-0.001	0.011	0.993	0.994	-0.001	-0.03	0.972	0.979	0.001	0.005	0.999	0.998	-0.069	0.022	0.534	0.692	-0.025	-0.033	0.996	0.996	-0.008	0.02	0.944	0.991	-0.106	-0.07	0.952	0.432	-0.261	-0.147	0.731
C14:0 SM	SM	C8-pos	-0.08	-0.046	0.996	0.465	-0.032	-0.019	0.989	0.934	0.033	0.033	0.999	0.995	-0.079	0.016	0.86	0.717	-0.114	0.021	0.883	0.823	-0.086	-0.016	0.972	0.909	-0.033	0.018	0.947	0.967	-0.06	0.084	0.419	0.542	-0.022	0.031	0.974	0.996	-0.006	0.001	0.99	0.999	-0.038	-0.037	0.999	0.834	-0.211	-0.218	0.979
C16:1 SM	SM	C8-pos	-0.044	-0.033	0.996	0.758	-0.029	-0.026	0.991	0.923	0.037	0.033	0.999	0.995	-0.1	0.014	0.779	0.587	-0.128	0.021	0.883	0.823	-0.09	-0.029	0.972	0.908	-0.051	0.026	0.842	0.905	-0.044	0.051	0.501	0.704	-0.005	0.015	0.974	0.996	-0.02	-0.024	0.99	0.983	-0.063	-0.036	0.952	0.741	-0.209	-0.193	0.969
C16:0 SM	SM	C8-pos	-0.068	-0.031	0.996	0.632	-0.025	-0.036	0.989	0.873	0.067	0.015	0.999	0.995	-0.071	0.013	0.913	0.747	-0.11	0.027	0.883	0.823	-0.086	-0.016	0.972	0.908	-0.047	0.036	0.842	0.901	-0.067	0.087	0.322	0.503	-0.019	0.029	0.974	0.996	-0.028	0.028	0.841	0.966	-0.056	-0.009	0.91	0.817	-0.248	-0.155	0.785
C18:1 SM	SM	C8-pos	-0.042	-0.034	0.996	0.758	-0.032	0	0.967	0.958	0.044	0.051	0.999	0.995	-0.083	0.027	0.779	0.662	-0.09	0.041	0.883	0.838	-0.067	-0.031	0.972	0.924	-0.022	0.036	0.92	0.952	-0.046	0.051	0.496	0.704	0.01	0.01	0.996	0.996	-0.005	-0.03	0.944	0.983	-0.056	-0.031	0.952	0.781	-0.196	-0.208	0.969
C18:0 SM	SM	C8-pos	-0.06	-0.012	0.996	0.74	-0.036	-0.017	0.967	0.923	0.057	0.021	0.999	0.995	-0.072	0.014	0.913	0.746	-0.081	0.014	0.886	0.917	-0.081	-0.023	0.972	0.908	-0.035	0.044	0.842	0.902	-0.061	0.07	0.425	0.565	-0.006	0.045	0.974	0.996	-0.025	-0.001	0.944	0.983	-0.054	-0.013	0.927	0.822	-0.223	-0.167	0.918
C20:0 SM	SM	C8-pos	-0.032	0.013	0.996	0.916	-0.045	-0.032	0.989	0.825	0.037	0.007	0.999	0.995	-0.085	-0.008	0.915	0.711	-0.084	0.022	0.886	0.898	-0.087	-0.023	0.972	0.908	-0.05	0.041	0.842	0.893	-0.082	0.041	0.425	0.558	-0.021	0.035	0.974	0.996	-0.024	-0.036	0.99	0.965	-0.073	-0.032	0.927	0.685	-0.226	-0.153	0.859
C22:1 SM	SM	C8-pos	-0.008	-0.002	0.996	0.993	-0.041	-0.041	0.989	0.788	0.053	0.005	0.999	0.995	-0.107	0.003	0.779	0.543	-0.116	0.03	0.883	0.823	-0.098	-0.037	0.972	0.908	-0.06	0.025	0.842	0.901	-0.078	0.037	0.425	0.567	-0.011	0.008	0.974	0.996	-0.013	-0.049	0.944	0.951	-0.063	-0.027	0.935	0.748	-0.223	-0.194	0.955
C22:0 SM	SM	C8-pos	-0.003	0.016	0.996	0.972	-0.031	-0.061	0.967	0.67	0.071	-0.024	0.999	0.995	-0.082	-0.017	0.917	0.717	-0.076	-0.001	0.893	0.928	-0.083	-0.051	0.972	0.908	-0.068	0.013	0.842	0.879	-0.098	0.024	0.425	0.54	-0.023	0.013	0.974	0.996	-0.032	-0.025	0.99	0.966	-0.061	-0.035	0.952	0.748	-0.265	-0.143	0.699
C24:1 SM	SM	C8-pos	-0.055	-0.017	0.996	0.758	-0.036	-0.068	0.967	0.599	0.066	0.007	0.999	0.995	-0.075	0.006	0.915	0.719	-0.115	0.011	0.883	0.823	-0.096	-0.027	0.972	0.908	-0.063	0.036	0.842	0.836	-0.075	0.087	0.313	0.478	-0.03	0.022	0.974	0.996	-0.057	0.008	0.782	0.929	-0.073	-0.018	0.877	0.702	-0.221	-0.102	0.696
C24:0 SM	SM	C8-pos	-0.011	0.016	0.996	0.968	0.02	-0.039	0.966	0.87	0.118	-0.01	0.999	0.995	-0.023	-0.015	0.996	0.959	-0.03	-0.008	0.993	0.99	-0.066	-0.052	0.972	0.908	-0.026	-0.007	0.999	0.975	-0.084	0.027	0.425	0.558	0.006	-0.028	0.974	0.996	-0.009	-0.012	0.99	0.997	-0.02	-0.018	0.996	0.96	-0.195	-0.171	0.966
C30:0 DAG	DAG	C8-pos	0.038	0.052	0.996	0.686	-0.019	0.054	0.966	0.772	-0.049	-0.042	0.999	0.995	0.005	0.011	0.996	0.983	0.005	-0.067	0.897	0.928	0.047	0.012	0.972	0.967	0.028	0.008	0.999	0.973	0.042	-0.071	0.436	0.649	0.014	0.015	0.996	0.996	0.016	-0.009	0.944	0.991	0.064	0.082	0.955	0.537	0.149	0.167	0.966
C34:3 DAG	DAG	C8-pos	-0.072	-0.17	0.996	0.01	-0.021	-0.082	0.966	0.539	-0.004	-0.029	0.999	0.995	0.009	-0.165	0.57	0.221	-0.042	-0.062	0.993	0.928	-0.036	-0.071	0.972	0.924	0.024	-0.13	0.842	0.409	0.075	-0.061	0.425	0.565	0.017	-0.106	0.877	0.799	0.153	-0.177	0.02	0.043	0.173	-0.147	0.036	0.097	0.111	-0.225	0.164
C34:2 DAG	DAG	C8-pos	-0.02	-0.086	0.996	0.409	-0.027	-0.068	0.966	0.659	-0.047	-0.033	0.999	0.995	0.048	-0.156	0.39	0.233	0.01	-0.064	0.893	0.928	0.046	-0.052	0.972	0.924	0.044	-0.134	0.842	0.343	0.099	-0.072	0.313	0.478	0.014	-0.111	0.877	0.753	0.09	-0.126	0.084	0.2	0.178	-0.089	0.074	0.151	0.263	-0.105	0.09
C34:1 DAG	DAG	C8-pos	-0.002	-0.077	0.996	0.499	-0.032	-0.073	0.966	0.592	-0.037	-0.027	0.999	0.995	0.064	-0.165	0.273	0.2	0.028	-0.05	0.893	0.95	0.047	-0.132	0.972	0.908	0.025	-0.116	0.842	0.442	0.036	-0.088	0.425	0.606	0.007	-0.127	0.877	0.621	0.08	-0.159	0.056	0.126	0.129	-0.108	0.153	0.248	0.137	-0.153	0.175
C36:4 DAG	DAG	C8-pos	-0.128	-0.242	0.996	0	-0.015	-0.046	0.967	0.845	-0.022	-0.022	0.999	0.995	-0.038	-0.129	0.915	0.418	-0.051	-0.068	0.993	0.917	-0.082	-0.12	0.972	0.908	-0.012	-0.14	0.842	0.347	0.001	-0.081	0.614	0.692	-0.014	-0.093	0.971	0.851	0.112	-0.183	0.023	0.049	0.188	-0.131	0.036	0.097	0.196	-0.246	0.049
C36:3 DAG	DAG	C8-pos	-0.09	-0.177	0.996	0.005	0.002	-0.038	0.966	0.908	-0.018	0.01	0.999	0.995	0.031	-0.13	0.57	0.373	0.024	-0.078	0.886	0.893	0.002	-0.119	0.972	0.908	0.034	-0.125	0.842	0.409	0.071	-0.063	0.425	0.565	0.029	-0.086	0.877	0.851	0.12	-0.162	0.026	0.061	0.242	-0.119	0.013	0.048	0.258	-0.191	0.035
C36:2 DAG	DAG	C8-pos	-0.033	-0.079	0.996	0.463	-0.04	-0.095	0.966	0.296	-0.009	-0.022	0.999	0.995	0.082	-0.134	0.296	0.221	0.062	-0.078	0.883	0.824	0.012	-0.119	0.972	0.908	-0.008	-0.114	0.842	0.477	0.018	-0.078	0.547	0.701	-0.003	-0.132	0.877	0.59	0.076	-0.202	0.029	0.043	0.135	-0.154	0.06	0.138	0.062	-0.164	0.31
C38:5 DAG	DAG	C8-pos	-0.005	-0.129	0.996	0.069	-0.001	-0.046	0.966	0.844	-0.033	-0.022	0.999	0.995	0.046	-0.113	0.616	0.453	-0.002	-0.041	0.975	0.979	0.022	-0.078	0.972	0.908	0.033	-0.046	0.842	0.905	0.012	-0.011	0.887	0.978	0.037	-0.105	0.877	0.732	0.057	-0.058	0.56	0.841	0.14	-0.078	0.182	0.32	0.23	-0.13	0.122
C38:4 DAG	DAG	C8-pos	0.029	-0.104	0.996	0.219	-0.005	-0.061	0.966	0.746	0.016	-0.04	0.999	0.995	0.104	-0.1	0.39	0.373	0.056	-0.076	0.883	0.881	0.104	-0.116	0.972	0.908	0.033	-0.067	0.842	0.836	-0.054	-0.026	0.817	0.758	0.019	-0.117	0.877	0.779	0.006	-0.043	0.93	0.966	0.085	-0.091	0.372	0.468	-0.009	-0.169	0.602
C16:1 CE	CE	C8-pos	0.152	0.191	0.996	0	0.036	0.052	0.967	0.769	0.008	0.029	0.999	0.995	0.019	0.1	0.917	0.579	0.003	0.041	0.976	0.986	0.057	0.137	0.972	0.908	0.022	0.09	0.901	0.733	-0.024	0.07	0.555	0.704	-0.039	0.038	0.971	0.996	-0.15	0.106	0.042	0.111	-0.18	0.036	0.169	0.24	-0.191	0.171	0.108
C16:0 CE	CE	C8-pos	0.035	0.101	0.996	0.249	0.066	0.126	0.966	0.121	0.01	0.053	0.999	0.995	-0.099	0.158	0.23	0.2	-0.093	0.1	0.849	0.823	0.006	0.062	0.972	0.929	0.051	0.105	0.95	0.475	-0.024	0.06	0.592	0.75	0.028	0.124	0.948	0.619	-0.072	0.116	0.181	0.341	-0.078	0.13	0.193	0.27	-0.088	0.086	0.524
C18:3 CE	CE	C8-pos	0.118	0.161	0.996	0.005	0.017	0.106	0.966	0.279	0.011	0.008	0.999	0.995	-0.054	0.072	0.779	0.621	-0.05	0.048	0.886	0.928	-0.002	0.086	0.972	0.908	-0.048	0.077	0.842	0.733	-0.102	0.03	0.425	0.542	-0.067	0.04	0.877	0.932	-0.226	0.091	0.02	0.041	-0.192	0.04	0.169	0.24	-0.3	0.141	0.068
C18:2 CE	CE	C8-pos	0.005	0.099	0.996	0.261	0.063	0.179	0.966	0.035	0.019	0.05	0.999	0.995	-0.068	0.156	0.296	0.2	-0.045	0.083	0.883	0.824	-0.108	0.09	0.972	0.908	0.004	0.087	0.842	0.74	-0.046	0.077	0.425	0.64	0.006	0.154	0.877	0.339	-0.041	0.113	0.388	0.528	-0.034	0.067	0.711	0.674	-0.098	-0.018	0.864
C18:1 CE	CE	C8-pos	0.049	0.09	0.996	0.297	0.039	0.088	0.966	0.408	0.065	0.051	0.999	0.995	-0.025	0.126	0.647	0.431	-0.04	0.078	0.883	0.881	-0.022	0.096	0.972	0.908	0.019	0.122	0.842	0.419	-0.061	0.118	0.313	0.478	-0.017	0.049	0.974	0.996	-0.109	0.074	0.174	0.341	-0.111	-0.022	0.751	0.537	-0.224	0.086	0.164
C18:0 CE	CE	C8-pos	-0.007	0.04	0.996	0.83	0.035	0.094	0.966	0.31	0.006	0.044	0.999	0.995	-0.064	0.062	0.779	0.662	0.028	0.102	0.897	0.823	0.043	0.007	0.972	0.976	0.032	0.067	0.999	0.836	-0.032	0.017	0.755	0.908	0.037	0.033	0.989	0.996	-0.054	0.017	0.796	0.945	-0.059	-0.018	0.927	0.851	-0.103	-0.021	0.843
C20:5 CE	CE	C8-pos	0.104	0.18	0.996	0.004	0.009	0.062	0.966	0.726	-0.02	0.011	0.999	0.995	-0.149	0.091	0.247	0.212	-0.173	0.079	0.849	0.608	-0.032	-0.01	0.972	0.979	-0.064	0.094	0.842	0.492	-0.107	0.012	0.425	0.503	-0.011	0.103	0.877	0.799	-0.103	0.097	0.13	0.298	-0.118	0.095	0.169	0.287	-0.187	0.1	0.217
C20:4 CE	CE	C8-pos	0.09	0.113	0.996	0.079	0.036	0.14	0.966	0.121	0.031	0.02	0.999	0.995	-0.05	0.15	0.39	0.257	-0.025	0.057	0.893	0.929	-0.019	0.005	0.972	0.981	0.018	0.147	0.842	0.343	-0.075	0.056	0.425	0.565	0.04	0.173	0.877	0.264	-0.07	0.117	0.174	0.339	-0.083	0.131	0.169	0.263	-0.102	0.143	0.289
C20:3 CE	CE	C8-pos	0.176	0.22	0.996	0	-0.026	0.071	0.966	0.635	0.014	-0.005	0.999	0.995	-0.107	0.087	0.39	0.373	-0.166	0.044	0.849	0.767	-0.042	0.028	0.972	0.967	-0.068	0.085	0.842	0.539	-0.123	-0.014	0.425	0.478	-0.066	0.06	0.877	0.851	-0.207	0.035	0.046	0.049	-0.224	0.092	0.036	0.097	-0.299	0.22	0.017
C22:6 CE	CE	C8-pos	0.133	0.121	0.996	0.019	0.013	0.115	0.966	0.215	0.01	0.051	0.999	0.995	-0.111	0.142	0.23	0.2	-0.119	0.106	0.849	0.767	-0.036	0.054	0.972	0.931	-0.033	0.097	0.842	0.557	-0.103	0.066	0.313	0.478	0.031	0.092	0.974	0.851	-0.053	0.083	0.412	0.653	-0.099	0.043	0.504	0.537	-0.094	0.12	0.396
C22:5 CE	CE	C8-pos	0.137	0.078	0.996	0.061	-0.007	0.045	0.966	0.861	0.034	-0.044	0.999	0.995	-0.09	0.07	0.558	0.471	-0.128	-0.006	0.883	0.823	-0.024	0	0.972	0.979	-0.049	0.058	0.842	0.829	-0.111	0.055	0.313	0.478	-0.036	0.038	0.971	0.996	-0.171	0.033	0.083	0.087	-0.141	0.016	0.417	0.401	-0.203	0.146	0.108
C14:0 CE	CE	C8-pos	0.085	0.132	0.996	0.036	0.083	0.097	0.967	0.215	0.006	0.059	0.999	0.995	0.01	0.164	0.655	0.212	-0.032	0.108	0.883	0.823	0.072	0.149	0.972	0.908	0.046	0.094	0.964	0.595	0.001	0.11	0.501	0.545	-0.036	0.079	0.877	0.881	-0.105	0.119	0.098	0.221	-0.159	0.054	0.192	0.278	-0.073	0.127	0.425
C34:2 PI	PI	C8-pos	-0.09	-0.09	0.996	0.155	-0.031	-0.075	0.966	0.531	0.027	-0.01	0.999	0.995	-0.102	-0.063	0.952	0.451	-0.177	-0.001	0.883	0.767	-0.073	-0.044	0.972	0.908	-0.047	-0.085	0.976	0.701	-0.024	-0.046	0.908	0.833	0.007	-0.055	0.974	0.996	0.104	-0.114	0.108	0.251	0.138	-0.093	0.153	0.24	-0.032	-0.251	0.349
C36:4 PI	PI	C8-pos	-0.053	-0.02	0.996	0.748	-0.088	-0.081	0.989	0.216	0.014	-0.009	0.999	0.995	-0.101	-0.041	0.917	0.518	-0.131	0.026	0.883	0.823	0.001	-0.037	0.972	0.976	-0.06	-0.024	0.976	0.901	-0.09	-0.037	0.667	0.558	-0.016	-0.091	0.974	0.877	0.018	-0.096	0.535	0.634	-0.033	-0.053	0.952	0.762	-0.177	-0.105	0.864
C38:4 PI	PI	C8-pos	-0.115	-0.1	0.996	0.06	-0.051	-0.04	0.989	0.754	0.046	-0.04	0.999	0.995	-0.036	-0.064	0.972	0.719	-0.091	0.002	0.891	0.893	-0.052	-0.114	0.972	0.908	-0.029	-0.024	0.999	0.967	-0.109	-0.013	0.44	0.478	-0.001	-0.048	0.974	0.996	0.015	-0.129	0.388	0.428	0.013	-0.121	0.504	0.431	-0.141	-0.299	0.565
C16:0 Ceramide (d18:1)	Ceramide	C8-pos	-0.107	-0.053	0.996	0.291	-0.008	-0.059	0.966	0.754	0.039	-0.008	0.999	0.995	0.026	-0.041	0.938	0.861	-0.045	0.061	0.886	0.928	-0.005	-0.043	0.972	0.967	0.01	0.006	0.999	0.998	-0.049	0.048	0.496	0.704	-0.029	-0.011	0.974	0.996	-0.07	0.058	0.448	0.719	-0.076	-0.031	0.927	0.705	-0.216	-0.109	0.755
C22:0 Ceramide (d18:1)	Ceramide	C8-pos	-0.028	0.008	0.996	0.951	0.008	-0.02	0.967	0.972	0.046	-0.003	0.999	0.995	0.045	-0.042	0.915	0.841	0.044	0.044	0.994	0.964	0.083	-0.06	0.972	0.908	0.015	-0.008	0.999	0.998	-0.06	0.021	0.577	0.715	-0.023	-0.009	0.975	0.996	-0.02	0.025	0.93	0.983	-0.027	-0.018	0.981	0.956	-0.175	-0.15	0.961
C24:0 Ceramide (d18:1)	Ceramide	C8-pos	-0.017	0.019	0.996	0.951	-0.025	-0.01	0.989	0.972	0.035	-0.012	0.999	0.995	0.001	-0.047	0.965	0.861	0.001	0.05	0.958	0.979	0.033	-0.079	0.972	0.908	-0.006	-0.016	0.999	0.998	-0.079	0.029	0.436	0.606	-0.018	-0.022	0.996	0.996	0.01	0.004	0.99	0.999	0.006	-0.021	0.952	0.973	-0.14	-0.186	0.947
C24:1 Ceramide (d18:1)	Ceramide	C8-pos	-0.07	-0.021	0.996	0.686	0.012	-0.007	0.967	0.981	0.069	0.035	0.999	0.995	0.035	-0.012	0.952	0.938	-0.007	0.069	0.897	0.928	0.048	-0.026	0.972	0.95	0.017	0.015	0.999	0.998	-0.058	0.068	0.425	0.606	-0.012	-0.02	0.996	0.996	-0.037	0.078	0.552	0.804	-0.033	-0.001	0.952	0.956	-0.137	-0.099	0.955
linoleoyl ethanolamide	FA	HILIC-pos	-0.1	-0.065	0.996	0.216	0.065	0.001	0.966	0.769	0.092	0.056	0.999	0.995	-0.032	-0.005	0.968	0.94	-0.047	0.123	0.883	0.823	-0.028	0.058	0.972	0.929	0.01	0.012	0.999	0.998	-0.006	0.135	0.425	0.478	0.032	0.053	0.977	0.996	0.038	0.129	0.716	0.387	0.006	0.072	0.854	0.719	-0.136	-0.151	0.969
myristoleate	FA	HILIC-pos	-0.058	-0.096	0.996	0.28	0.012	-0.094	0.966	0.439	0.06	-0.017	0.999	0.995	0.067	-0.099	0.53	0.453	-0.029	-0.02	0.993	0.99	0.001	-0.038	0.972	0.976	0.072	-0.029	0.842	0.829	0.022	0.003	0.892	0.942	0.038	0.016	0.974	0.996	0.034	0.021	0.972	0.966	0.007	-0.041	0.91	0.893	-0.183	-0.067	0.727
myristoleic acid	FA	HILIC-pos	-0.063	-0.098	0.996	0.249	0.01	-0.093	0.966	0.444	0.067	-0.011	0.999	0.995	0.066	-0.095	0.563	0.471	-0.024	-0.019	0.993	0.99	-0.003	-0.032	0.972	0.979	0.072	-0.023	0.842	0.836	0.021	0.011	0.913	0.942	0.036	0.016	0.974	0.996	0.034	0.021	0.972	0.966	0.003	-0.043	0.921	0.884	-0.185	-0.066	0.727
4-acetamidobutanoate	FA	HILIC-pos	-0.101	-0.092	0.996	0.152	-0.065	-0.156	0.966	0.056	0.018	0.034	0.999	0.995	-0.057	-0.058	0.996	0.707	0.004	0.047	0.97	0.979	-0.004	-0.109	0.972	0.908	-0.038	-0.039	1	0.934	-0.005	-0.053	0.803	0.847	-0.016	0.048	0.974	0.996	-0.011	-0.051	0.944	0.96	-0.079	-0.055	0.961	0.598	-0.14	-0.056	0.817
cholesterol	Other Lipids	C8-pos	-0.083	-0.007	0.996	0.6	-0.019	-0.035	0.967	0.908	0.054	0.016	0.999	0.995	-0.047	0.025	0.917	0.861	-0.057	0.056	0.886	0.917	-0.045	-0.004	0.972	0.975	-0.024	0.042	0.896	0.942	-0.046	0.096	0.425	0.542	-0.009	0.032	0.974	0.996	-0.017	0.056	0.788	0.945	-0.02	-0.005	0.971	0.976	-0.201	-0.15	0.93
sphingosine	Other Lipids	C8-pos	-0.088	-0.044	0.996	0.458	0.01	-0.007	0.967	0.982	0.065	-0.021	0.999	0.995	0.029	-0.028	0.952	0.927	0.007	-0.084	0.893	0.893	0.036	-0.063	0.972	0.924	0.092	-0.01	0.842	0.788	0.066	-0.024	0.501	0.692	0.053	-0.029	0.96	0.996	0.022	0.018	0.99	0.983	0.053	-0.026	0.804	0.817	0.121	-0.14	0.238
sphingosine A	Other Lipids	HILIC-pos	-0.039	-0.044	0.996	0.717	0.055	-0.003	0.966	0.844	0.082	0.05	0.999	0.995	0.014	-0.005	0.991	0.973	-0.038	0.093	0.883	0.838	-0.036	0.019	0.972	0.976	0.045	0.015	0.999	0.951	-0.032	0.105	0.425	0.558	0.006	-0.029	0.974	0.996	0.046	0.026	0.944	0.95	-0.026	-0.115	0.731	0.464	-0.058	-0.2	0.696
sphingosine B	Other Lipids	HILIC-pos	-0.06	-0.053	0.996	0.557	0.036	-0.015	0.966	0.923	0.083	0.037	0.999	0.995	0.025	-0.024	0.952	0.938	-0.043	0.075	0.886	0.893	-0.079	-0.026	0.972	0.909	0.056	-0.03	0.842	0.901	-0.056	0.088	0.425	0.558	-0.006	-0.037	0.974	0.996	0.043	0.025	0.958	0.96	-0.036	-0.118	0.77	0.432	-0.137	-0.235	0.808
sphingosine C	Other Lipids	HILIC-pos	-0.08	0.021	0.996	0.575	0.025	0.004	0.967	0.972	0.09	0.016	0.999	0.995	0.016	-0.014	0.968	0.969	0.005	0.017	0.993	0.99	0.043	-0.032	0.972	0.95	0.071	0.001	0.861	0.868	0.049	-0.002	0.712	0.799	0.047	-0.011	0.974	0.996	0.04	0.051	0.99	0.934	0.039	-0.03	0.841	0.86	-0.037	-0.044	0.981
sphinganine	Other Lipids	HILIC-pos	-0.034	0.03	0.996	0.845	0.037	0.01	0.967	0.934	0.095	0.026	0.999	0.995	0.063	-0.024	0.915	0.82	0.102	0.065	0.975	0.823	0.071	-0.01	0.972	0.924	0.067	-0.019	0.842	0.879	0.023	-0.01	0.812	0.938	0.023	-0.056	0.971	0.996	-0.017	0.052	0.83	0.951	-0.002	-0.043	0.927	0.874	-0.02	-0.071	0.936
alpha-glycerophosphocholine	Other Lipids	HILIC-pos	-0.001	-0.032	0.996	0.916	0.007	0	0.989	0.996	0.036	-0.034	0.999	0.995	0.093	-0.039	0.779	0.631	0.178	0.106	0.897	0.608	0.072	-0.054	0.972	0.908	0.062	-0.014	0.842	0.901	0.004	-0.014	0.902	0.979	0.059	-0.016	0.971	0.996	-0.005	0.104	0.598	0.619	0.016	-0.051	0.854	0.817	-0.079	-0.22	0.652
isoleucine	AA	HILIC-pos	0.013	-0.046	0.996	0.78	0.005	-0.111	0.966	0.215	0.047	-0.021	0.999	0.995	-0.062	-0.094	0.972	0.471	0.015	0.01	0.993	0.99	-0.006	-0.016	0.982	0.981	-0.015	-0.037	0.999	0.967	-0.043	-0.016	0.825	0.845	0.015	0.002	0.977	0.996	0.056	-0.081	0.388	0.635	-0.008	-0.092	0.77	0.565	-0.119	-0.098	0.966
L-alpha-glutamyl-L-lysine	AA	HILIC-pos	0.08	0.02	0.996	0.6	-0.071	-0.046	0.967	0.606	-0.1	-0.006	0.999	0.995	-0.013	-0.066	0.952	0.751	0.009	-0.063	0.895	0.928	0.015	-0.04	0.972	0.967	-0.102	-0.076	0.999	0.419	-0.124	-0.028	0.445	0.478	-0.049	0.022	0.971	0.996	-0.009	-0.05	0.944	0.945	-0.062	-0.07	0.977	0.55	-0.039	-0.019	0.966
leucine	AA	HILIC-pos	-0.015	-0.04	0.996	0.846	-0.003	-0.117	0.966	0.177	0.027	0.003	0.999	0.995	-0.069	-0.096	0.991	0.453	0.016	0.013	0.993	0.99	-0.026	-0.023	0.99	0.979	-0.01	-0.06	0.95	0.901	-0.076	-0.031	0.733	0.645	-0.002	-0.023	0.974	0.996	0.03	-0.075	0.572	0.805	-0.027	-0.125	0.711	0.426	-0.119	-0.136	0.969
lysine	AA	HILIC-pos	0.031	-0.018	0.996	0.909	-0.023	-0.104	0.966	0.251	0.018	-0.023	0.999	0.995	0.022	-0.059	0.915	0.799	0.087	-0.017	0.886	0.917	0.018	-0.024	0.972	0.979	0.002	-0.038	0.976	0.967	-0.047	-0.009	0.803	0.845	0.011	0.048	0.974	0.996	0.035	-0.028	0.821	0.96	-0.088	-0.033	0.885	0.624	-0.138	-0.03	0.699
methionine	AA	HILIC-pos	-0.027	-0.073	0.996	0.566	0.014	-0.081	0.966	0.494	0.053	0.034	0.999	0.995	-0.067	-0.053	0.991	0.679	-0.003	0.064	0.904	0.936	0.013	-0.034	0.972	0.976	0.004	-0.007	0.999	0.998	-0.054	0.013	0.624	0.778	0.048	0.014	0.974	0.996	0.037	-0.079	0.527	0.739	0.02	-0.121	0.522	0.432	-0.03	-0.142	0.731
methionine sulfoxide	AA	HILIC-pos	0.052	-0.021	0.996	0.755	0.01	-0.051	0.966	0.824	0.031	0.011	0.999	0.995	-0.029	0.003	0.968	0.951	-0.002	0.107	0.886	0.836	0.06	-0.009	0.972	0.929	0	-0.045	0.964	0.952	-0.033	-0.059	0.902	0.757	0.032	-0.072	0.93	0.954	0.013	0.028	0.99	0.983	-0.078	-0.051	0.952	0.624	-0.153	-0.07	0.855
methylimidazoleacetic acid	AA	HILIC-pos	-0.111	-0.07	0.996	0.171	-0.036	-0.04	0.989	0.824	0.019	-0.028	0.999	0.995	0.032	-0.012	0.952	0.938	0.057	0.098	0.975	0.823	0.017	-0.082	0.972	0.908	0.053	-0.046	0.842	0.836	0.012	-0.064	0.616	0.75	0.021	-0.016	0.974	0.996	0.005	-0.119	0.521	0.481	0.042	-0.086	0.556	0.541	0.072	-0.055	0.66
N1-acetylspermidine	AA	HILIC-pos	-0.07	-0.017	0.996	0.676	-0.045	-0.161	0.966	0.058	-0.035	0	0.999	0.995	-0.125	-0.065	0.917	0.4	-0.014	0.019	0.985	0.99	0.079	-0.099	0.972	0.908	-0.01	-0.018	0.999	0.998	-0.011	0.038	0.766	0.901	0.038	0.031	0.977	0.996	0.001	-0.027	0.944	0.983	-0.062	-0.016	0.927	0.817	-0.055	-0.06	0.981
3-hydroxyanthranilic acid	AA	HILIC-pos	0.047	-0.025	0.996	0.78	-0.122	-0.135	0.967	0.056	-0.082	-0.039	0.999	0.995	-0.06	-0.049	0.994	0.719	0.024	-0.08	0.886	0.927	-0.027	-0.049	0.972	0.942	-0.071	-0.023	0.95	0.836	-0.024	-0.07	0.812	0.704	0.002	0.009	0.996	0.996	0.046	-0.139	0.217	0.341	-0.02	-0.035	0.971	0.906	-0.019	-0.006	0.969
N6-methyllysine	AA	HILIC-pos	0.031	-0.003	0.996	0.935	0.025	-0.065	0.966	0.68	0.053	-0.105	0.999	0.995	-0.036	-0.091	0.952	0.607	0.026	0.065	0.975	0.928	0.056	-0.005	0.972	0.942	0.025	-0.025	0.95	0.967	0.053	0.042	0.898	0.704	0.097	0.059	0.974	0.621	0.011	0.061	0.93	0.945	0.01	0.027	0.971	0.959	-0.021	-0.086	0.893
N6,N6-dimethyllysine	AA	HILIC-pos	-0.014	-0.046	0.996	0.782	0.019	-0.119	0.966	0.174	0.026	-0.109	0.999	0.995	0.004	-0.071	0.917	0.722	0.04	0.116	0.893	0.823	0.117	-0.049	0.972	0.908	0.054	-0.047	0.842	0.836	0.025	-0.008	0.812	0.936	0.062	-0.01	0.971	0.98	0.06	0.055	0.99	0.819	0.051	-0.045	0.731	0.762	0.017	-0.077	0.78
N6,N6,N6-trimethyllysine	AA	HILIC-pos	-0.017	-0.11	0.996	0.216	0.021	-0.098	0.966	0.296	0.094	-0.047	0.999	0.995	0.037	-0.01	0.952	0.932	0.071	0.088	0.993	0.823	0.076	-0.037	0.972	0.908	0.048	-0.052	0.842	0.836	0.043	-0.033	0.592	0.778	0.07	-0.021	0.93	0.932	0.068	-0.029	0.575	0.832	0.098	-0.077	0.316	0.432	0.039	-0.102	0.616
N6-acetyllysine	AA	HILIC-pos	0.011	-0.047	0.996	0.779	-0.016	-0.115	0.966	0.211	0.033	-0.011	0.999	0.995	-0.033	-0.03	0.996	0.894	-0.002	0.086	0.893	0.901	0.016	-0.039	0.972	0.967	-0.034	-0.046	0.999	0.905	-0.032	-0.048	0.936	0.799	0.017	-0.007	0.974	0.996	0.022	-0.01	0.944	0.984	-0.035	-0.06	0.952	0.761	-0.131	-0.095	0.955
N-acetylalanine	AA	HILIC-pos	-0.063	-0.101	0.996	0.216	-0.07	-0.123	0.966	0.127	0.012	0.07	0.999	0.995	-0.098	-0.057	0.952	0.477	-0.026	-0.005	0.993	0.99	-0.028	-0.082	0.972	0.908	-0.072	-0.062	0.999	0.74	-0.029	-0.036	0.995	0.867	-0.014	-0.001	0.977	0.996	0.014	-0.025	0.944	0.983	-0.046	-0.049	0.986	0.771	-0.147	-0.086	0.913
N-acetylaspartic acid	AA	HILIC-pos	-0.126	-0.02	0.996	0.261	-0.01	-0.049	0.966	0.834	0.068	0.031	0.999	0.995	0	-0.031	0.968	0.948	0.141	0.109	0.987	0.767	0.104	-0.037	0.972	0.908	0.034	0.025	0.999	0.967	0.023	0.074	0.803	0.704	0.041	0.025	0.974	0.996	0.007	0.172	0.331	0.19	0.014	0.072	0.877	0.702	-0.152	-0.026	0.705
N-acetylhistidine	AA	HILIC-pos	0.041	-0.064	0.996	0.575	0.01	-0.049	0.966	0.824	0.045	-0.013	0.999	0.995	-0.009	-0.02	0.996	0.968	-0.033	0.052	0.893	0.948	0.019	0.033	0.972	0.976	-0.039	0.023	0.918	0.952	-0.074	0.007	0.57	0.687	-0.001	-0.009	0.996	0.996	-0.007	-0.117	0.572	0.423	-0.049	-0.162	0.598	0.174	-0.112	-0.099	0.969
N-acetylleucine	AA	HILIC-pos	-0.023	-0.052	0.996	0.717	-0.056	-0.027	0.967	0.791	-0.108	0.056	0.999	0.995	-0.088	-0.036	0.952	0.607	-0.222	0.063	0.695	0.508	-0.095	0.042	0.972	0.908	-0.115	0.006	0.842	0.512	-0.077	-0.03	0.712	0.606	-0.097	-0.095	0.975	0.507	-0.157	0.014	0.185	0.188	-0.104	-0.062	0.927	0.488	-0.281	-0.109	0.524
N-acetylmethionine	AA	HILIC-pos	-0.026	-0.064	0.996	0.645	-0.054	-0.084	0.967	0.408	0.008	0.072	0.999	0.995	-0.098	-0.028	0.915	0.607	0.056	0.012	0.974	0.979	0.031	-0.048	0.972	0.942	0.008	-0.014	0.999	0.998	-0.003	0.024	0.87	0.955	0.026	0.003	0.974	0.996	0.032	0.103	0.841	0.635	0.006	-0.016	0.955	0.977	-0.159	-0.092	0.913
N-acetylornithine	AA	HILIC-pos	-0.027	0.002	0.996	0.951	-0.004	-0.063	0.966	0.684	0.065	0.001	0.999	0.995	-0.022	-0.057	0.968	0.835	0.038	0.04	0.994	0.979	-0.06	-0.04	0.972	0.924	-0.054	0.032	0.842	0.901	-0.073	0.002	0.589	0.69	-0.048	0.025	0.971	0.996	-0.102	0.055	0.319	0.541	-0.126	0.064	0.27	0.415	-0.176	0.125	0.177
N-acetyltryptophan	AA	HILIC-pos	0.001	0.064	0.996	0.645	-0.011	-0.05	0.966	0.802	0.075	0.008	0.999	0.995	0.009	-0.05	0.952	0.861	0.106	-0.03	0.883	0.836	0.044	-0.024	0.972	0.967	0.047	-0.029	0.842	0.913	0.093	0.041	0.666	0.542	0.074	0.029	0.974	0.892	0.109	0.021	0.598	0.51	0.009	-0.003	0.977	0.997	-0.049	0.086	0.66
N-methylproline	AA	HILIC-pos	-0.043	0.005	0.996	0.883	0.057	-0.029	0.966	0.765	0.109	0.06	0.999	0.995	0.059	-0.078	0.69	0.587	0.021	-0.003	0.993	0.99	0.041	-0.071	0.972	0.908	0.037	-0.066	0.842	0.829	0.12	-0.038	0.313	0.478	0.061	-0.085	0.877	0.799	-0.009	-0.087	0.779	0.721	-0.03	-0.084	0.877	0.565	-0.007	0.138	0.645
ornithine	AA	HILIC-pos	0.053	-0.053	0.996	0.608	0.013	-0.054	0.966	0.765	0.032	-0.028	0.999	0.995	0.167	-0.078	0.23	0.2	0.113	0.03	0.893	0.823	0.072	0.003	0.972	0.924	0.064	-0.041	0.842	0.836	-0.007	0.008	0.913	0.986	0.005	0.007	0.996	0.996	0.028	-0.033	0.841	0.965	-0.093	-0.076	0.975	0.432	-0.143	-0.065	0.817
phenylacetylglutamine	AA	HILIC-pos	-0.029	0	0.996	0.951	-0.029	-0.008	0.967	0.958	0.068	0.034	0.999	0.995	0.076	-0.011	0.913	0.719	0.095	0.08	0.993	0.823	0.093	0.032	0.972	0.908	0.063	0.046	0.999	0.836	0.072	0.012	0.65	0.69	0.015	-0.014	0.974	0.996	0.106	-0.033	0.388	0.574	0.004	-0.04	0.926	0.893	-0.077	-0.108	0.955
phenylalanine	AA	HILIC-pos	-0.001	-0.024	0.996	0.951	0.021	-0.105	0.966	0.256	0.063	0.07	0.999	0.995	-0.036	-0.076	0.968	0.693	0.059	0.105	0.973	0.823	0.08	-0.054	0.972	0.908	0.028	-0.005	0.995	0.973	-0.061	-0.034	0.812	0.704	0.037	0.061	0.975	0.996	0.029	-0.022	0.91	0.974	0.032	-0.017	0.921	0.946	-0.014	-0.061	0.951
3-methylhistidine	AA	HILIC-pos	-0.01	-0.021	0.996	0.951	0.004	-0.057	0.966	0.772	0.065	-0.042	0.999	0.995	0.048	-0.014	0.934	0.861	0.089	0.074	0.993	0.823	0.059	-0.052	0.972	0.909	0.048	-0.008	0.92	0.951	0.008	-0.087	0.547	0.646	0.039	0.015	0.974	0.996	-0.053	-0.068	0.99	0.784	0.099	-0.048	0.465	0.531	0.136	0.007	0.66
pipecolic acid	AA	HILIC-pos	-0.032	0.061	0.996	0.643	0.002	-0.05	0.966	0.824	0.06	-0.02	0.999	0.995	0.006	-0.021	0.968	0.968	0.017	0.035	0.993	0.986	0.133	0.007	0.972	0.908	0.06	-0.001	0.896	0.902	0.083	-0.006	0.516	0.645	0.01	-0.015	0.974	0.996	0.051	0.017	0.944	0.953	0.06	0.004	0.885	0.817	0.032	-0.067	0.731
proline	AA	HILIC-pos	-0.022	-0.027	0.996	0.909	-0.015	-0.097	0.966	0.296	0.017	-0.01	0.999	0.995	-0.051	-0.04	0.994	0.799	-0.027	0.043	0.897	0.979	0.004	-0.025	0.972	0.979	-0.005	-0.031	0.999	0.967	0	0.022	0.895	0.961	0.045	0.005	0.974	0.996	0.006	-0.039	0.93	0.966	-0.018	-0.07	0.899	0.719	-0.11	-0.132	0.965
SDMA	AA	HILIC-pos	-0.076	-0.102	0.996	0.16	-0.01	-0.053	0.966	0.791	0.05	0.006	0.999	0.995	-0.041	-0.036	0.996	0.861	0.021	0.105	0.893	0.823	0.008	-0.093	0.972	0.908	0.003	-0.032	0.976	0.967	-0.029	-0.005	0.865	0.922	0.028	0.06	0.974	0.996	0.015	-0.015	0.944	0.991	0.03	-0.038	0.841	0.86	-0.081	-0.099	0.966
serine	AA	HILIC-pos	0.023	0.054	0.996	0.717	-0.031	-0.056	0.967	0.726	0.014	0.039	0.999	0.995	-0.011	-0.013	0.997	0.969	0.01	-0.017	0.993	0.99	-0.044	0.001	0.972	0.967	-0.024	0.015	0.976	0.973	-0.079	0.028	0.445	0.645	-0.013	0.055	0.974	0.996	0.006	-0.058	0.841	0.93	-0.128	-0.009	0.601	0.488	-0.184	-0.02	0.524
serotonin	AA	HILIC-pos	-0.056	0.012	0.996	0.779	0.056	-0.009	0.966	0.844	0.018	-0.002	0.999	0.995	-0.033	-0.079	0.968	0.676	0.044	-0.033	0.897	0.979	0.025	-0.01	0.972	0.979	-0.072	-0.037	0.976	0.829	-0.008	-0.061	0.785	0.787	0.026	-0.078	0.93	0.932	-0.001	-0.226	0.108	0.043	0.035	-0.224	0.096	0.083	-0.107	-0.245	0.66
taurine	AA	HILIC-pos	0.01	-0.024	0.996	0.951	0.002	-0.056	0.966	0.777	0.048	-0.014	0.999	0.995	0.064	-0.057	0.779	0.704	0.115	0.104	0.993	0.823	0.073	-0.009	0.972	0.924	0.041	-0.015	0.939	0.962	-0.047	0.004	0.738	0.833	0.041	-0.014	0.974	0.996	0.012	0.056	0.944	0.945	0.009	-0.044	0.905	0.874	-0.209	-0.107	0.794
threonine	AA	HILIC-pos	0.069	-0.027	0.996	0.66	-0.046	-0.084	0.966	0.34	0.043	-0.021	0.999	0.995	-0.066	-0.05	0.987	0.681	-0.103	-0.078	0.993	0.823	-0.042	0.007	0.972	0.967	-0.07	-0.046	0.999	0.818	-0.056	-0.047	0.902	0.704	0.015	-0.054	0.974	0.996	-0.018	-0.176	0.306	0.071	-0.093	-0.148	0.859	0.143	-0.157	-0.106	0.92
thyroxine	AA	HILIC-pos	0.079	-0.013	0.996	0.595	0.019	-0.109	0.966	0.216	0.031	-0.015	0.999	0.995	-0.121	-0.027	0.849	0.451	-0.111	0.067	0.883	0.823	-0.152	-0.071	0.972	0.908	-0.076	0.009	0.842	0.836	-0.081	-0.036	0.715	0.565	-0.015	0.046	0.974	0.996	0.004	-0.09	0.645	0.739	-0.045	-0.017	0.952	0.869	-0.193	-0.03	0.517
tryptophan	AA	HILIC-pos	-0.015	-0.043	0.996	0.83	0.028	-0.068	0.966	0.628	0.084	0.031	0.999	0.995	0.034	-0.072	0.819	0.711	0.07	0.078	0.993	0.862	0.048	-0.036	0.972	0.942	-0.018	0.011	0.999	0.998	-0.072	0.033	0.476	0.646	0.007	-0.005	0.977	0.996	0.043	-0.041	0.687	0.945	-0.043	-0.058	0.971	0.751	-0.136	-0.119	0.969
tyrosine	AA	HILIC-pos	-0.05	-0.048	0.996	0.66	-0.003	-0.072	0.966	0.613	0.036	0.053	0.999	0.995	-0.054	-0.042	0.994	0.776	0.022	0.076	0.939	0.927	0.021	-0.007	0.972	0.98	-0.009	0.009	0.999	0.998	-0.057	0.04	0.496	0.704	0.006	0.006	0.996	0.996	-0.018	0.007	0.944	0.991	-0.083	-0.04	0.927	0.63	-0.149	-0.114	0.955
urocanic acid	AA	HILIC-pos	-0.015	-0.047	0.996	0.775	0.027	-0.11	0.966	0.216	-0.043	-0.066	0.999	0.995	0.022	-0.097	0.779	0.587	-0.085	-0.085	0.993	0.823	-0.009	0.036	0.972	0.976	-0.075	-0.093	0.999	0.475	-0.047	-0.056	0.997	0.704	-0.024	-0.013	0.977	0.996	-0.095	-0.131	0.944	0.198	-0.079	-0.141	0.854	0.24	0.041	-0.101	0.617
valine	AA	HILIC-pos	-0.008	-0.038	0.996	0.883	0.009	-0.099	0.966	0.296	0.046	0.017	0.999	0.995	-0.031	-0.06	0.972	0.771	0.04	0.036	0.993	0.979	-0.025	-0.006	0.972	0.979	-0.01	-0.032	0.999	0.967	-0.043	-0.027	0.887	0.833	0.038	0.015	0.974	0.996	0.029	-0.056	0.687	0.934	-0.011	-0.115	0.674	0.488	-0.084	-0.128	0.949
4-guanidinobutanoic acid	AA	HILIC-pos	-0.05	-0.022	0.996	0.779	-0.036	-0.1	0.966	0.296	-0.022	0.036	0.999	0.995	-0.061	0.047	0.805	0.719	0.032	0.135	0.886	0.823	-0.001	-0.071	0.972	0.924	-0.029	0.014	0.976	0.967	-0.077	0.001	0.577	0.645	-0.026	0.041	0.974	0.996	0.003	0.031	0.944	0.983	-0.009	-0.031	0.952	0.946	-0.036	-0.157	0.699
5-hydroxylysine	AA	HILIC-pos	0.067	0.013	0.996	0.728	-0.071	-0.062	0.989	0.475	0.018	-0.02	0.999	0.995	-0.041	-0.031	0.994	0.861	0.008	-0.072	0.893	0.927	-0.058	-0.008	0.972	0.955	-0.017	-0.039	0.999	0.962	-0.051	-0.016	0.812	0.833	0.012	0.06	0.974	0.996	-0.011	-0.066	0.909	0.891	-0.17	-0.034	0.522	0.278	-0.187	-0.028	0.45
acetylglycine	AA	HILIC-pos	0.015	-0.039	0.996	0.834	-0.046	-0.053	0.989	0.68	-0.001	0.009	0.999	0.995	-0.107	-0.039	0.915	0.471	-0.063	0.086	0.883	0.823	-0.002	0.027	0.972	0.979	-0.079	-0.011	0.891	0.829	-0.059	0.038	0.476	0.687	-0.008	0.012	0.974	0.996	-0.008	0.038	0.93	0.966	-0.093	-0.106	0.971	0.338	-0.23	-0.12	0.699
ADMA	AA	HILIC-pos	0.023	-0.067	0.996	0.606	0.024	-0.087	0.966	0.436	0.057	-0.063	0.999	0.995	0.038	-0.035	0.917	0.861	0.102	0.092	0.993	0.823	0.106	-0.018	0.972	0.908	0.061	-0.023	0.842	0.901	0.025	-0.011	0.812	0.935	0.063	0.059	0.977	0.881	0.029	0.026	0.99	0.968	0.042	-0.05	0.731	0.767	-0.046	-0.048	0.986
alanine	AA	HILIC-pos	-0.004	-0.056	0.996	0.74	-0.012	-0.078	0.966	0.569	-0.007	0.058	0.999	0.995	-0.059	-0.048	0.994	0.719	-0.008	0.071	0.893	0.928	0.013	-0.038	0.972	0.975	-0.018	-0.026	0.999	0.967	-0.034	0.002	0.812	0.906	0.001	0.024	0.974	0.996	-0.005	0.026	0.944	0.983	-0.032	-0.015	0.971	0.946	-0.135	-0.139	0.981
alloisoleucine	AA	HILIC-pos	0.077	-0.02	0.996	0.676	0.034	0.075	0.966	0.636	0.066	0.079	0.999	0.995	0.046	0.008	0.968	0.922	-0.019	0.001	0.993	0.994	0.091	-0.073	0.972	0.908	0.053	0.014	0.986	0.952	0.089	-0.075	0.425	0.558	0.083	-0.171	0.877	0.272	0.142	-0.163	0.04	0.11	0.074	-0.089	0.504	0.537	-0.115	-0.061	0.942
arginine	AA	HILIC-pos	-0.023	-0.016	0.996	0.951	0.014	-0.069	0.966	0.628	0.051	-0.004	0.999	0.995	-0.083	-0.036	0.952	0.652	-0.021	-0.019	0.993	0.99	-0.066	-0.014	0.972	0.929	-0.087	0.04	0.842	0.722	-0.08	0.032	0.425	0.606	-0.002	0.076	0.971	0.954	-0.039	-0.039	0.99	0.945	-0.067	-0.064	0.996	0.564	-0.105	-0.008	0.705
asparagine	AA	HILIC-pos	0.003	-0.009	0.996	0.99	0.024	-0.073	0.966	0.543	0.02	0.011	0.999	0.995	0.022	-0.013	0.968	0.959	0.037	0.019	0.993	0.99	0	0.012	0.972	0.989	0	0.011	0.999	0.998	-0.061	0.037	0.496	0.703	-0.002	0.038	0.974	0.996	-0.019	-0.029	0.99	0.975	-0.077	-0.012	0.859	0.745	-0.128	-0.032	0.758
aspartate	AA	HILIC-pos	0.009	0.008	0.996	0.987	0.014	-0.019	0.967	0.972	0.049	0.026	0.999	0.995	0.094	0.061	0.968	0.506	0.168	0.157	0.993	0.508	0.052	0.086	0.972	0.908	0.066	0.088	0.999	0.534	-0.079	0.108	0.313	0.478	-0.009	0.094	0.93	0.851	-0.059	0.221	0.027	0.041	-0.051	0.103	0.423	0.45	-0.053	-0.031	0.961
betaine	AA	HILIC-pos	-0.1	-0.075	0.996	0.192	0.032	-0.099	0.966	0.296	0.094	-0.031	0.999	0.995	0.049	-0.011	0.938	0.861	0.068	0.081	0.993	0.838	0.05	-0.064	0.972	0.908	0.05	-0.025	0.842	0.905	0.075	-0.013	0.531	0.662	0.06	0.042	0.974	0.954	0.048	-0.017	0.814	0.945	0.017	-0.015	0.952	0.975	-0.034	-0.041	0.981
C-glycosyltryptophan	AA	HILIC-pos	-0.001	-0.065	0.996	0.676	-0.057	-0.093	0.966	0.296	-0.006	-0.001	0.999	0.995	-0.05	-0.04	0.994	0.827	0.024	-0.023	0.957	0.99	0.029	-0.097	0.972	0.908	-0.054	-0.07	0.999	0.806	-0.014	-0.051	0.832	0.843	-0.038	0.039	0.971	0.996	-0.043	-0.039	0.99	0.945	-0.131	-0.077	0.899	0.346	-0.098	-0.084	0.969
2-aminoheptanoic acid	AA	HILIC-pos	0.074	0.067	0.996	0.376	0.009	-0.064	0.966	0.68	-0.046	-0.078	0.999	0.995	-0.111	-0.028	0.906	0.471	-0.03	-0.034	0.993	0.979	0.055	-0.016	0.972	0.95	-0.069	-0.048	0.999	0.797	-0.116	-0.107	0.832	0.478	-0.053	-0.061	0.996	0.932	-0.111	-0.007	0.552	0.592	-0.058	0.005	0.859	0.817	0.033	0.128	0.777
citrulline	AA	HILIC-pos	0.002	-0.066	0.996	0.643	0.037	-0.067	0.966	0.606	0.071	-0.027	0.999	0.995	0.025	-0.053	0.915	0.827	-0.004	0.101	0.886	0.838	0.053	0.011	0.972	0.955	-0.011	0.011	0.999	0.998	-0.066	0.005	0.614	0.704	0.023	-0.02	0.974	0.996	-0.012	-0.067	0.91	0.894	-0.034	-0.157	0.556	0.24	-0.189	-0.1	0.799
creatine	AA	HILIC-pos	-0.007	0.017	0.996	0.968	0.011	-0.025	0.967	0.962	0.01	0.045	0.999	0.995	-0.018	-0.003	0.994	0.969	0.051	0.137	0.893	0.823	-0.017	-0.055	0.972	0.942	0.011	0.012	0.999	0.998	0.034	-0.016	0.752	0.9	0.084	-0.024	0.877	0.851	0.055	0.043	0.969	0.921	0.007	-0.018	0.952	0.976	-0.171	-0.111	0.915
creatinine	AA	HILIC-pos	-0.04	-0.093	0.996	0.292	-0.035	-0.095	0.966	0.296	0.062	0.043	0.999	0.995	-0.056	-0.015	0.952	0.835	0.006	0.068	0.921	0.928	-0.016	-0.057	0.972	0.931	-0.03	-0.019	0.999	0.967	-0.038	-0.03	0.913	0.837	0.02	-0.011	0.974	0.996	0.034	-0.12	0.323	0.445	0.014	-0.095	0.634	0.537	-0.096	-0.162	0.9
cystine	AA	HILIC-pos	0.02	-0.058	0.996	0.676	0.034	-0.048	0.966	0.769	0.022	0.017	0.999	0.995	-0.005	-0.032	0.972	0.938	0.037	-0.008	0.955	0.99	-0.07	-0.02	0.972	0.924	0.023	0.035	0.999	0.952	0.033	0	0.812	0.914	-0.026	0.022	0.974	0.996	-0.028	-0.132	0.598	0.182	-0.07	-0.045	0.952	0.637	-0.036	-0.075	0.949
2-aminoisobutyric acid	AA	HILIC-pos	0.027	0.013	0.996	0.935	-0.005	-0.042	0.966	0.878	0.052	0.027	0.999	0.995	-0.07	-0.088	0.994	0.472	-0.006	0.043	0.939	0.979	-0.067	-0.097	0.972	0.908	-0.052	-0.054	1	0.836	-0.063	0.006	0.614	0.704	0.033	-0.031	0.974	0.996	-0.001	-0.102	0.606	0.638	0.024	-0.125	0.448	0.424	-0.091	0.001	0.799
dimethylglycine	AA	HILIC-pos	-0.034	-0.016	0.996	0.896	0.051	-0.061	0.966	0.613	0.095	-0.044	0.999	0.995	-0.013	-0.017	0.996	0.968	0.043	0.149	0.886	0.767	0.072	-0.016	0.972	0.924	0.078	0.066	0.999	0.575	0.098	0.034	0.603	0.503	0.08	0.078	0.977	0.637	0.08	0.008	0.741	0.756	0.036	0.032	0.991	0.86	0.009	0.004	0.981
DMGV	AA	HILIC-pos	0.061	0.007	0.996	0.754	-0.037	-0.112	0.966	0.23	-0.044	-0.007	0.999	0.995	-0.016	-0.034	0.994	0.932	0.121	0.017	0.886	0.823	0.083	-0.075	0.972	0.908	0.052	-0.013	0.896	0.936	0.035	-0.081	0.44	0.646	0.045	0.097	0.974	0.799	0.006	-0.002	0.99	0.999	-0.059	0.005	0.85	0.799	0.016	-0.037	0.915
GABA	AA	HILIC-pos	0.016	-0.029	0.996	0.909	-0.003	-0.049	0.966	0.842	-0.023	0.031	0.999	0.995	-0.107	-0.107	0.994	0.262	-0.063	-0.046	0.993	0.917	-0.11	-0.111	0.986	0.908	-0.042	-0.033	0.999	0.925	-0.097	-0.038	0.624	0.542	-0.007	0.01	0.975	0.996	0.021	-0.093	0.53	0.645	-0.002	-0.108	0.643	0.495	-0.086	-0.114	0.955
gabapentin	AA	HILIC-pos	0.129	0.009	0.996	0.674	0.002	-0.042	0.967	0.949	0.033	-0.119	0.999	0.995	-0.265	0.108	0.23	0.2	-0.274	-0.124	0.886	0.557	-0.263	-0.187	0.972	0.891	-0.106	-0.059	0.995	0.829	-0.021	-0.034	0.956	0.937	0.012	-0.146	0.893	0.799	-0.167	-0.108	0.91	0.367	-0.183	-0.045	0.731	0.449	-0.083	0.06	0.758
glutamate	AA	HILIC-pos	-0.069	-0.14	0.996	0.039	-0.003	0.014	0.967	0.981	0.047	0.016	0.999	0.995	-0.041	0.021	0.938	0.888	-0.048	0.078	0.883	0.881	-0.004	0.029	0.972	0.979	-0.037	-0.013	0.999	0.967	-0.087	0.076	0.313	0.478	-0.018	0.041	0.974	0.996	-0.135	0.108	0.04	0.112	-0.091	-0.039	0.899	0.585	-0.251	-0.149	0.757
glutamine	AA	HILIC-pos	0.046	-0.042	0.996	0.728	-0.007	-0.123	0.966	0.161	-0.001	-0.045	0.999	0.995	0.011	-0.141	0.647	0.32	0.074	-0.054	0.883	0.881	0.043	-0.092	0.972	0.908	0.035	-0.054	0.842	0.901	0.117	-0.053	0.313	0.478	0.087	0.008	0.948	0.851	0.157	-0.175	0.02	0.041	0.075	-0.122	0.21	0.277	0.044	-0.071	0.66
glycine	AA	HILIC-pos	0.045	0.012	0.996	0.856	0	-0.117	0.966	0.184	0.018	-0.001	0.999	0.995	0.004	-0.044	0.952	0.875	0.038	0.033	0.993	0.979	-0.006	-0.024	0.972	0.979	-0.026	-0.023	0.999	0.967	-0.078	0.034	0.429	0.613	-0.02	-0.009	0.977	0.996	-0.001	0.001	0.99	1	-0.096	-0.005	0.759	0.624	-0.206	-0.112	0.787
guanidinoacetic acid	AA	HILIC-pos	0.001	-0.118	0.996	0.16	0.042	-0.042	0.966	0.772	0.006	0.018	0.999	0.995	-0.027	0.021	0.952	0.938	0.039	0.001	0.975	0.99	-0.045	0.001	0.972	0.967	-0.016	-0.008	0.999	0.998	-0.013	0.005	0.902	0.979	0.051	-0.052	0.893	0.953	-0.001	-0.052	0.925	0.952	0.024	-0.119	0.504	0.424	-0.037	-0.188	0.565
2-aminooctanoate	AA	HILIC-pos	0.043	0.056	0.996	0.606	-0.018	-0.034	0.967	0.908	0.022	-0.069	0.999	0.995	0.012	-0.066	0.915	0.743	0.101	0.014	0.893	0.836	-0.028	-0.012	0.972	0.979	-0.045	0.098	0.842	0.534	-0.115	0.096	0.313	0.478	-0.091	0.112	0.877	0.408	-0.086	0.081	0.254	0.481	-0.073	0.056	0.556	0.587	-0.021	0.071	0.817
hippurate	AA	HILIC-pos	-0.081	0.005	0.996	0.602	-0.057	-0.032	0.967	0.765	0.026	0.082	0.999	0.995	0.012	0.02	0.996	0.96	0.045	0.089	0.974	0.881	0.038	0.063	0.972	0.924	0.07	0.078	0.999	0.614	0.076	0.085	0.961	0.527	-0.015	0.056	0.974	0.996	0.01	0.088	0.796	0.784	0.055	0.042	0.977	0.761	-0.004	-0.115	0.727
histidine	AA	HILIC-pos	-0.067	-0.082	0.996	0.28	-0.019	-0.048	0.967	0.791	-0.011	-0.076	0.999	0.995	0.033	-0.064	0.906	0.719	0.042	0.112	0.901	0.823	-0.005	-0.035	0.972	0.976	0.079	-0.026	0.842	0.829	-0.004	0.006	0.936	0.992	0.04	0.025	0.974	0.996	0.073	-0.044	0.54	0.804	0.057	-0.04	0.724	0.761	0.033	-0.114	0.612
homoarginine	AA	HILIC-pos	-0.01	0.018	0.996	0.963	-0.023	-0.039	0.967	0.87	0.023	-0.005	0.999	0.995	0.053	-0.031	0.915	0.827	0.135	0.052	0.893	0.823	-0.046	-0.093	0.972	0.908	0.032	0.008	0.999	0.967	-0.01	-0.035	0.895	0.914	0.07	-0.008	0.971	0.954	0.174	-0.043	0.084	0.14	-0.007	-0.101	0.731	0.537	-0.039	-0.043	0.981
homocitrulline	AA	HILIC-pos	-0.015	-0.03	0.996	0.904	0.009	-0.06	0.966	0.74	0.063	0.022	0.999	0.995	-0.076	-0.038	0.965	0.693	0.045	-0.02	0.901	0.979	-0.061	-0.234	0.972	0.713	-0.039	0.024	0.918	0.952	-0.087	-0.011	0.589	0.637	-0.011	0.092	0.93	0.851	-0.011	-0.058	0.93	0.945	-0.028	0.068	0.731	0.696	-0.073	-0.124	0.926
hydroxyproline	AA	HILIC-pos	-0.034	-0.039	0.996	0.782	0.009	-0.063	0.966	0.726	0.069	0.002	0.999	0.995	-0.05	0.039	0.906	0.776	0.008	0.02	0.993	0.99	0.01	-0.002	0.972	0.989	-0.017	-0.022	0.999	0.978	-0.018	0.011	0.836	0.955	0.034	0.006	0.974	0.996	0.003	-0.041	0.93	0.966	-0.032	-0.059	0.952	0.762	-0.195	-0.126	0.864
hypotaurine	AA	HILIC-pos	-0.026	-0.002	0.996	0.957	0.011	0.007	0.989	0.981	-0.002	0.072	0.999	0.995	0.018	-0.016	0.968	0.96	0.059	0.065	0.993	0.893	0.069	-0.029	0.972	0.924	-0.008	0.029	0.976	0.967	-0.053	0.06	0.425	0.645	0.021	0.086	0.974	0.851	-0.077	0.142	0.113	0.2	-0.087	0.051	0.556	0.587	-0.247	-0.084	0.565
1,7-dimethyluric acid	Nucleotide	HILIC-pos	0.037	-0.066	0.996	0.596	-0.026	-0.066	0.966	0.72	0.097	0.012	0.999	0.995	0.038	0.042	0.997	0.861	0.146	0.129	0.993	0.767	0.1	0.031	0.972	0.908	0.048	0.093	0.976	0.7	0.08	0.073	0.895	0.55	0.108	0.147	0.974	0.264	0.13	0.173	0.944	0.087	0.126	0.133	0.977	0.24	0.018	0.147	0.699
inosine	Nucleotide	HILIC-pos	-0.007	-0.001	0.996	0.994	-0.073	-0.07	0.998	0.384	-0.004	-0.011	0.999	0.995	-0.05	-0.116	0.952	0.445	-0.037	-0.054	0.993	0.928	-0.104	-0.047	0.972	0.908	-0.091	-0.043	0.942	0.614	-0.117	-0.048	0.589	0.478	-0.048	0.025	0.971	0.996	0.006	-0.12	0.508	0.496	-0.12	-0.091	0.952	0.346	-0.138	-0.127	0.979
N2,N2-dimethylguanosine	Nucleotide	HILIC-pos	-0.032	-0.046	0.996	0.743	0.002	-0.097	0.966	0.356	0.083	-0.01	0.999	0.995	-0.046	-0.006	0.956	0.863	0.001	0.063	0.922	0.956	0.067	-0.013	0.972	0.924	0.001	0.001	1	0.999	-0.028	0.012	0.805	0.916	0.017	0.043	0.974	0.996	0.036	-0.025	0.841	0.965	0.033	-0.1	0.548	0.514	-0.086	-0.053	0.955
N4-acetylcytidine	Nucleotide	HILIC-pos	-0.018	-0.079	0.996	0.478	-0.07	-0.129	0.966	0.11	0.047	0.014	0.999	0.995	-0.094	-0.083	0.991	0.431	-0.017	0.039	0.924	0.982	-0.011	-0.089	0.972	0.908	0.01	-0.004	0.999	0.998	-0.003	-0.012	0.945	0.985	0.048	0.027	0.974	0.996	0.064	-0.042	0.558	0.832	0.028	0.008	0.969	0.959	-0.073	-0.112	0.955
N-carbamoyl-beta-alanine	Nucleotide	HILIC-pos	0.043	0.046	0.996	0.676	-0.05	-0.126	0.966	0.121	0.038	-0.017	0.999	0.995	0.009	-0.035	0.968	0.932	0.15	0.002	0.883	0.823	0.136	-0.037	0.972	0.908	0.086	-0.045	0.842	0.722	0.054	-0.004	0.668	0.778	0.102	0.115	0.996	0.325	0.125	0.131	0.99	0.121	0.105	0.092	0.977	0.361	0.028	0.08	0.926
proline-betaine	Nucleotide	HILIC-pos	-0.086	-0.014	0.996	0.575	0.016	-0.04	0.966	0.861	0.093	0.054	0.999	0.995	0.029	-0.049	0.915	0.841	-0.018	0.056	0.897	0.964	0.059	-0.056	0.972	0.914	0.024	-0.059	0.842	0.879	0.063	-0.05	0.429	0.646	0.003	-0.12	0.877	0.637	-0.125	-0.101	0.944	0.2	-0.096	-0.082	0.977	0.449	-0.067	0.043	0.757
pseudouridine	Nucleotide	HILIC-pos	-0.05	-0.047	0.996	0.645	-0.058	-0.124	0.966	0.132	0.059	0.027	0.999	0.995	-0.069	-0.036	0.968	0.717	-0.008	0.048	0.924	0.979	0.007	-0.071	0.972	0.924	-0.006	-0.024	0.999	0.978	0.018	-0.017	0.812	0.942	0.032	0.034	0.996	0.996	0.04	-0.016	0.866	0.965	0.008	0.002	0.984	0.998	-0.112	-0.078	0.955
ribothymidine	Nucleotide	HILIC-pos	-0.066	0.03	0.996	0.643	-0.002	-0.045	0.966	0.851	0.04	0.016	0.999	0.995	-0.036	-0.036	0.996	0.861	0.054	-0.007	0.912	0.979	-0.016	-0.13	0.972	0.908	-0.026	-0.084	0.927	0.737	-0.001	-0.039	0.812	0.901	-0.013	-0.021	0.996	0.996	-0.04	-0.101	0.878	0.594	-0.152	-0.024	0.556	0.361	-0.261	-0.032	0.31
urate	Nucleotide	HILIC-pos	-0.021	-0.03	0.996	0.897	-0.066	-0.092	0.967	0.24	-0.026	0.028	0.999	0.995	-0.111	-0.027	0.906	0.471	-0.05	0.063	0.886	0.917	-0.031	0.019	0.972	0.976	-0.041	-0.004	0.976	0.967	-0.025	0.011	0.812	0.934	0.002	0.048	0.974	0.996	0.023	-0.069	0.663	0.894	-0.06	0.004	0.859	0.817	-0.137	-0.034	0.731
xanthine	Nucleotide	HILIC-pos	-0.116	-0.028	0.996	0.292	-0.012	-0.013	0.993	0.981	0.012	0.006	0.999	0.995	-0.003	-0.071	0.938	0.767	0.072	0.091	0.993	0.823	0.025	-0.014	0.972	0.979	0.025	-0.024	0.95	0.967	-0.036	0.02	0.715	0.879	-0.006	-0.054	0.974	0.996	-0.038	0.061	0.632	0.904	-0.031	-0.022	0.981	0.94	-0.128	-0.111	0.969
xanthosine	Nucleotide	HILIC-pos	-0.063	0.01	0.996	0.739	-0.052	0.015	0.966	0.845	-0.002	0.014	0.999	0.995	0.101	-0.086	0.499	0.45	0.037	0.042	0.993	0.979	0.041	0.047	0.999	0.94	0.045	0.009	0.976	0.952	-0.134	-0.004	0.425	0.478	-0.013	0.009	0.974	0.996	-0.027	0.103	0.508	0.63	-0.115	0.001	0.624	0.537	-0.122	-0.035	0.823
1-methyladenosine	Nucleotide	HILIC-pos	-0.061	-0.07	0.996	0.428	-0.015	-0.147	0.966	0.102	-0.012	-0.023	0.999	0.995	-0.084	-0.038	0.952	0.621	-0.009	-0.002	0.993	0.994	-0.007	-0.07	0.972	0.924	-0.06	-0.044	0.999	0.862	-0.005	-0.078	0.666	0.704	0.019	0.001	0.974	0.996	0.044	-0.137	0.206	0.278	-0.053	-0.118	0.841	0.417	-0.115	-0.087	0.955
5-acetylamino-6-amino-3-methyluracil	Nucleotide	HILIC-pos	0.079	-0.045	0.996	0.514	0.006	-0.079	0.966	0.628	0.104	-0.032	0.999	0.995	0.029	0.001	0.968	0.959	0.097	0.105	0.993	0.823	0.088	0.003	0.972	0.921	0.076	0.083	0.999	0.656	0.1	0.054	0.729	0.542	0.049	0.183	0.877	0.264	0.102	0.144	0.944	0.252	0.029	0.155	0.591	0.289	0.025	0.177	0.645
6,8-dihydroxypurine	Nucleotide	HILIC-pos	-0.065	0.003	0.996	0.717	-0.041	0.015	0.966	0.908	0.013	0.015	0.999	0.995	0.102	-0.076	0.53	0.453	0.043	0.042	0.993	0.961	0.066	0.032	0.972	0.924	0.06	0.002	0.92	0.902	-0.111	-0.003	0.425	0.478	-0.003	0.021	0.974	0.996	-0.022	0.116	0.463	0.537	-0.1	0.013	0.643	0.589	-0.109	-0.043	0.913
7-methylguanine	Nucleotide	HILIC-pos	-0.06	-0.049	0.996	0.58	0.002	-0.112	0.966	0.225	0.099	0.02	0.999	0.995	-0.014	-0.012	0.996	0.969	0.062	0.032	0.993	0.929	0.11	-0.085	0.972	0.908	0.03	-0.036	0.896	0.952	0.01	-0.017	0.865	0.969	0.051	-0.006	0.974	0.996	0.069	-0.073	0.388	0.645	0.012	-0.099	0.624	0.537	-0.103	-0.116	0.969
1-methylguanine	Nucleotide	HILIC-pos	-0.021	-0.001	0.996	0.968	-0.024	-0.089	0.966	0.444	0.021	0.023	0.999	0.995	-0.052	0.005	0.938	0.861	0.024	0.054	0.993	0.959	0.019	-0.014	0.972	0.979	-0.002	0.025	0.999	0.978	-0.01	0.041	0.785	0.895	0.03	0.128	0.96	0.619	0.048	-0.018	0.81	0.951	-0.019	0.017	0.941	0.971	-0.026	-0.014	0.969
adenosine	Nucleotide	HILIC-pos	-0.014	-0.039	0.996	0.835	0.108	-0.093	0.966	0.132	0.041	-0.008	0.999	0.995	0.043	0.004	0.968	0.916	0.048	-0.063	0.886	0.927	0.073	-0.047	0.972	0.908	-0.035	-0.034	0.999	0.951	-0.013	-0.065	0.798	0.757	0.057	-0.033	0.948	0.988	0.056	-0.073	0.459	0.673	0.037	-0.045	0.79	0.798	0.056	-0.06	0.725
allantoin	Nucleotide	HILIC-pos	-0.074	-0.034	0.996	0.594	-0.086	-0.073	0.989	0.296	-0.009	0.008	0.999	0.995	-0.053	-0.033	0.972	0.827	-0.073	0.014	0.893	0.928	-0.043	-0.039	0.986	0.94	-0.022	-0.072	0.95	0.829	0.022	-0.059	0.592	0.75	-0.036	0.035	0.971	0.996	-0.035	0.065	0.606	0.864	-0.132	0.026	0.421	0.432	-0.06	0.06	0.725
1-methylguanosine	Nucleotide	HILIC-pos	-0.075	-0.03	0.996	0.575	-0.036	-0.13	0.966	0.14	0.021	-0.022	0.999	0.995	-0.056	-0.076	0.994	0.607	-0.016	-0.024	0.993	0.99	0.016	-0.043	0.972	0.967	-0.019	-0.042	0.999	0.952	-0.047	-0.035	0.895	0.773	-0.007	0.004	0.981	0.996	-0.013	-0.051	0.944	0.953	-0.101	-0.04	0.877	0.537	-0.175	-0.018	0.55
caffeine	Nucleotide	HILIC-pos	0.084	0.017	0.996	0.575	0.019	-0.001	0.967	0.981	0.121	0.005	0.999	0.995	0.039	0.045	0.996	0.841	0.125	0.039	0.893	0.823	0.131	0.025	0.972	0.908	0.056	0.046	0.999	0.867	0.021	0.103	0.616	0.558	0.076	0.083	0.996	0.753	0.132	0.11	0.944	0.236	0.022	0.096	0.812	0.537	-0.144	0.091	0.32
cytosine	Nucleotide	HILIC-pos	0.066	0.024	0.996	0.666	0.025	-0.151	0.966	0.073	-0.001	-0.015	0.999	0.995	-0.023	-0.029	0.996	0.929	0.014	-0.01	0.993	0.99	0.01	-0.041	0.972	0.967	-0.01	-0.057	0.964	0.902	-0.023	-0.041	0.915	0.854	-0.035	0.012	0.974	0.996	-0.108	0.053	0.279	0.481	-0.079	-0.08	0.991	0.502	0.039	-0.078	0.705
guanine	Nucleotide	HILIC-pos	0.015	0.068	0.996	0.605	-0.065	-0.151	0.966	0.056	-0.02	-0.121	0.999	0.995	-0.074	-0.15	0.934	0.212	-0.07	-0.164	0.887	0.608	-0.039	-0.151	0.972	0.908	-0.045	-0.103	0.939	0.511	0.032	-0.136	0.322	0.478	-0.017	-0.048	0.974	0.996	-0.03	-0.157	0.552	0.209	-0.149	-0.063	0.804	0.341	-0.216	-0.061	0.565
hypoxanthine	Nucleotide	HILIC-pos	-0.042	-0.027	0.996	0.794	-0.081	-0.089	0.989	0.217	0.013	-0.008	0.999	0.995	0.005	-0.122	0.779	0.453	-0.021	0.01	0.99	0.99	-0.06	-0.024	0.972	0.929	-0.039	-0.043	0.999	0.905	-0.122	-0.007	0.425	0.478	-0.02	0.015	0.974	0.996	0.014	-0.01	0.944	0.991	-0.105	-0.09	0.977	0.402	-0.195	-0.165	0.955
C2 carnitine	AC	HILIC-pos	-0.064	-0.08	0.996	0.322	-0.014	-0.088	0.966	0.46	0.005	0.002	0.999	0.995	-0.084	-0.058	0.968	0.587	0.002	0.106	0.886	0.823	-0.047	-0.097	0.972	0.908	0.003	-0.019	0.999	0.998	-0.014	-0.044	0.865	0.88	0.035	0.02	0.974	0.996	0.012	-0.035	0.921	0.968	-0.004	-0.048	0.921	0.86	-0.138	-0.163	0.955
C3 carnitine	AC	HILIC-pos	-0.028	-0.058	0.996	0.677	0.01	-0.051	0.966	0.824	0.028	0.026	0.999	0.995	-0.021	-0.036	0.994	0.925	0.033	0.117	0.893	0.823	0.026	-0.018	0.972	0.979	0.003	0.056	0.942	0.907	-0.01	0.011	0.892	0.979	0.038	0.065	0.974	0.98	0.024	0.084	0.875	0.805	0.032	-0.026	0.877	0.906	-0.073	-0.062	0.979
C3-DC-CH3 carnitine	AC	HILIC-pos	-0.051	-0.071	0.996	0.476	0.031	-0.057	0.966	0.722	0.039	-0.016	0.999	0.995	0.009	-0.024	0.968	0.959	0.159	0.137	0.993	0.608	0.043	-0.052	0.972	0.924	0.093	-0.005	0.842	0.797	0.092	0.047	0.712	0.558	0.117	-0.003	0.877	0.619	0.083	0.1	0.99	0.419	0.116	0.017	0.731	0.55	-0.034	-0.079	0.951
C4 carnitine	AC	HILIC-pos	-0.009	-0.053	0.996	0.743	-0.029	-0.086	0.966	0.466	0.031	0.042	0.999	0.995	-0.054	-0.024	0.968	0.857	0.044	0.126	0.893	0.823	0.019	-0.061	0.972	0.929	0.018	0.03	0.999	0.967	0.046	-0.026	0.614	0.793	0.067	0.045	0.974	0.953	0.042	-0.019	0.83	0.956	-0.014	0.012	0.952	0.976	-0.034	-0.04	0.981
C4-OH carnitine	AC	HILIC-pos	-0.045	-0.072	0.996	0.476	-0.002	0.002	0.989	0.998	-0.043	0.019	0.999	0.995	-0.118	-0.088	0.968	0.283	-0.023	0.038	0.91	0.98	-0.06	-0.059	0.989	0.908	0.009	-0.053	0.918	0.918	-0.051	-0.02	0.812	0.778	-0.028	-0.014	0.975	0.996	0.033	-0.009	0.93	0.969	0.011	-0.019	0.952	0.973	-0.131	-0.089	0.955
C5 carnitine	AC	HILIC-pos	-0.014	-0.106	0.996	0.291	0.028	-0.064	0.966	0.68	0.064	0.015	0.999	0.995	0.053	0.008	0.952	0.861	0.135	0.144	0.993	0.648	0.062	0.033	0.972	0.924	0.011	0.051	0.976	0.942	0.023	0.061	0.832	0.789	0.092	0.116	0.989	0.431	0.034	0.148	0.56	0.377	0.07	0.064	0.992	0.624	-0.063	-0.06	0.988
C5-DC carnitine	AC	HILIC-pos	-0.045	-0.091	0.996	0.295	-0.012	-0.08	0.966	0.569	0.019	0.026	0.999	0.995	-0.073	-0.083	0.997	0.57	-0.047	0.072	0.886	0.893	-0.039	-0.111	0.972	0.908	-0.003	-0.009	0.999	0.998	-0.016	-0.035	0.913	0.914	0.026	0.003	0.974	0.996	-0.027	-0.005	0.944	0.983	-0.113	0.006	0.624	0.545	-0.098	-0.065	0.955
C6 carnitine	AC	HILIC-pos	0.027	-0.08	0.996	0.476	-0.041	-0.078	0.966	0.539	-0.035	0.019	0.999	0.995	-0.085	-0.056	0.968	0.607	0.005	0.113	0.886	0.823	-0.073	-0.06	0.972	0.908	-0.01	0.057	0.895	0.901	0.04	-0.043	0.57	0.762	0.018	0.055	0.974	0.996	0.016	-0.005	0.944	0.991	-0.024	0.065	0.731	0.705	-0.101	0.066	0.495
C7 carnitine	AC	HILIC-pos	0.094	-0.012	0.996	0.476	-0.105	-0.061	0.966	0.24	-0.037	0.002	0.999	0.995	-0.114	0.007	0.779	0.498	-0.083	0.006	0.893	0.893	-0.088	0.036	0.972	0.908	-0.036	0.012	0.95	0.967	0.019	-0.061	0.603	0.762	0.032	0.067	0.974	0.98	-0.018	-0.047	0.944	0.951	0.007	0.033	0.952	0.94	-0.126	0.075	0.375
C8 carnitine	AC	HILIC-pos	-0.016	-0.156	0.996	0.032	0.012	-0.035	0.966	0.923	0.023	0.042	0.999	0.995	-0.077	-0.093	0.996	0.477	-0.018	0.159	0.883	0.767	-0.027	-0.081	0.972	0.92	0.057	0.058	0.999	0.829	0.038	-0.015	0.712	0.855	0.079	0.033	0.974	0.851	0.071	0.015	0.841	0.897	0.083	0.019	0.865	0.684	0.027	-0.024	0.926
C10 carnitine	AC	HILIC-pos	-0.039	-0.155	0.996	0.026	-0.011	-0.067	0.966	0.68	0.072	0.034	0.999	0.995	-0.069	-0.081	0.996	0.579	-0.042	0.098	0.883	0.823	-0.042	-0.068	0.972	0.924	0.039	0.045	0.999	0.902	0.029	-0.005	0.812	0.922	0.047	0.034	0.974	0.996	0.031	-0.055	0.689	0.934	0.027	0.002	0.952	0.971	-0.078	-0.057	0.966
C12 carnitine	AC	HILIC-pos	-0.094	-0.157	0.996	0.008	-0.03	-0.065	0.967	0.68	0.049	0.037	0.999	0.995	-0.088	-0.092	0.996	0.453	-0.042	0.06	0.886	0.928	-0.01	-0.059	0.972	0.942	0.043	0.033	0.999	0.918	0.012	0.029	0.913	0.934	0.035	0.043	0.996	0.996	0.05	-0.018	0.796	0.945	0.032	0.034	0.991	0.877	-0.087	-0.055	0.955
C12:1 carnitine	AC	HILIC-pos	-0.098	-0.162	0.996	0.006	-0.071	-0.064	0.989	0.46	0.005	0.028	0.999	0.995	-0.12	-0.106	0.972	0.226	-0.084	0.047	0.883	0.836	-0.092	-0.042	0.972	0.908	-0.007	0.004	0.999	0.998	-0.021	0.014	0.812	0.938	0.01	0.029	0.975	0.996	0.006	-0.072	0.775	0.897	0.013	0.004	0.978	0.988	-0.116	-0.069	0.94
C14 carnitine	AC	HILIC-pos	-0.047	-0.108	0.996	0.16	-0.009	-0.042	0.967	0.868	0.065	0.028	0.999	0.995	-0.053	-0.046	0.994	0.775	-0.009	0.065	0.897	0.928	0.036	-0.059	0.972	0.924	0.061	0.02	0.964	0.901	0.015	0.023	0.965	0.942	0.041	0.039	0.989	0.996	0.045	0.032	0.971	0.945	0.009	0.06	0.899	0.786	-0.135	-0.057	0.855
C14:1 carnitine	AC	HILIC-pos	-0.067	-0.141	0.996	0.032	-0.029	-0.052	0.967	0.772	0.047	0.03	0.999	0.995	-0.074	-0.092	0.996	0.471	-0.039	0.061	0.886	0.928	-0.009	-0.072	0.972	0.924	0.036	0.025	0.999	0.952	-0.001	0.037	0.812	0.914	0.035	0.053	0.981	0.996	0.03	0.036	0.99	0.965	0.013	0.08	0.841	0.655	-0.163	-0.002	0.544
C14:2 carnitine	AC	HILIC-pos	-0.085	-0.171	0.996	0.006	-0.001	-0.039	0.966	0.908	0.05	0.028	0.999	0.995	-0.098	-0.098	0.994	0.373	-0.05	0.066	0.883	0.893	-0.031	-0.107	0.972	0.908	0.029	0.012	0.999	0.967	-0.023	-0.002	0.885	0.942	0.03	0.064	0.974	0.996	0.03	0.028	0.99	0.966	0.023	0.062	0.927	0.762	-0.132	-0.071	0.913
C16 carnitine	AC	HILIC-pos	-0.034	-0.057	0.996	0.645	0.002	-0.05	0.966	0.816	0.073	0.016	0.999	0.995	-0.004	-0.042	0.968	0.907	0.032	0.095	0.922	0.836	0.061	-0.081	0.972	0.908	0.055	0.026	0.999	0.902	-0.004	0.014	0.902	0.979	0.044	0.025	0.974	0.996	0.041	0.053	0.99	0.934	0.011	0.059	0.91	0.791	-0.121	0.019	0.672
C18 carnitine	AC	HILIC-pos	-0.076	-0.044	0.996	0.55	0.039	0.038	0.993	0.844	0.097	0.055	0.999	0.995	0.018	0.021	0.997	0.959	0.083	0.168	0.893	0.707	0.123	-0.038	0.972	0.908	0.101	0.08	0.999	0.442	0.088	0.076	0.865	0.542	0.113	0.072	0.974	0.57	0.11	0.153	0.944	0.19	0.094	0.111	0.965	0.426	-0.009	0.08	0.817
C18:1 carnitine	AC	HILIC-pos	-0.035	-0.064	0.996	0.58	-0.028	-0.032	0.989	0.908	0.068	0.01	0.999	0.995	-0.016	-0.051	0.968	0.861	-0.035	0.105	0.883	0.823	-0.032	-0.093	0.972	0.908	0.033	0.044	0.999	0.907	-0.041	0.025	0.637	0.833	0.002	0.037	0.974	0.996	-0.038	0.075	0.554	0.804	-0.058	0.117	0.316	0.412	-0.19	0.144	0.164
C18:2 carnitine	AC	HILIC-pos	-0.048	-0.089	0.996	0.295	0.023	-0.021	0.966	0.949	0.075	-0.009	0.999	0.995	-0.046	-0.071	0.991	0.688	-0.008	0.038	0.955	0.986	-0.032	-0.124	0.972	0.908	0.02	0.006	0.999	0.998	-0.037	-0.001	0.812	0.895	-0.007	0.075	0.971	0.954	-0.005	0.068	0.814	0.921	-0.028	0.096	0.569	0.537	-0.152	0.094	0.299
N1-methyl-2-pyridone-5-carboxamide	Cofactors and Vitamins	HILIC-pos	-0.076	-0.103	0.996	0.16	-0.05	-0.111	0.966	0.207	0.012	-0.016	0.999	0.995	-0.01	-0.045	0.968	0.875	-0.002	0.018	0.993	0.99	-0.031	-0.105	0.972	0.908	-0.004	-0.016	0.999	0.998	0.019	0.001	0.902	0.969	0.035	0.037	0.996	0.996	0.057	0.033	0.944	0.934	0.099	0.048	0.912	0.542	0.18	0.038	0.612
niacinamide	Cofactors and Vitamins	HILIC-pos	-0.07	-0.02	0.996	0.676	-0.025	-0.071	0.966	0.635	0.039	-0.021	0.999	0.995	0.047	-0.028	0.917	0.861	0.145	0.172	0.993	0.608	0.08	-0.057	0.972	0.908	0.06	0.023	0.976	0.902	0.031	0.049	0.927	0.799	0.082	0.039	0.974	0.851	0.036	0.192	0.389	0.121	0.061	0.048	0.977	0.745	0.026	-0.072	0.795
NMMA	Cofactors and Vitamins	HILIC-pos	0.038	-0.01	0.996	0.893	-0.001	-0.109	0.966	0.251	0.062	-0.024	0.999	0.995	0.024	-0.052	0.915	0.841	0.08	-0.005	0.893	0.927	-0.015	-0.105	0.972	0.908	0.007	-0.048	0.939	0.951	-0.027	-0.037	0.961	0.873	0.016	0	0.975	0.996	0.058	-0.033	0.606	0.897	-0.09	-0.064	0.952	0.523	-0.179	-0.061	0.66
pantothenate	Cofactors and Vitamins	HILIC-pos	-0.06	0.028	0.996	0.686	-0.047	-0.048	0.989	0.765	0.015	0.029	0.999	0.995	-0.025	-0.045	0.994	0.861	0.053	0.097	0.975	0.862	0.087	-0.094	0.972	0.908	0.026	0.018	0.999	0.973	0.026	0.045	0.913	0.847	0	0.073	0.974	0.98	-0.011	0.147	0.388	0.333	-0.044	0.147	0.306	0.33	-0.107	0.026	0.699
thiamine	Cofactors and Vitamins	HILIC-pos	-0.06	-0.043	0.996	0.643	-0.081	-0.055	0.967	0.475	-0.032	0.023	0.999	0.995	-0.136	-0.022	0.779	0.45	-0.012	0.097	0.886	0.893	-0.063	-0.043	0.972	0.924	-0.026	-0.003	0.999	0.985	-0.028	0.034	0.712	0.884	0.001	0.104	0.948	0.851	-0.057	0.144	0.181	0.233	-0.107	0.003	0.674	0.589	-0.176	-0.047	0.696
trigonelline	Cofactors and Vitamins	HILIC-pos	0.024	0.009	0.996	0.951	0.03	-0.02	0.966	0.924	0.058	-0.029	0.999	0.995	0.064	-0.004	0.917	0.8	0.087	0.035	0.926	0.88	0.028	0.012	0.972	0.979	0.032	0.017	0.999	0.967	0.033	-0.002	0.812	0.907	-0.027	0.07	0.93	0.954	-0.063	0.049	0.532	0.804	0.038	0.031	0.984	0.859	0.042	0.051	0.979
biliverdin	Cofactors and Vitamins	HILIC-pos	-0.025	-0.026	0.996	0.908	0.088	-0.037	0.966	0.516	0.122	0.079	0.999	0.995	0.088	0.029	0.938	0.658	0.139	0.149	0.993	0.608	0.215	0.035	0.972	0.891	0.088	0.087	0.999	0.475	0.068	0.099	0.902	0.54	0.077	0.108	0.975	0.552	0.12	0.031	0.61	0.478	0.071	-0.003	0.841	0.775	-0.159	-0.015	0.639
1-methylnicotinamide	Cofactors and Vitamins	HILIC-pos	-0.115	-0.054	0.996	0.237	-0.045	-0.048	0.989	0.769	-0.007	0	0.999	0.995	-0.029	-0.013	0.991	0.948	0.038	0.056	0.993	0.936	0.045	-0.014	0.972	0.967	0.012	0.015	0.999	0.998	0.039	0.004	0.812	0.901	0.049	0.067	0.989	0.953	-0.023	-0.025	0.998	0.983	-0.045	0.02	0.846	0.86	0.001	-0.029	0.955
indoleacetic acid	Indoles	HILIC-pos	0.044	0.003	0.996	0.886	-0.055	-0.119	0.966	0.121	0.058	-0.027	0.999	0.995	-0.027	-0.087	0.952	0.587	0.07	0.035	0.985	0.928	0.067	-0.064	0.972	0.908	0.051	-0.027	0.842	0.907	0.004	-0.031	0.819	0.934	0.06	-0.062	0.877	0.851	0.104	-0.134	0.045	0.113	0.015	-0.143	0.367	0.263	-0.042	-0.068	0.955
kynurenic acid	Indoles	HILIC-pos	-0.069	-0.065	0.996	0.428	-0.027	-0.113	0.966	0.206	0.034	-0.007	0.999	0.995	-0.075	-0.092	0.996	0.453	0.03	0.012	0.993	0.99	0.061	-0.092	0.972	0.908	0.004	-0.024	0.999	0.978	0.001	-0.034	0.817	0.914	0.044	-0.011	0.974	0.996	0.087	-0.057	0.342	0.596	0.059	-0.05	0.65	0.702	-0.037	-0.098	0.904
5-hydroxytryptophol	Indoles	HILIC-pos	0.018	-0.083	0.996	0.452	-0.044	-0.087	0.966	0.332	0.057	0.006	0.999	0.995	-0.074	-0.052	0.968	0.621	-0.022	-0.018	0.993	0.99	-0.008	-0.099	0.972	0.908	-0.071	-0.09	0.999	0.493	-0.072	-0.07	0.913	0.558	-0.036	-0.114	0.974	0.646	-0.032	-0.17	0.421	0.124	-0.075	-0.133	0.854	0.263	-0.112	-0.175	0.891
5-methoxytryptophol	Indoles	HILIC-pos	-0.035	-0.059	0.996	0.6	0.041	-0.008	0.966	0.923	0.076	-0.016	0.999	0.995	-0.027	-0.001	0.968	0.959	-0.049	-0.006	0.973	0.982	0.013	-0.053	0.972	0.94	-0.064	-0.064	0.999	0.733	-0.009	-0.103	0.565	0.542	-0.065	-0.126	0.974	0.378	-0.049	-0.11	0.878	0.341	-0.078	-0.121	0.91	0.263	-0.05	-0.151	0.727
7-dehydrodesmosterol	Steroid	C8-pos	-0.104	-0.031	0.996	0.342	0.045	-0.023	0.966	0.844	0.009	0.035	0.999	0.995	-0.079	0.062	0.596	0.518	-0.028	0.104	0.883	0.836	-0.128	0.014	0.972	0.908	-0.029	0.067	0.842	0.836	-0.021	0.032	0.751	0.905	0.019	-0.015	0.974	0.996	0.025	0.082	0.878	0.832	0.051	-0.007	0.877	0.86	0.039	-0.068	0.727
21-deoxycortisol	Steroid	HILIC-pos	-0.048	-0.059	0.996	0.575	-0.072	-0.094	0.967	0.207	-0.005	-0.02	0.999	0.995	-0.043	-0.105	0.952	0.451	-0.021	-0.034	0.993	0.982	-0.072	-0.094	0.972	0.908	-0.06	-0.099	0.976	0.435	-0.041	-0.085	0.812	0.565	-0.054	-0.028	0.974	0.996	-0.097	-0.081	0.944	0.396	-0.108	-0.026	0.804	0.545	-0.061	-0.014	0.949
cortisol	Steroid	HILIC-pos	0.028	-0.083	0.996	0.476	-0.038	-0.069	0.967	0.592	-0.017	-0.001	0.999	0.995	-0.047	-0.02	0.968	0.861	-0.067	-0.018	0.93	0.928	-0.106	-0.025	0.972	0.908	-0.09	-0.089	0.999	0.426	-0.139	-0.089	0.622	0.426	-0.139	-0.003	0.877	0.378	-0.162	0.026	0.13	0.2	-0.143	0.03	0.329	0.418	-0.318	-0.054	0.192
cortisone	Steroid	HILIC-pos	0.022	-0.068	0.996	0.606	-0.077	-0.082	0.989	0.256	-0.026	0.011	0.999	0.995	-0.139	-0.006	0.647	0.304	-0.102	-0.128	0.993	0.767	-0.166	-0.084	0.972	0.891	-0.119	-0.128	0.999	0.343	-0.07	-0.175	0.534	0.421	-0.07	-0.055	0.974	0.851	-0.059	-0.175	0.552	0.074	-0.081	-0.048	0.952	0.585	-0.244	-0.061	0.396
phosphocholine	QA	HILIC-pos	-0.013	-0.089	0.996	0.455	-0.01	-0.096	0.966	0.384	0.031	-0.002	0.999	0.995	0.073	-0.059	0.779	0.652	0.23	0.087	0.883	0.508	0.095	-0.01	0.972	0.908	0.015	0.021	0.999	0.979	-0.036	0.041	0.603	0.793	0.015	-0.032	0.974	0.996	0.002	0.157	0.404	0.32	-0.024	-0.007	0.971	0.975	-0.142	-0.192	0.947
carnitine	QA	HILIC-pos	-0.033	-0.073	0.996	0.507	-0.003	-0.086	0.966	0.475	0.067	0.018	0.999	0.995	-0.033	-0.049	0.994	0.841	0.023	0.143	0.883	0.823	-0.055	-0.082	0.972	0.908	0.003	0.022	0.999	0.995	0.025	-0.009	0.812	0.936	0.064	0.032	0.974	0.954	0.038	-0.072	0.552	0.804	-0.022	-0.08	0.877	0.634	-0.104	-0.107	0.983
choline	QA	HILIC-pos	-0.07	-0.084	0.996	0.291	0	-0.11	0.966	0.245	0.059	-0.039	0.999	0.995	0.034	-0.042	0.915	0.859	0.109	0.133	0.993	0.767	0.037	-0.065	0.972	0.921	0.038	0.02	0.999	0.962	0.034	0.034	0.956	0.854	0.042	0.022	0.974	0.996	0.046	0.086	0.944	0.721	-0.017	0.011	0.952	0.976	-0.029	-0.057	0.955
3-methoxyanthranilate	Aminobenzoic	HILIC-pos	0.069	-0.025	0.996	0.627	-0.048	-0.073	0.967	0.46	0.028	-0.082	0.999	0.995	-0.056	-0.093	0.968	0.471	0.078	0.021	0.922	0.927	0.129	-0.096	0.855	0.908	-0.05	-0.011	0.976	0.942	-0.124	-0.065	0.607	0.478	-0.08	-0.112	0.975	0.515	-0.026	-0.067	0.944	0.91	-0.091	0.001	0.731	0.63	-0.165	-0.072	0.808
anthranilic acid	Aminobenzoic	HILIC-pos	-0.061	-0.118	0.996	0.126	-0.048	-0.119	0.966	0.14	-0.012	0.016	0.999	0.995	-0.1	-0.056	0.952	0.506	0.001	0.065	0.904	0.928	0.012	-0.057	0.972	0.924	-0.038	0.003	0.976	0.967	-0.038	0.029	0.624	0.833	0.024	0.002	0.974	0.996	0.01	0.016	0.99	0.991	0.024	0.007	0.971	0.973	-0.033	-0.091	0.915
glycocholate	Bile Acids	HILIC-pos	0.052	-0.004	0.996	0.819	0.042	-0.106	0.966	0.216	0.052	-0.047	0.999	0.995	-0.061	-0.036	0.968	0.772	-0.006	-0.019	0.993	0.99	-0.037	-0.019	0.972	0.976	-0.073	-0.044	0.999	0.829	-0.049	-0.01	0.803	0.833	-0.008	0.038	0.974	0.996	-0.04	0.003	0.93	0.969	-0.026	-0.098	0.812	0.518	-0.027	-0.032	0.981
glycodeoxycholate/glycochenodeoxycholate	Bile Acids	HILIC-pos	-0.035	0.011	0.996	0.909	0.065	-0.044	0.966	0.628	0.086	-0.037	0.999	0.995	0.042	0.061	0.994	0.719	0.013	0.102	0.893	0.836	0.018	0.092	0.972	0.908	-0.006	0.051	0.934	0.913	0.045	0.08	0.88	0.606	0.029	0.06	0.974	0.98	-0.001	0.104	0.606	0.588	0.043	0.011	0.952	0.906	-0.046	0.088	0.66
putrescine	Polyamines	HILIC-pos	0.06	0.093	0.996	0.28	-0.079	-0.129	0.966	0.102	-0.031	-0.074	0.999	0.995	-0.118	-0.069	0.952	0.373	-0.013	-0.003	0.993	0.994	-0.059	-0.065	0.999	0.908	-0.047	0.056	0.842	0.836	0.043	0.086	0.825	0.575	0.012	0.101	0.969	0.799	0	0.042	0.935	0.965	-0.121	0.105	0.169	0.263	-0.198	0.193	0.084
cadaverine	Polyamines	HILIC-pos	-0.135	-0.01	0.996	0.207	0.023	0.02	0.989	0.951	0.061	-0.052	0.999	0.995	0.004	-0.054	0.952	0.844	0.003	0.085	0.893	0.889	-0.07	-0.059	0.972	0.908	0.056	-0.02	0.842	0.905	0.094	0.02	0.585	0.565	0.039	0.036	0.989	0.996	0.053	0.024	0.944	0.945	0.127	0.013	0.643	0.492	0.151	0.041	0.731
isoxanthopterin	Pterins	HILIC-pos	0.023	-0.014	0.996	0.951	-0.054	-0.124	0.966	0.121	0.022	0.036	0.999	0.995	-0.036	-0.106	0.934	0.471	-0.024	-0.013	0.993	0.99	0.059	-0.038	0.972	0.924	0.028	-0.054	0.842	0.901	0.076	-0.069	0.419	0.542	0.048	0.024	0.974	0.996	0.095	-0.106	0.142	0.311	0.05	-0.062	0.631	0.674	-0.003	0.027	0.955
pterin	Pterins	HILIC-pos	0.038	0.029	0.996	0.835	-0.008	0.001	0.989	0.995	-0.046	0.006	0.999	0.995	0.007	-0.03	0.968	0.948	-0.006	0.138	0.883	0.823	0.033	0.031	0.99	0.967	-0.034	-0.012	0.999	0.967	-0.076	-0.022	0.683	0.649	-0.021	-0.019	0.996	0.996	-0.056	0.091	0.388	0.63	-0.015	-0.011	0.991	0.977	-0.032	-0.047	0.969
C14:1 MAG	Others	C8-pos	-0.004	-0.034	0.996	0.886	0.05	0.029	0.967	0.794	0.029	-0.036	0.999	0.995	0.021	-0.089	0.804	0.607	0	-0.063	0.904	0.928	0.049	-0.09	0.972	0.908	0.025	0.022	0.999	0.967	0.056	0.089	0.895	0.542	0.007	0.078	0.974	0.949	0.044	0.051	0.99	0.897	0.077	0.093	0.967	0.432	0.173	0.055	0.705
campesterol	Others	C8-pos	-0.092	-0.008	0.996	0.54	-0.023	-0.049	0.967	0.791	0.045	0.01	0.999	0.995	-0.045	0.014	0.952	0.899	-0.05	0.045	0.887	0.928	-0.028	-0.01	0.972	0.979	-0.023	0.035	0.92	0.952	-0.04	0.089	0.425	0.565	-0.008	0.022	0.974	0.996	-0.02	0.052	0.792	0.945	-0.014	-0.018	0.986	0.973	-0.201	-0.157	0.949
palmitoylethanolamide	Others	C8-pos	-0.057	-0.077	0.996	0.396	0.021	-0.015	0.967	0.965	0.013	0.075	0.999	0.995	-0.002	0.016	0.994	0.971	-0.12	0.094	0.849	0.823	-0.057	-0.032	0.972	0.924	0.03	0.038	0.999	0.951	-0.093	0.057	0.36	0.503	-0.022	-0.035	0.989	0.996	-0.009	0.001	0.99	0.999	-0.037	-0.076	0.927	0.63	0.01	-0.2	0.4
N-oleoylethanolamine	Others	C8-pos	-0.107	-0.055	0.996	0.281	-0.007	-0.04	0.967	0.908	0.048	0.057	0.999	0.995	-0.052	0	0.952	0.861	-0.096	0.217	0.54	0.508	-0.009	0.052	0.972	0.955	-0.035	0.084	0.842	0.733	-0.079	0.132	0.313	0.478	-0.015	0.031	0.974	0.996	-0.045	0.172	0.1	0.142	-0.068	0.063	0.548	0.578	-0.156	-0.128	0.955
2-deoxyuridine	Others	HILIC-pos	-0.068	-0.065	0.996	0.429	-0.085	-0.119	0.966	0.121	0.026	0.047	0.999	0.995	-0.073	-0.024	0.952	0.719	-0.006	0.059	0.904	0.956	-0.011	-0.069	0.972	0.924	-0.021	-0.024	0.999	0.967	0.011	-0.043	0.752	0.884	0.025	0.003	0.974	0.996	0.023	-0.01	0.944	0.983	0.036	-0.007	0.927	0.946	-0.097	-0.136	0.955
methyl N-methylanthranilate	Others	HILIC-pos	-0.035	-0.136	0.996	0.063	0.086	-0.043	0.966	0.466	0.091	0.043	0.999	0.995	0.045	0	0.952	0.891	0.22	0.074	0.883	0.508	0.144	-0.132	0.855	0.891	0.084	0.012	0.856	0.818	0.086	0.047	0.755	0.558	0.122	-0.006	0.877	0.54	0.114	0.079	0.93	0.339	0.132	0.015	0.614	0.432	0.105	-0.089	0.425
metronidazole	Others	HILIC-pos	0.025	0.078	0.996	0.589	-0.054	0.046	0.966	0.754	-0.018	0.058	0.999	0.995	-0.028	0.005	0.968	0.959	-0.014	0.208	0.849	0.608	0.037	0.038	0.999	0.967	-0.043	0.024	0.919	0.952	-0.057	0.041	0.547	0.729	0.005	0.006	0.996	0.996	-0.046	0.162	0.189	0.2	-0.124	0.067	0.361	0.464	-0.168	0.052	0.4
N-ethylglycinexylidide	Others	HILIC-pos	0.012	0.005	0.996	0.987	0.043	0.061	0.967	0.613	0.115	0.041	0.999	0.995	-0.009	-0.03	0.991	0.948	-0.011	0.015	0.993	0.99	0.069	-0.047	0.972	0.908	0.043	0.032	0.999	0.915	0.083	-0.002	0.501	0.567	0.075	-0.118	0.877	0.431	0.095	-0.014	0.524	0.607	0.097	-0.051	0.423	0.492	-0.077	-0.03	0.93
trimethylamine-N-oxide	Others	HILIC-pos	-0.04	-0.034	0.996	0.773	-0.044	-0.083	0.966	0.408	0.044	-0.029	0.999	0.995	-0.01	0.033	0.968	0.938	0.097	0.145	0.958	0.747	0.123	0.011	0.972	0.908	0.086	0.053	0.976	0.669	0.126	0.013	0.425	0.478	0.087	0.003	0.948	0.851	0.125	0.025	0.552	0.413	0.038	-0.001	0.927	0.946	-0.015	-0.084	0.859
trimethylbenzene	Others	HILIC-pos	-0.089	-0.117	0.996	0.071	0.005	-0.069	0.966	0.68	0.104	0.052	0.999	0.995	0.057	-0.023	0.915	0.806	0.064	0.009	0.924	0.936	0.026	0.043	0.972	0.967	0.052	0.025	0.999	0.905	-0.026	0.1	0.425	0.558	0.01	0.048	0.974	0.996	0.028	0.039	0.99	0.96	0.009	-0.031	0.927	0.946	-0.221	-0.117	0.787
4-aminohippuric acid	Others	HILIC-pos	-0.055	0.02	0.996	0.743	-0.025	-0.098	0.966	0.296	0.003	-0.055	0.999	0.995	0.005	-0.165	0.558	0.2	0.107	-0.053	0.883	0.823	0.016	-0.129	0.972	0.908	0.003	-0.113	0.842	0.475	-0.002	-0.079	0.624	0.692	0.023	-0.088	0.893	0.851	0.081	-0.11	0.204	0.39	0.007	-0.075	0.803	0.684	-0.009	-0.131	0.705
4-hydroxyhippurate	Others	HILIC-pos	-0.081	0.017	0.996	0.595	-0.013	-0.059	0.966	0.726	0.011	0.026	0.999	0.995	0.035	-0.081	0.779	0.621	0.117	0.009	0.886	0.823	0.08	-0.043	0.972	0.908	0.037	-0.016	0.942	0.967	0.154	-0.006	0.313	0.478	0.063	-0.039	0.893	0.953	0.105	-0.01	0.552	0.658	0.108	0.021	0.77	0.538	0.026	-0.008	0.955
4-pyridoxate	Others	HILIC-pos	0.031	0.013	0.996	0.916	-0.02	-0.021	0.989	0.955	0.013	0.009	0.999	0.995	-0.006	-0.037	0.968	0.932	0.052	0.063	0.993	0.927	0.043	-0.09	0.972	0.908	0.027	0.011	0.999	0.973	0.064	-0.005	0.616	0.704	0.042	0.01	0.974	0.996	0.061	0.049	0.969	0.813	0.025	-0.092	0.601	0.545	0.056	-0.028	0.823
8-hydroxy-deoxyguanosine	Others	HILIC-pos	-0.016	-0.008	0.996	0.975	-0.096	-0.068	0.967	0.296	-0.058	-0.062	0.999	0.995	-0.002	-0.115	0.84	0.471	-0.038	-0.019	0.993	0.986	-0.095	0.045	0.972	0.908	-0.115	-0.018	0.842	0.557	-0.163	0.012	0.313	0.478	-0.078	0	0.971	0.954	-0.109	-0.088	0.944	0.407	-0.136	-0.115	0.975	0.278	-0.197	-0.154	0.955
acetyl-galactosamine	Others	HILIC-pos	-0.028	-0.039	0.996	0.782	-0.018	-0.078	0.966	0.527	-0.03	-0.02	0.999	0.995	-0.049	0.001	0.952	0.861	-0.006	0.106	0.886	0.881	0.008	0.023	0.972	0.979	-0.053	-0.034	0.999	0.901	-0.114	-0.014	0.44	0.478	-0.06	0	0.974	0.984	-0.051	0.012	0.814	0.945	-0.097	-0.167	0.831	0.143	-0.156	-0.204	0.93
carnosine	Others	HILIC-pos	-0.073	-0.062	0.996	0.396	0	0.007	0.989	0.995	0.002	-0.019	0.999	0.995	0.001	0.007	0.996	0.993	-0.021	0.01	0.993	0.99	0.009	-0.041	0.972	0.967	-0.01	-0.002	0.999	0.998	-0.029	-0.018	0.913	0.908	0.043	0.048	0.996	0.996	0.02	0.08	0.859	0.739	0.078	0.041	0.945	0.63	0.108	-0.101	0.339
cinnamoylglycine	Others	HILIC-pos	-0.003	-0.021	0.996	0.957	-0.003	-0.019	0.97	0.981	0.05	0.052	0.999	0.995	-0.016	-0.011	0.996	0.969	-0.011	0.025	0.985	0.99	-0.011	0.067	0.972	0.924	0.065	0.038	0.999	0.836	-0.016	0.035	0.755	0.906	-0.06	0.013	0.971	0.996	-0.018	0.06	0.778	0.945	0.022	-0.018	0.927	0.959	-0.112	-0.08	0.955
cyclohexylamine	Others	HILIC-pos	0.065	-0.006	0.996	0.685	0.099	0.049	0.966	0.333	0.099	0.02	0.999	0.995	0.061	0.1	0.968	0.453	0.008	0.116	0.886	0.823	0.031	0.108	0.972	0.908	0.061	0.118	0.927	0.347	-0.013	0.183	0.313	0.421	-0.04	0.111	0.877	0.621	-0.011	0.088	0.598	0.691	-0.032	0.005	0.94	0.959	-0.012	0.014	0.955
diacetylspermine	Others	HILIC-pos	-0.106	-0.095	0.996	0.16	-0.028	-0.139	0.966	0.132	-0.027	-0.047	0.999	0.995	-0.072	-0.084	0.996	0.582	-0.029	0.016	0.955	0.99	-0.008	-0.143	0.972	0.908	0.034	-0.055	0.842	0.901	-0.018	0.017	0.812	0.942	0.059	0.047	0.974	0.98	0.02	-0.006	0.944	0.991	-0.034	-0.015	0.971	0.946	-0.106	-0.131	0.955
imidazole propionate	Others	HILIC-pos	0.089	0.039	0.996	0.476	-0.039	-0.029	0.989	0.87	0.028	0.059	0.999	0.995	-0.052	0.095	0.661	0.518	-0.083	0.017	0.886	0.924	0.013	0.07	0.972	0.924	-0.012	0.053	0.919	0.913	0.053	0.023	0.812	0.787	-0.003	0.069	0.974	0.98	-0.022	-0.027	0.99	0.977	-0.044	0.045	0.751	0.776	-0.019	0.093	0.725
3-(N-acetyl-L-cystein-S-yl) acetaminophen	Xenobiotics	HILIC-pos	0.089	-0.053	0.996	0.572	-0.12	-0.064	0.966	0.391	-0.022	0.048	0.999	0.995	-0.052	-0.103	0.968	0.607	0.128	0.005	0.887	0.889	0.128	-0.174	0.855	0.908	0.067	0.043	0.999	0.901	0.187	0.042	0.425	0.478	0.135	0.138	0.977	0.268	0.107	0.158	0.944	0.2	0.05	0.216	0.549	0.143	0.159	0.111	0.955
piperine	Xenobiotics	HILIC-pos	-0.044	-0.044	0.996	0.686	-0.038	0.011	0.966	0.923	0.035	0.036	0.999	0.995	0.064	0.047	0.983	0.715	0.126	-0.037	0.883	0.823	0.032	0.098	0.972	0.908	0.037	0.012	0.999	0.967	0.051	0.073	0.928	0.637	0.01	-0.046	0.974	0.996	0.035	-0.066	0.598	0.891	0.049	-0.045	0.707	0.745	0.052	0.09	0.951
acetaminophen	Xenobiotics	HILIC-pos	0.054	-0.085	0.996	0.261	0.029	-0.067	0.966	0.613	0.003	0.082	0.999	0.995	-0.051	-0.02	0.968	0.841	0.114	0.058	0.922	0.823	0.144	-0.073	0.855	0.908	0.048	0.079	0.999	0.733	0.076	0.106	0.913	0.478	0.072	0.092	0.989	0.626	0.08	0.075	0.99	0.597	0.056	0.11	0.877	0.432	0.039	0.074	0.955
acetaminophen glucuronide	Xenobiotics	HILIC-pos	0.073	-0.093	0.996	0.465	-0.121	-0.041	0.966	0.613	-0.184	0.072	0.999	0.995	-0.159	-0.048	0.915	0.496	0.015	0.021	0.993	0.99	0.084	-0.121	0.972	0.908	-0.027	0.034	0.976	0.967	0.087	0.036	0.806	0.75	0.052	0.086	0.975	0.932	0.025	0.073	0.944	0.934	0.002	0.103	0.841	0.624	0.248	0.061	0.699
cotinine	Xenobiotics	HILIC-pos	-0.007	0.007	0.996	0.991	-0.026	-0.042	0.967	0.908	-0.007	-0.025	0.999	0.995	0.029	0.101	0.952	0.679	0.018	0.028	0.993	0.99	-0.065	0.042	0.972	0.924	0.024	-0.019	0.976	0.973	0.054	-0.151	0.313	0.478	0.059	-0.025	0.971	0.996	-0.019	-0.146	0.575	0.519	0.044	0.016	0.952	0.946	0.029	0.099	0.891
hydroxycotinine	Xenobiotics	HILIC-pos	0.067	0.038	0.996	0.743	0.022	0.002	0.967	0.981	0.083	0.023	0.999	0.995	0.02	0.071	0.968	0.841	0.027	0.137	0.887	0.823	0.036	0.075	0.972	0.937	0.11	0.1	0.999	0.534	0.209	-0.012	0.313	0.426	0.129	0.118	0.974	0.59	0.088	0.063	0.944	0.804	0.18	0.2	0.952	0.143	0.146	0.265	0.727
[truncated: 97 more columns]
