# Supplementary material for: Cord Blood Metabolome and BMI Trajectory from Birth to Adolescence: A Prospective Birth Cohort Study on Early Life Biomarkers of Persistent Obesity
Source: Metabolites. 2021 Oct 28;11(11):739. doi: 10.3390/metabo11110739 (PMC8625562; doi:10.3390/metabo11110739)
Supplement: Supplementary file 1 [file metabolites-11-00739-s001.zip › metabolites-1402936-supplementary/Supp Table 2.xlsx]

## Sheet: Sheet1
Metabolite	Metabolite module	Metabolite type	HMDB.ID	Method	m.z	RT
C42:0 TAG	black	TAG	NA	C8-pos	745.631	11.15
C44:2 TAG	black	TAG	NA	C8-pos	769.631	11.02
C44:1 TAG	black	TAG	NA	C8-pos	771.646	11.23
C44:0 TAG	black	TAG	HMDB42063*	C8-pos	773.662	11.45
C45:2 TAG	black	TAG	HMDB43170*	C8-pos	783.646	11.21
C45:1 TAG	black	TAG	HMDB42099*	C8-pos	785.662	11.39
C45:0 TAG	grey	TAG	HMDB42093*	C8-pos	787.677	11.59
C46:4 TAG	black	TAG	NA	C8-pos	793.631	10.96
C46:3 TAG	black	TAG	NA	C8-pos	795.646	11.09
C46:2 TAG	black	TAG	HMDB10419*	C8-pos	797.662	11.31
C46:1 TAG	black	TAG	HMDB10412*	C8-pos	799.676	11.53
C46:0 TAG	black	TAG	HMDB10411*	C8-pos	801.692	11.76
C47:2 TAG	black	TAG	HMDB42076*	C8-pos	811.677	11.47
C47:1 TAG	black	TAG	HMDB42100*	C8-pos	813.693	11.68
C47:0 TAG	black	TAG	HMDB42094*	C8-pos	810.754	11.92
C48:5 TAG	black	TAG	NA	C8-pos	819.646	11.06
C48:4 TAG	black	TAG	NA	C8-pos	821.662	11.21
C48:3 TAG	black	TAG	HMDB05432*	C8-pos	823.677	11.39
C48:2 TAG	black	TAG	HMDB05376*	C8-pos	825.692	11.62
C48:1 TAG	brown	TAG	HMDB05359*	C8-pos	827.708	11.85
C48:0 TAG	brown	TAG	HMDB05356*	C8-pos	829.725	12.11
C49:3 TAG	black	TAG	HMDB42103*	C8-pos	837.693	11.54
C49:2 TAG	black	TAG	HMDB11706*	C8-pos	839.709	11.78
C50:6 TAG	red	TAG	HMDB10497*	C8-pos	845.662	11.17
C50:5 TAG	black	TAG	HMDB10471*	C8-pos	847.677	11.35
C50:4 TAG	brown	TAG	HMDB05435*	C8-pos	849.693	11.48
C50:3 TAG	brown	TAG	HMDB05433*	C8-pos	851.707	11.7
C50:2 TAG	brown	TAG	HMDB05377*	C8-pos	853.724	11.95
C50:1 TAG	brown	TAG	HMDB05360*	C8-pos	855.739	12.19
C50:0 TAG	brown	TAG	HMDB05357*	C8-pos	857.755	12.48
C51:3 TAG	brown	TAG	HMDB11701*	C8-pos	865.723	11.88
C51:1 TAG	brown	TAG	HMDB42104*	C8-pos	869.755	12.4
C51:0 TAG	brown	TAG	HMDB31106*	C8-pos	871.77	12.64
C52:7 TAG	red	TAG	HMDB10517*	C8-pos	871.677	11.27
C52:6 TAG	red	TAG	HMDB05436*	C8-pos	873.693	11.44
C52:5 TAG	brown	TAG	HMDB05380*	C8-pos	875.708	11.57
C52:4 TAG	brown	TAG	HMDB05363*	C8-pos	877.723	11.79
C52:3 TAG	brown	TAG	HMDB05384*	C8-pos	879.739	12.05
C52:2 TAG	brown	TAG	HMDB05369*	C8-pos	881.755	12.29
C52:1 TAG	brown	TAG	HMDB05367*	C8-pos	883.77	12.58
C52:0 TAG	brown	TAG	HMDB05365*	C8-pos	885.787	12.87
C53:3 TAG	brown	TAG	HMDB43058*	C8-pos	893.756	12.2
C53:2 TAG	brown	TAG	HMDB42196*	C8-pos	895.771	12.49
C54:9 TAG	red	TAG	HMDB10498*	C8-pos	895.678	11.19
C54:8 TAG	red	TAG	HMDB10518*	C8-pos	897.693	11.35
C54:7 TAG	red	TAG	HMDB05447*	C8-pos	899.708	11.58
C54:6 TAG	red	TAG	HMDB05391*	C8-pos	901.723	11.75
C54:5 TAG	brown	TAG	HMDB05385*	C8-pos	903.739	11.9
C54:4 TAG	brown	TAG	HMDB05370*	C8-pos	905.754	12.15
C54:3 TAG	brown	TAG	HMDB05405*	C8-pos	907.771	12.41
C54:2 TAG	brown	TAG	HMDB05403*	C8-pos	909.787	12.67
C54:1 TAG	brown	TAG	HMDB05395*	C8-pos	911.803	12.97
C55:3 TAG	brown	TAG	HMDB42466*	C8-pos	921.787	12.59
C55:2 TAG	brown	TAG	HMDB42226*	C8-pos	923.802	12.86
C56:10 TAG	red	TAG	HMDB10513*	C8-pos	921.693	11.31
C56:9 TAG	red	TAG	HMDB05448*	C8-pos	923.708	11.44
C56:8 TAG	red	TAG	HMDB05392*	C8-pos	925.723	11.65
C56:7 TAG	red	TAG	HMDB05462*	C8-pos	927.739	11.9
C56:6 TAG	red	TAG	HMDB05456*	C8-pos	929.754	12.13
C56:5 TAG	red	TAG	HMDB05406*	C8-pos	931.771	12.36
C56:4 TAG	brown	TAG	HMDB05398*	C8-pos	933.786	12.52
C56:3 TAG	brown	TAG	HMDB05410*	C8-pos	935.803	12.78
C56:2 TAG	brown	TAG	HMDB05404*	C8-pos	937.819	13.07
C56:1 TAG	black	TAG	HMDB05396*	C8-pos	939.835	13.41
C58:11 TAG	red	TAG	HMDB10531*	C8-pos	947.709	11.39
C58:10 TAG	red	TAG	HMDB05476*	C8-pos	949.723	11.61
C58:9 TAG	red	TAG	HMDB05463*	C8-pos	951.739	11.75
C58:8 TAG	red	TAG	HMDB05413*	C8-pos	953.755	11.97
C58:7 TAG	red	TAG	HMDB05471*	C8-pos	955.77	12.22
C58:6 TAG	red	TAG	HMDB05458*	C8-pos	957.787	12.5
C60:12 TAG	red	TAG	HMDB05478*	C8-pos	973.724	11.48
C32:1 PE	yellow	PE	HMDB08924*	C8-pos	690.506	8.74
C32:0 PE	blue	PE	HMDB08923*	C8-pos	692.522	8.32
C34:2 PE	yellow	PE	HMDB08928*	C8-pos	716.523	8.87
C34:0 PE	blue	PE	HMDB08925*	C8-pos	720.552	8.81
C36:4 PE	yellow	PE	HMDB08937*	C8-pos	740.522	8.9
C36:3 PE	yellow	PE	HMDB09060*	C8-pos	742.537	9.04
C36:2 PE	yellow	PE	HMDB08994*	C8-pos	744.554	9.33
C36:1 PE	yellow	PE	HMDB08993*	C8-pos	746.57	9.61
C36:0 PE	blue	PE	HMDB08991*	C8-pos	748.584	9.21
C38:6 PE	yellow	PE	HMDB09102*	C8-pos	764.522	8.84
C38:5 PE	yellow	PE	HMDB09069*	C8-pos	766.539	9
C38:4 PE	yellow	PE	HMDB09003*	C8-pos	768.553	9.34
C38:2 PE	blue	PE	HMDB08942*	C8-pos	772.582	9.11
C40:6 PE	brown	PE	HMDB09012*	C8-pos	792.552	9.31
C34:2 PE plasmalogen	yellow	PE_P	HMDB08952*	C8-pos	702.542	9.47
C36:5 PE plasmalogen	yellow	PE_P	HMDB11410*	C8-pos	724.527	9.18
C36:3 PE plasmalogen	yellow	PE_P	HMDB11441*	C8-pos	728.558	9.59
C36:2 PE plasmalogen	yellow	PE_P	HMDB09082*	C8-pos	730.573	9.89
C36:1 PE plasmalogen	blue	PE_P	HMDB09016*	C8-pos	732.588	9.53
C38:7 PE plasmalogen	blue	PE_P	HMDB11420*	C8-pos	748.527	9.12
C38:6 PE plasmalogen	yellow	PE_P	HMDB11387*	C8-pos	750.542	9.29
C38:5 PE plasmalogen	yellow	PE_P	HMDB11386*	C8-pos	752.558	9.6
C40:7 PE plasmalogen	yellow	PE_P	HMDB11394*	C8-pos	776.558	9.53
C44:13 PE plasmalogen	blue	PE_P	NA	C8-pos	820.524	8.97
C34:3 PE plasmalogen	blue	PE_P	HMDB11343	HILIC-pos	700.53	5.42
C36:2 PS plasmalogen	yellow	PE_P	n/a	HILIC-pos	774.568	6.74
C30:1 PC	blue	PC	HMDB07870*	C8-pos	704.521	8.24
C30:0 PC	blue	PC	HMDB07869*	C8-pos	706.537	8.58
C32:2 PC	blue	PC	HMDB07874*	C8-pos	730.537	8.4
C32:1 PC	blue	PC	HMDB07873*	C8-pos	732.553	8.74
C32:0 PC	blue	PC	HMDB07871*	C8-pos	734.568	9.04
C34:4 PC	blue	PC	HMDB07883*	C8-pos	754.537	8.42
C34:3 PC	blue	PC	HMDB08006*	C8-pos	756.552	8.68
C34:2 PC	blue	PC	HMDB07973*	C8-pos	758.568	8.88
C34:1 PC	blue	PC	HMDB07972*	C8-pos	760.583	9.18
C34:0 PC	blue	PC	HMDB07970*	C8-pos	762.599	9.47
C36:4 PC	blue	PC	HMDB08138*	C8-pos	782.568	8.9
C36:4 hydroxy-PC	yellow	PC	NA	C8-pos	798.563	7.81
C36:3 PC	blue	PC	HMDB08105*	C8-pos	784.583	9.04
C36:2 PC	blue	PC	HMDB08039*	C8-pos	786.6	9.32
C36:1 PC	blue	PC	HMDB08038*	C8-pos	788.615	9.6
C36:0 PC	blue	PC	HMDB08036*	C8-pos	790.631	9.88
C38:6 PC	blue	PC	HMDB07991*	C8-pos	806.567	8.83
C38:4 PC	blue	PC	HMDB08048*	C8-pos	810.599	9.35
C38:3 PC	blue	PC	HMDB08047*	C8-pos	812.615	9.48
C38:2 PC	blue	PC	HMDB08270*	C8-pos	814.63	9.68
C40:10 PC	blue	PC	HMDB08511*	C8-pos	826.535	8.6
C40:9 PC	red	PC	HMDB08731*	C8-pos	828.549	8.83
C40:6 PC	blue	PC	HMDB08057*	C8-pos	834.599	9.28
C34:3 PC plasmalogen	blue	PC_P	HMDB11211*	C8-pos	742.573	9.17
C34:2 PC plasmalogen	blue	PC_P	HMDB11210*	C8-pos	744.589	9.19
C34:1 PC plasmalogen	blue	PC_P	HMDB11239*	C8-pos	746.604	9.47
C36:5 PC plasmalogen	blue	PC_P	HMDB11220*	C8-pos	766.572	9.18
C36:4 PC plasmalogen	blue	PC_P	HMDB11310*	C8-pos	768.587	9.21
C36:3 PC plasmalogen	blue	PC_P	HMDB11244*	C8-pos	770.603	9.34
C36:2 PC plasmalogen	blue	PC_P	HMDB11243*	C8-pos	772.62	9.6
C36:1 PC plasmalogen	blue	PC_P	HMDB11241*	C8-pos	774.634	9.88
C38:7 PC plasmalogen	blue	PC_P	HMDB11229*	C8-pos	790.573	9.11
C38:6 PC plasmalogen	blue	PC_P	HMDB11319*	C8-pos	792.588	9.13
C38:4 PC plasmalogen	blue	PC_P	HMDB11252*	C8-pos	796.62	9.63
C40:7 PC plasmalogen	blue	PC_P	HMDB11294*	C8-pos	818.606	9.24
C16:1 LPE	green	LPE	HMDB11504*	C8-pos	452.277	4.73
C16:0 LPE	green	LPE	HMDB11503	C8-pos	454.292	5.13
C18:2 LPE	green	LPE	HMDB11507*	C8-pos	478.293	4.95
C18:1 LPE	green	LPE	HMDB11506*	C8-pos	480.308	5.32
C18:0 LPE	green	LPE	HMDB11130	C8-pos	482.324	5.76
C20:4 LPE	green	LPE	HMDB11517	C8-pos	502.293	4.97
C20:0 LPE	green	LPE	HMDB11511	C8-pos	510.355	5.42
C22:6 LPE	green	LPE	HMDB11526	C8-pos	526.293	4.95
C22:0 LPE	green	LPE	HMDB11520	C8-pos	538.386	6.08
C18:3 LPE	green	LPE	HMDB11478	HILIC-pos	476.275	6.25
C18:0 LPE A	green	LPE	HMDB11130	HILIC-pos	482.324	6.18
C18:0 LPE B	green	LPE	HMDB11130	HILIC-pos	482.323	7.77
C20:1 LPE	green	LPE	HMDB11512	HILIC-pos	508.339	7.7
C14:0 LPC	green	LPC	HMDB10379	C8-pos	468.308	4.54
C16:1 LPC	green	LPC	HMDB10383*	C8-pos	494.324	4.72
C16:0 LPC	green	LPC	HMDB10382	C8-pos	496.339	5.11
C18:3 LPC	green	LPC	HMDB10387*	C8-pos	518.322	4.97
C18:2 LPC	green	LPC	HMDB10386*	C8-pos	520.34	4.93
C18:1 LPC	green	LPC	HMDB02815*	C8-pos	522.355	5.3
C18:0 LPC	green	LPC	HMDB10384	C8-pos	524.371	5.74
C20:5 LPC	green	LPC	HMDB10397	C8-pos	542.324	4.65
C20:4 LPC	green	LPC	HMDB10395	C8-pos	544.339	4.95
C22:6 LPC	green	LPC	HMDB10404	C8-pos	568.339	4.93
C20:3 LPC	green	LPC	HMDB10393	HILIC-pos	546.355	7.62
C20:1 LPC	blue	LPC	HMDB10391	HILIC-pos	550.387	7.54
C22:5 LPC	green	LPC	HMDB10403	HILIC-pos	570.355	7.56
C22:4 LPC	green	LPC	HMDB10401	HILIC-pos	572.371	7.55
C24:0 LPC	blue	LPC	HMDB10405	HILIC-pos	608.466	7.33
C16:1 LPC plasmalogen	green	LPC_P	HMDB10407	HILIC-pos	480.344	7.56
C18:1 LPC plasmalogen	blue	LPC_P	HMDB13122	HILIC-pos	508.375	7.75
C14:0 SM	blue	SM	HMDB12097	C8-pos	675.543	8.11
C16:1 SM	blue	SM	NA	C8-pos	701.558	8.27
C16:0 SM	blue	SM	HMDB10169	C8-pos	703.574	8.62
C18:1 SM	blue	SM	HMDB12101*	C8-pos	729.589	8.79
C18:0 SM	blue	SM	HMDB01348	C8-pos	731.605	9.1
C20:0 SM	blue	SM	HMDB12102	C8-pos	759.636	9.55
C22:1 SM	blue	SM	HMDB12104*	C8-pos	785.652	9.7
C22:0 SM	blue	SM	HMDB12103	C8-pos	787.667	9.96
C24:1 SM	blue	SM	HMDB12107*	C8-pos	813.683	10
C24:0 SM	blue	SM	HMDB11697	C8-pos	815.698	10.33
C30:0 DAG	blue	DAG	HMDB07011*	C8-pos	563.467	8.78
C34:3 DAG	brown	DAG	HMDB07132*	C8-pos	608.524	9.07
C34:2 DAG	brown	DAG	HMDB07103*	C8-pos	615.495	9.41
C34:1 DAG	brown	DAG	HMDB07102*	C8-pos	617.511	9.66
C36:4 DAG	brown	DAG	HMDB07248*	C8-pos	634.539	9.21
C36:3 DAG	brown	DAG	HMDB07219*	C8-pos	641.51	9.51
C36:2 DAG	brown	DAG	HMDB07218*	C8-pos	643.526	9.78
C38:5 DAG	red	DAG	HMDB07199*	C8-pos	665.51	9.5
C38:4 DAG	brown	DAG	HMDB07170*	C8-pos	667.526	9.79
C14:0 CE	red	CE	HMDB06725	C8-pos	619.541	11.82
C16:1 CE	red	CE	HMDB00658*	C8-pos	645.557	11.92
C16:0 CE	brown	CE	HMDB00885	C8-pos	647.573	12.25
C18:3 CE	red	CE	HMDB10370*	C8-pos	669.557	11.75
C18:2 CE	brown	CE	HMDB00610*	C8-pos	671.572	12.01
C18:1 CE	brown	CE	HMDB00918*	C8-pos	673.588	12.35
C18:0 CE	blue	CE	HMDB10368	C8-pos	675.604	12.72
C20:5 CE	green	CE	HMDB06731	C8-pos	693.557	11.61
C20:4 CE	brown	CE	HMDB06726	C8-pos	695.572	11.86
C20:3 CE	brown	CE	HMDB06736*	C8-pos	697.588	12.13
C22:6 CE	brown	CE	HMDB06733	C8-pos	719.572	11.71
C22:5 CE	brown	CE	HMDB10375*	C8-pos	721.588	11.97
C34:2 PI	black	PI	HMDB09784*	C8-pos	835.532	8.57
C36:4 PI	blue	PI	HMDB09789*	C8-pos	859.532	8.57
C38:4 PI	blue	PI	HMDB09815*	C8-pos	887.563	9.06
C16:0 Ceramide (d18:1)	yellow	Ceramide	HMDB04949	C8-pos	538.519	8.75
C22:0 Ceramide (d18:1)	yellow	Ceramide	HMDB04952	C8-pos	622.612	10.05
C24:0 Ceramide (d18:1)	blue	Ceramide	HMDB04956	C8-pos	650.643	10.42
C24:1 Ceramide (d18:1)	yellow	Ceramide	HMDB04953*	C8-pos	648.628	10.1
4-acetamidobutanoate	turquoise	FA	HMDB03681	HILIC-pos	146.081	3.31
linoleoyl ethanolamide	blue	FA	HMDB12252	HILIC-pos	324.289	1.96
myristoleate	blue	FA	HMDB02000	HILIC-pos	227.2	1.7
myristoleic acid	blue	FA	HMDB02000	HILIC-pos	227.2	1.75
sphingosine	yellow	Other Lipids	HMDB00252	C8-pos	300.289	4.46
cholesterol	blue	Other Lipids	HMDB00067	C8-pos	369.351	7.81
alpha-glycerophosphocholine	yellow	Other Lipids	HMDB00086	HILIC-pos	258.11	10.25
sphingosine A	blue	Other Lipids	HMDB00252*	HILIC-pos	300.289	1.97
sphingosine B	blue	Other Lipids	HMDB00252*	HILIC-pos	300.289	2.35
sphingosine C	yellow	Other Lipids	HMDB00252*	HILIC-pos	300.289	5.71
sphinganine	yellow	Other Lipids	HMDB00269	HILIC-pos	302.305	5.73
2-aminoheptanoic acid	grey	AA	HMDB94649	HILIC-pos	146.117	6.55
2-aminoisobutyric acid	grey	AA	HMDB01906	HILIC-pos	104.07	7.61
2-aminooctanoate	grey	AA	HMDB00991	HILIC-pos	160.133	6.32
3-hydroxyanthranilic acid	grey	AA	HMDB01476	HILIC-pos	154.05	1.81
3-methylhistidine	turquoise	AA	HMDB00479	HILIC-pos	170.092	9.55
4-guanidinobutanoic acid	grey	AA	HMDB03464	HILIC-pos	146.092	6.42
5-hydroxylysine	turquoise	AA	HMDB00450	HILIC-pos	163.107	9.19
acetylglycine	turquoise	AA	HMDB00532	HILIC-pos	118.05	4.49
ADMA	turquoise	AA	HMDB01539	HILIC-pos	203.15	9.51
alanine	turquoise	AA	HMDB00161	HILIC-pos	90.0549	7.66
alloisoleucine	grey	AA	HMDB00557	HILIC-pos	132.102	8.08
arginine	turquoise	AA	HMDB00517	HILIC-pos	175.119	8.98
asparagine	turquoise	AA	HMDB00168	HILIC-pos	133.06	7.72
aspartate	grey	AA	HMDB00191	HILIC-pos	134.044	7.68
betaine	turquoise	AA	HMDB00043	HILIC-pos	118.086	8.76
C-glycosyltryptophan	turquoise	AA	n/a	HILIC-pos	367.149	6.98
citrulline	turquoise	AA	HMDB00904	HILIC-pos	176.103	8.21
creatine	turquoise	AA	HMDB00064	HILIC-pos	132.077	8.19
creatinine	turquoise	AA	HMDB00562	HILIC-pos	114.066	6.3
cystine	grey	AA	HMDB00192	HILIC-pos	241.031	9.05
dimethylglycine	grey	AA	HMDB00092	HILIC-pos	104.07	8.36
DMGV	turquoise	AA	HMDB0240212	HILIC-pos	202.118	7.49
GABA	turquoise	AA	HMDB00112	HILIC-pos	104.07	7.48
gabapentin	grey	AA	HMDB05015	HILIC-pos	172.133	6.93
glutamate	blue	AA	HMDB00148	HILIC-pos	148.06	7.5
glutamine	turquoise	AA	HMDB00641	HILIC-pos	147.076	7.88
glycine	turquoise	AA	HMDB00123	HILIC-pos	76.0392	7.78
guanidinoacetic acid	turquoise	AA	HMDB00128	HILIC-pos	118.061	7.72
hippurate	grey	AA	HMDB00714	HILIC-pos	180.065	2.6
histidine	turquoise	AA	HMDB00177	HILIC-pos	156.077	8.94
homoarginine	turquoise	AA	HMDB00670	HILIC-pos	189.134	9.03
homocitrulline	turquoise	AA	HMDB00679	HILIC-pos	190.118	8.19
hydroxyproline	turquoise	AA	HMDB00725	HILIC-pos	132.065	7.73
hypotaurine	turquoise	AA	HMDB00965	HILIC-pos	110.027	7.84
isoleucine	turquoise	AA	HMDB00172	HILIC-pos	132.102	6.94
L-alpha-glutamyl-L-lysine	grey	AA	HMDB04207	HILIC-pos	276.155	9.59
leucine	turquoise	AA	HMDB00687	HILIC-pos	132.102	6.82
lysine	turquoise	AA	HMDB01431	HILIC-pos	147.113	9.21
methionine	turquoise	AA	HMDB00696	HILIC-pos	150.058	6.89
methionine sulfoxide	turquoise	AA	HMDB02005	HILIC-pos	166.053	8.48
methylimidazoleacetic acid	turquoise	AA	HMDB02820	HILIC-pos	141.066	8.75
N1-acetylspermidine	turquoise	AA	HMDB01276	HILIC-pos	188.175	9.61
N6-methyllysine	turquoise	AA	HMDB02038	HILIC-pos	161.128	9.49
N6,N6-dimethyllysine	turquoise	AA	HMDB13287	HILIC-pos	175.144	10.03
N6,N6,N6-trimethyllysine	turquoise	AA	HMDB01325	HILIC-pos	189.16	10.94
N6-acetyllysine	turquoise	AA	HMDB00206	HILIC-pos	189.123	8.22
N-acetylalanine	turquoise	AA	HMDB00766	HILIC-pos	132.065	3.75
N-acetylaspartic acid	turquoise	AA	HMDB00812	HILIC-pos	176.055	4.38
N-acetylhistidine	turquoise	AA	HMDB32055	HILIC-pos	198.085	8.21
N-acetylleucine	grey	AA	HMDB11756	HILIC-pos	174.112	2.69
N-acetylmethionine	turquoise	AA	HMDB11745	HILIC-pos	192.069	3.43
N-acetylornithine	grey	AA	HMDB03357	HILIC-pos	175.107	8.26
N-acetyltryptophan	grey	AA	HMDB13713	HILIC-pos	247.107	2.91
N-methylproline	grey	AA	NA	HILIC-pos	130.086	8.41
ornithine	turquoise	AA	HMDB00214	HILIC-pos	133.097	9.1
phenylacetylglutamine	grey	AA	HMDB06344	HILIC-pos	265.118	4.56
phenylalanine	turquoise	AA	HMDB00159	HILIC-pos	166.086	6.58
pipecolic acid	grey	AA	HMDB00716	HILIC-pos	130.086	7.8
proline	turquoise	AA	HMDB00162	HILIC-pos	116.07	7.93
SDMA	turquoise	AA	HMDB03334	HILIC-pos	203.15	9.42
serine	turquoise	AA	HMDB00187	HILIC-pos	106.05	7.51
serotonin	grey	AA	HMDB00259	HILIC-pos	177.102	6.17
taurine	blue	AA	HMDB00251	HILIC-pos	126.022	5.92
threonine	turquoise	AA	HMDB00167	HILIC-pos	120.065	7.46
thyroxine	green	AA	HMDB00248	HILIC-pos	777.698	5.58
tryptophan	green	AA	HMDB00929	HILIC-pos	205.097	6.39
tyrosine	turquoise	AA	HMDB00158	HILIC-pos	182.081	6.68
urocanic acid	grey	AA	HMDB00301	HILIC-pos	139.05	4.33
valine	turquoise	AA	HMDB00883	HILIC-pos	118.086	7.25
1,7-dimethyluric acid	grey	Nucleotide	HMDB11103	HILIC-pos	197.067	3.44
1-methyladenosine	turquoise	Nucleotide	HMDB03331	HILIC-pos	282.119	7.53
1-methylguanine	turquoise	Nucleotide	HMDB03282	HILIC-pos	166.072	5.09
1-methylguanosine	turquoise	Nucleotide	HMDB01563	HILIC-pos	298.114	4.91
5-acetylamino-6-amino-3-methyluracil	grey	Nucleotide	HMDB04400	HILIC-pos	199.082	5.1
6,8-dihydroxypurine	grey	Nucleotide	HMDB01182	HILIC-pos	153.041	4.21
7-methylguanine	turquoise	Nucleotide	HMDB00897	HILIC-pos	166.072	5.57
adenosine	grey	Nucleotide	HMDB00050	HILIC-pos	268.104	4.83
allantoin	turquoise	Nucleotide	HMDB00462	HILIC-pos	159.051	3.38
caffeine	grey	Nucleotide	HMDB01847	HILIC-pos	195.088	2.73
cytosine	turquoise	Nucleotide	HMDB00630	HILIC-pos	112.05	6
guanine	grey	Nucleotide	HMDB00132	HILIC-pos	152.056	4.86
hypoxanthine	turquoise	Nucleotide	HMDB00157	HILIC-pos	137.046	4.66
inosine	grey	Nucleotide	HMDB00195	HILIC-pos	269.087	4.74
N2,N2-dimethylguanosine	turquoise	Nucleotide	HMDB04824	HILIC-pos	312.129	5.19
N4-acetylcytidine	turquoise	Nucleotide	HMDB05923	HILIC-pos	286.103	4.07
N-carbamoyl-beta-alanine	grey	Nucleotide	HMDB00026	HILIC-pos	133.061	3.99
proline-betaine	grey	Nucleotide	HMDB04827	HILIC-pos	144.102	8.99
pseudouridine	turquoise	Nucleotide	HMDB00767	HILIC-pos	245.076	4.05
ribothymidine	turquoise	Nucleotide	HMDB00884	HILIC-pos	259.092	2.8
urate	turquoise	Nucleotide	HMDB00289	HILIC-pos	169.035	4.14
xanthine	turquoise	Nucleotide	HMDB00292	HILIC-pos	153.041	3.6
xanthosine	grey	Nucleotide	HMDB00299	HILIC-pos	285.082	4.21
C2 carnitine	turquoise	AC	HMDB00201	HILIC-pos	204.123	8.55
C3 carnitine	turquoise	AC	HMDB00824	HILIC-pos	218.138	8.2
C3-DC-CH3 carnitine	turquoise	AC	HMDB13133	HILIC-pos	262.128	8.45
C4 carnitine	turquoise	AC	HMDB02013	HILIC-pos	232.154	7.88
C4-OH carnitine	grey	AC	HMDB13127	HILIC-pos	248.149	8.71
C5 carnitine	turquoise	AC	HMDB00688	HILIC-pos	246.169	7.62
C5-DC carnitine	turquoise	AC	HMDB13130	HILIC-pos	276.144	8.25
C6 carnitine	turquoise	AC	HMDB00705	HILIC-pos	260.185	7.47
C7 carnitine	grey	AC	HMDB13238	HILIC-pos	274.201	7.35
C8 carnitine	turquoise	AC	HMDB00791	HILIC-pos	288.216	7.24
C10 carnitine	turquoise	AC	HMDB00651	HILIC-pos	316.247	7.06
C12 carnitine	turquoise	AC	HMDB02250	HILIC-pos	344.279	6.91
C12:1 carnitine	turquoise	AC	HMDB13326	HILIC-pos	342.263	6.95
C14 carnitine	turquoise	AC	HMDB05066	HILIC-pos	372.31	6.79
C14:1 carnitine	turquoise	AC	HMDB02014	HILIC-pos	370.294	6.79
C14:2 carnitine	turquoise	AC	HMDB13331	HILIC-pos	368.278	6.83
C16 carnitine	yellow	AC	HMDB00222	HILIC-pos	400.341	6.68
C18 carnitine	yellow	AC	HMDB00848	HILIC-pos	428.372	6.55
C18:1 carnitine	turquoise	AC	HMDB05065	HILIC-pos	426.357	6.58
C18:2 carnitine	turquoise	AC	HMDB06469	HILIC-pos	424.341	6.64
1-methylnicotinamide	turquoise	Cofactors and Vitamins	HMDB00699	HILIC-pos	137.071	8.01
biliverdin	turquoise	Cofactors and Vitamins	HMDB01008	HILIC-pos	583.255	1.97
N1-methyl-2-pyridone-5-carboxamide	turquoise	Cofactors and Vitamins	HMDB04193	HILIC-pos	153.066	4.12
niacinamide	yellow	Cofactors and Vitamins	HMDB01406	HILIC-pos	123.055	3.57
NMMA	turquoise	Cofactors and Vitamins	HMDB29416	HILIC-pos	189.134	9.16
pantothenate	turquoise	Cofactors and Vitamins	HMDB00210	HILIC-pos	220.118	2.95
thiamine	turquoise	Cofactors and Vitamins	HMDB00235	HILIC-pos	265.111	9.4
trigonelline	grey	Cofactors and Vitamins	HMDB00875	HILIC-pos	138.055	8.67
5-hydroxytryptophol	turquoise	Indoles	HMDB01855	HILIC-pos	178.086	1.93
5-methoxytryptophol	grey	Indoles	HMDB01896	HILIC-pos	192.102	1.98
indoleacetic acid	turquoise	Indoles	HMDB00197	HILIC-pos	176.07	1.81
kynurenic acid	turquoise	Indoles	HMDB00715	HILIC-pos	190.05	5.15
7-dehydrodesmosterol	blue	Steroid	HMDB03896	C8-pos	383.331	7.41
21-deoxycortisol	turquoise	Steroid	HMDB04030	HILIC-pos	347.221	1.98
cortisol	grey	Steroid	HMDB00063	HILIC-pos	363.216	1.98
cortisone	grey	Steroid	HMDB02802	HILIC-pos	361.2	1.97
carnitine	turquoise	QA	HMDB00062	HILIC-pos	162.112	8.69
choline	turquoise	QA	HMDB00097	HILIC-pos	104.107	8.04
phosphocholine	yellow	QA	HMDB01565	HILIC-pos	184.073	11.56
3-methoxyanthranilate	turquoise	Aminobenzoic	HMDB60374	HILIC-pos	168.066	1.8
anthranilic acid	turquoise	Aminobenzoic	HMDB01123	HILIC-pos	138.055	1.81
glycocholate	grey	Bile Acids	HMDB00138	HILIC-pos	466.315	5.3
glycodeoxycholate/glycochenodeoxycholate	grey	Bile Acids	HMDB00631	HILIC-pos	450.32	4.14
cadaverine	grey	Polyamines	HMDB02322	HILIC-pos	103.123	9.92
putrescine	turquoise	Polyamines	HMDB01414	HILIC-pos	89.1072	9.2
isoxanthopterin	grey	Pterins	HMDB00704	HILIC-pos	180.052	4.41
pterin	yellow	Pterins	HMDB00802	HILIC-pos	164.056	4.53
palmitoylethanolamide	grey	Others	HMDB02100	C8-pos	300.289	5.29
N-oleoylethanolamine	blue	Others	HMDB02088	C8-pos	326.305	5.48
C14:1 MAG	grey	Others	HMDB11562*	C8-pos	323.22	4.01
campesterol	blue	Others	HMDB02869	C8-pos	401.377	7.81
2-deoxyuridine	turquoise	Others	HMDB00012	HILIC-pos	229.082	3.51
4-aminohippuric acid	turquoise	Others	HMDB01867	HILIC-pos	195.076	2.33
4-hydroxyhippurate	turquoise	Others	HMDB13678	HILIC-pos	196.06	2.66
4-pyridoxate	grey	Others	HMDB00017	HILIC-pos	184.06	3.96
8-hydroxy-deoxyguanosine	grey	Others	HMDB03333	HILIC-pos	284.098	5.09
acetyl-galactosamine	turquoise	Others	HMDB00853	HILIC-pos	222.097	5.28
carnosine	grey	Others	HMDB00033	HILIC-pos	227.113	9.18
cinnamoylglycine	grey	Others	HMDB11621	HILIC-pos	206.081	2.6
cyclohexylamine	grey	Others	HMDB31404	HILIC-pos	100.112	6.31
diacetylspermine	turquoise	Others	HMDB41876	HILIC-pos	287.243	10.09
imidazole propionate	grey	Others	HMDB02271	HILIC-pos	141.066	7.33
methyl N-methylanthranilate	yellow	Others	HMDB34169	HILIC-pos	166.086	1.97
metronidazole	grey	Others	HMDB15052	HILIC-pos	172.071	2.67
N-ethylglycinexylidide	grey	Others	HMDB60656	HILIC-pos	207.149	6.08
trimethylamine-N-oxide	grey	Others	HMDB00925	HILIC-pos	76.0756	7.94
trimethylbenzene	blue	Others	HMDB13733	HILIC-pos	121.101	1.74
3-(N-acetyl-L-cystein-S-yl) acetaminophen	grey	Xenobiotics	n/a	HILIC-pos	313.084	4.96
acetaminophen	grey	Xenobiotics	HMDB01859	HILIC-pos	152.07	1.98
acetaminophen glucuronide	grey	Xenobiotics	HMDB10316	HILIC-pos	328.102	5.33
cotinine	grey	Xenobiotics	HMDB01046	HILIC-pos	177.102	4.83
hydroxycotinine	grey	Xenobiotics	HMDB01390	HILIC-pos	193.097	4.77
piperine	grey	Xenobiotics	HMDB29377	HILIC-pos	286.143	1.94
