# Supplementary material for: Cord Blood Metabolome and BMI Trajectory from Birth to Adolescence: A Prospective Birth Cohort Study on Early Life Biomarkers of Persistent Obesity
Source: Metabolites. 2021 Oct 28;11(11):739. doi: 10.3390/metabo11110739 (PMC8625562; doi:10.3390/metabo11110739)
Supplement: Supplementary file 1 [file metabolites-11-00739-s001.zip › metabolites-1402936-supplementary/Supp Table 3.xlsx]

## Sheet: Sheet1
Metabolite	HMDB.ID	Method	Metabolite module	Early-OWO vs. NW			Late-OWO vs. NW
				Odds ratio (95% CI)	P-value	FDR	Odds ratio (95% CI)	P-value	FDR
C14:0 CE	HMDB06725	C8-pos	red	1.27 (1.08, 1.50)	0.003	0.028	1.34 (1.12, 1.60)	0.001	0.05
C16:1 CE	HMDB00658*	C8-pos	red	1.34 (1.13, 1.57)	0.001	0.028	1.26 (1.05, 1.51)	0.012	0.104
C18:3 CE	HMDB10370*	C8-pos	red	1.28 (1.08, 1.50)	0.003	0.028	1.28 (1.07, 1.54)	0.007	0.104
C36:4 DAG	HMDB07248*	C8-pos	brown	0.77 (0.65, 0.91)	0.002	0.028	0.86 (0.72, 1.03)	0.092	0.175
C50:6 TAG	HMDB10497*	C8-pos	red	0.77 (0.65, 0.91)	0.002	0.028	0.83 (0.69, 0.99)	0.042	0.129
C52:6 TAG	HMDB05436*	C8-pos	red	0.78 (0.66, 0.92)	0.003	0.028	0.82 (0.69, 0.99)	0.035	0.122
C52:3 TAG	HMDB05384*	C8-pos	brown	0.78 (0.66, 0.91)	0.002	0.028	0.82 (0.68, 0.98)	0.027	0.122
C54:6 TAG	HMDB05391*	C8-pos	red	0.78 (0.66, 0.92)	0.002	0.028	0.84 (0.70, 1.01)	0.061	0.143
C20:3 CE	HMDB06736*	C8-pos	brown	1.25 (1.07, 1.47)	0.006	0.03	1.22 (1.03, 1.46)	0.025	0.122
C50:4 TAG	HMDB05435*	C8-pos	brown	0.80 (0.68, 0.94)	0.006	0.03	0.85 (0.71, 1.01)	0.071	0.162
C52:7 TAG	HMDB10517*	C8-pos	red	0.79 (0.68, 0.93)	0.005	0.03	0.83 (0.69, 0.99)	0.035	0.122
C52:4 TAG	HMDB05363*	C8-pos	brown	0.80 (0.68, 0.94)	0.006	0.03	0.88 (0.74, 1.05)	0.146	0.211
C54:5 TAG	HMDB05385*	C8-pos	brown	0.79 (0.67, 0.93)	0.004	0.03	0.90 (0.75, 1.07)	0.23	0.295
C56:7 TAG	HMDB05462*	C8-pos	red	0.79 (0.68, 0.93)	0.005	0.03	0.83 (0.69, 0.99)	0.037	0.122
C50:2 TAG	HMDB05377*	C8-pos	brown	0.80 (0.68, 0.94)	0.008	0.034	0.81 (0.67, 0.96)	0.018	0.112
C18:2 CE	HMDB00610*	C8-pos	brown	1.24 (1.06, 1.46)	0.008	0.036	1.34 (1.12, 1.60)	0.001	0.05
C36:3 DAG	HMDB07219*	C8-pos	brown	0.81 (0.69, 0.95)	0.009	0.036	0.84 (0.70, 1.00)	0.051	0.133
C38:5 DAG	HMDB07199*	C8-pos	red	0.81 (0.69, 0.95)	0.01	0.036	0.79 (0.66, 0.95)	0.012	0.104
C50:1 TAG	HMDB05360*	C8-pos	brown	0.81 (0.69, 0.95)	0.01	0.036	0.79 (0.66, 0.94)	0.007	0.104
C54:8 TAG	HMDB10518*	C8-pos	red	0.81 (0.69, 0.95)	0.011	0.036	0.84 (0.71, 1.01)	0.058	0.142
C54:4 TAG	HMDB05370*	C8-pos	brown	0.81 (0.69, 0.95)	0.011	0.036	0.90 (0.75, 1.07)	0.238	0.295
C52:2 TAG	HMDB05369*	C8-pos	brown	0.81 (0.69, 0.96)	0.012	0.036	0.82 (0.68, 0.98)	0.028	0.122
C54:7 TAG	HMDB05447*	C8-pos	red	0.81 (0.69, 0.96)	0.012	0.036	0.84 (0.70, 1.00)	0.049	0.133
C52:5 TAG	HMDB05380*	C8-pos	brown	0.82 (0.70, 0.96)	0.015	0.042	0.88 (0.74, 1.05)	0.171	0.228
C54:9 TAG	HMDB10498*	C8-pos	red	0.82 (0.70, 0.96)	0.015	0.042	0.87 (0.73, 1.03)	0.111	0.193
C56:5 TAG	HMDB05406*	C8-pos	red	0.82 (0.70, 0.96)	0.017	0.043	0.84 (0.70, 1.01)	0.058	0.142
C53:3 TAG	HMDB43058*	C8-pos	brown	0.82 (0.69, 0.97)	0.02	0.05	0.86 (0.71, 1.03)	0.103	0.185
C34:3 DAG	HMDB07132*	C8-pos	brown	0.82 (0.70, 0.97)	0.022	0.052	0.82 (0.68, 0.99)	0.037	0.122
C51:3 TAG	HMDB11701*	C8-pos	brown	0.82 (0.70, 0.97)	0.022	0.052	0.82 (0.68, 0.99)	0.037	0.122
C56:8 TAG	HMDB05392*	C8-pos	red	0.83 (0.71, 0.98)	0.024	0.054	0.88 (0.74, 1.05)	0.154	0.211
C56:9 TAG	HMDB05448*	C8-pos	red	0.83 (0.71, 0.98)	0.025	0.055	0.88 (0.74, 1.05)	0.155	0.211
C56:6 TAG	HMDB05456*	C8-pos	red	0.83 (0.71, 0.98)	0.026	0.056	0.85 (0.71, 1.02)	0.078	0.163
C50:3 TAG	HMDB05433*	C8-pos	brown	0.84 (0.71, 0.98)	0.03	0.061	0.86 (0.72, 1.02)	0.085	0.166
C51:1 TAG	HMDB42104*	C8-pos	brown	0.83 (0.71, 0.98)	0.031	0.062	0.78 (0.65, 0.94)	0.009	0.104
C16:0 CE	HMDB00885	C8-pos	brown	1.19 (1.01, 1.41)	0.035	0.067	1.27 (1.06, 1.53)	0.01	0.104
C18:1 CE	HMDB00918*	C8-pos	brown	1.18 (1.00, 1.39)	0.044	0.075	1.20 (1.00, 1.44)	0.047	0.133
C22:6 CE	HMDB06733	C8-pos	brown	1.18 (1.01, 1.39)	0.041	0.075	1.17 (0.98, 1.40)	0.086	0.166
C51:0 TAG	HMDB31106*	C8-pos	brown	0.84 (0.72, 0.99)	0.04	0.075	0.83 (0.69, 0.99)	0.038	0.122
C53:2 TAG	HMDB42196*	C8-pos	brown	0.84 (0.72, 1.00)	0.044	0.075	0.83 (0.70, 1.00)	0.051	0.133
C58:7 TAG	HMDB05471*	C8-pos	red	0.85 (0.72, 1.00)	0.043	0.075	0.87 (0.73, 1.04)	0.14	0.211
C40:6 PE	HMDB09012*	C8-pos	brown	0.85 (0.73, 1.00)	0.05	0.079	0.86 (0.72, 1.02)	0.079	0.163
C56:10 TAG	HMDB10513*	C8-pos	red	0.85 (0.73, 1.00)	0.047	0.079	0.88 (0.74, 1.05)	0.147	0.211
C58:8 TAG	HMDB05413*	C8-pos	red	0.86 (0.73, 1.00)	0.049	0.079	0.88 (0.74, 1.05)	0.151	0.211
C48:1 TAG	HMDB05359*	C8-pos	brown	0.86 (0.73, 1.00)	0.057	0.088	0.82 (0.68, 0.97)	0.024	0.122
C58:10 TAG	HMDB05476*	C8-pos	red	0.86 (0.74, 1.01)	0.06	0.09	0.94 (0.79, 1.11)	0.472	0.517
C55:3 TAG	HMDB42466*	C8-pos	brown	0.86 (0.73, 1.01)	0.069	0.101	0.88 (0.73, 1.05)	0.151	0.211
C20:4 CE	HMDB06726	C8-pos	brown	1.16 (0.99, 1.36)	0.071	0.102	1.14 (0.96, 1.37)	0.138	0.211
C36:2 DAG	HMDB07218*	C8-pos	brown	0.87 (0.74, 1.02)	0.081	0.113	0.88 (0.74, 1.05)	0.149	0.211
C54:3 TAG	HMDB05405*	C8-pos	brown	0.87 (0.74, 1.02)	0.08	0.113	0.92 (0.78, 1.10)	0.378	0.428
C58:6 TAG	HMDB05458*	C8-pos	red	0.87 (0.74, 1.02)	0.084	0.114	0.90 (0.76, 1.08)	0.265	0.307
C56:4 TAG	HMDB05398*	C8-pos	brown	0.87 (0.74, 1.02)	0.088	0.117	0.91 (0.76, 1.08)	0.266	0.307
C22:5 CE	HMDB10375*	C8-pos	brown	1.14 (0.98, 1.34)	0.09	0.117	1.16 (0.97, 1.37)	0.099	0.183
C34:1 DAG	HMDB07102*	C8-pos	brown	0.88 (0.75, 1.03)	0.118	0.149	0.81 (0.68, 0.96)	0.016	0.112
C58:9 TAG	HMDB05463*	C8-pos	red	0.88 (0.76, 1.03)	0.119	0.149	0.95 (0.80, 1.12)	0.523	0.547
C34:2 DAG	HMDB07103*	C8-pos	brown	0.88 (0.75, 1.04)	0.125	0.152	0.80 (0.67, 0.96)	0.018	0.112
C55:2 TAG	HMDB42226*	C8-pos	brown	0.88 (0.75, 1.03)	0.124	0.152	0.88 (0.73, 1.05)	0.147	0.211
C58:11 TAG	HMDB10531*	C8-pos	red	0.89 (0.76, 1.04)	0.15	0.176	0.91 (0.76, 1.08)	0.265	0.307
C60:12 TAG	HMDB05478*	C8-pos	red	0.89 (0.77, 1.04)	0.148	0.176	0.90 (0.76, 1.07)	0.238	0.295
C52:1 TAG	HMDB05367*	C8-pos	brown	0.90 (0.77, 1.05)	0.169	0.195	0.90 (0.76, 1.07)	0.251	0.305
C50:0 TAG	HMDB05357*	C8-pos	brown	0.90 (0.77, 1.05)	0.185	0.21	0.88 (0.74, 1.04)	0.14	0.211
C54:2 TAG	HMDB05403*	C8-pos	brown	0.91 (0.78, 1.06)	0.217	0.242	0.94 (0.79, 1.12)	0.514	0.547
C48:0 TAG	HMDB05356*	C8-pos	brown	0.91 (0.78, 1.06)	0.24	0.263	0.86 (0.72, 1.02)	0.079	0.163
C56:3 TAG	HMDB05410*	C8-pos	brown	0.92 (0.79, 1.08)	0.306	0.33	0.97 (0.82, 1.15)	0.736	0.758
C40:9 PC	HMDB08731*	C8-pos	red	0.92 (0.79, 1.08)	0.311	0.331	0.94 (0.79, 1.12)	0.491	0.53
C56:2 TAG	HMDB05404*	C8-pos	brown	0.94 (0.81, 1.10)	0.466	0.487	0.98 (0.82, 1.16)	0.804	0.816
C38:4 DAG	HMDB07170*	C8-pos	brown	0.94 (0.81, 1.11)	0.477	0.492	0.89 (0.74, 1.06)	0.175	0.229
C52:0 TAG	HMDB05365*	C8-pos	brown	0.96 (0.82, 1.12)	0.617	0.627	0.94 (0.79, 1.11)	0.451	0.503
C54:1 TAG	HMDB05395*	C8-pos	brown	0.99 (0.85, 1.16)	0.893	0.893	1.00 (0.85, 1.19)	0.966	0.966
