# Supplementary material for: Cord Blood Metabolome and BMI Trajectory from Birth to Adolescence: A Prospective Birth Cohort Study on Early Life Biomarkers of Persistent Obesity
Source: Metabolites. 2021 Oct 28;11(11):739. doi: 10.3390/metabo11110739 (PMC8625562; doi:10.3390/metabo11110739)
Supplement: Supplementary file 1 [file metabolites-11-00739-s001.zip › metabolites-1402936-supplementary/Supp Table 4.xlsx]

## Sheet: Sheet1
Metabolite	HMDB.ID	Method	Metabolite module	Early-OWO vs. NW			Late-OWO vs. NW
				Odds ratio (95% CI)	P-value	FDR	Odds ratio (95% CI)	P-value	FDR
C16:1 CE	HMDB00658*	C8-pos	red	1.34 (1.13, 1.57)	0.001	0.114	1.26 (1.05, 1.51)	0.012	0.466
C50:6 TAG	HMDB10497*	C8-pos	red	0.77 (0.65, 0.91)	0.002	0.114	0.83 (0.69, 0.99)	0.042	0.559
C36:4 DAG	HMDB07248*	C8-pos	brown	0.77 (0.65, 0.91)	0.002	0.114	0.86 (0.72, 1.03)	0.092	0.623
C52:3 TAG	HMDB05384*	C8-pos	brown	0.78 (0.66, 0.91)	0.002	0.114	0.82 (0.68, 0.98)	0.027	0.499
C54:6 TAG	HMDB05391*	C8-pos	red	0.78 (0.66, 0.92)	0.002	0.114	0.84 (0.70, 1.01)	0.061	0.58
C52:6 TAG	HMDB05436*	C8-pos	red	0.78 (0.66, 0.92)	0.003	0.114	0.82 (0.69, 0.99)	0.035	0.525
1,7-dimethyluric acid	HMDB11103	HILIC-pos	grey	1.29 (1.09, 1.54)	0.003	0.114	1.14 (0.94, 1.37)	0.18	0.651
C14:0 CE	HMDB06725	C8-pos	red	1.27 (1.08, 1.50)	0.003	0.114	1.34 (1.12, 1.60)	0.001	0.275
C18:3 CE	HMDB10370*	C8-pos	red	1.28 (1.08, 1.50)	0.003	0.114	1.28 (1.07, 1.54)	0.007	0.466
C16:1 LPE	HMDB11504*	C8-pos	green	1.27 (1.08, 1.49)	0.003	0.114	1.19 (1.00, 1.42)	0.046	0.564
C50:5 TAG	HMDB10471*	C8-pos	black	0.79 (0.67, 0.93)	0.004	0.114	0.84 (0.70, 1.01)	0.06	0.58
C54:5 TAG	HMDB05385*	C8-pos	brown	0.79 (0.67, 0.93)	0.004	0.114	0.90 (0.75, 1.07)	0.23	0.695
caffeine	HMDB01847	HILIC-pos	grey	1.27 (1.08, 1.50)	0.004	0.114	1.26 (1.05, 1.50)	0.014	0.466
C48:5 TAG	NA	C8-pos	black	0.79 (0.67, 0.93)	0.005	0.114	0.86 (0.72, 1.03)	0.107	0.639
C56:7 TAG	HMDB05462*	C8-pos	red	0.79 (0.68, 0.93)	0.005	0.114	0.83 (0.69, 0.99)	0.037	0.525
C52:7 TAG	HMDB10517*	C8-pos	red	0.79 (0.68, 0.93)	0.005	0.114	0.83 (0.69, 0.99)	0.035	0.525
C48:4 TAG	NA	C8-pos	black	0.79 (0.67, 0.93)	0.006	0.114	0.85 (0.71, 1.02)	0.081	0.611
C20:3 CE	HMDB06736*	C8-pos	brown	1.25 (1.07, 1.47)	0.006	0.114	1.22 (1.03, 1.46)	0.025	0.497
C50:4 TAG	HMDB05435*	C8-pos	brown	0.80 (0.68, 0.94)	0.006	0.114	0.85 (0.71, 1.01)	0.071	0.611
C52:4 TAG	HMDB05363*	C8-pos	brown	0.80 (0.68, 0.94)	0.006	0.116	0.88 (0.74, 1.05)	0.146	0.639
C50:2 TAG	HMDB05377*	C8-pos	brown	0.80 (0.68, 0.94)	0.008	0.136	0.81 (0.67, 0.96)	0.018	0.468
C18:2 CE	HMDB00610*	C8-pos	brown	1.24 (1.06, 1.46)	0.008	0.138	1.34 (1.12, 1.60)	0.001	0.275
C36:3 DAG	HMDB07219*	C8-pos	brown	0.81 (0.69, 0.95)	0.009	0.138	0.84 (0.70, 1.00)	0.051	0.564
5-acetylamino-6-amino-3-methyluracil	HMDB04400	HILIC-pos	grey	1.27 (1.06, 1.52)	0.009	0.138	1.20 (0.99, 1.47)	0.068	0.599
trigonelline	HMDB00875	HILIC-pos	grey	1.23 (1.05, 1.44)	0.01	0.138	1.11 (0.93, 1.32)	0.247	0.708
C38:5 DAG	HMDB07199*	C8-pos	red	0.81 (0.69, 0.95)	0.01	0.138	0.79 (0.66, 0.95)	0.012	0.466
C50:1 TAG	HMDB05360*	C8-pos	brown	0.81 (0.69, 0.95)	0.01	0.138	0.79 (0.66, 0.94)	0.007	0.466
C54:8 TAG	HMDB10518*	C8-pos	red	0.81 (0.69, 0.95)	0.011	0.138	0.84 (0.71, 1.01)	0.058	0.58
hippurate	HMDB00714	HILIC-pos	grey	1.23 (1.05, 1.44)	0.011	0.138	1.14 (0.96, 1.36)	0.13	0.639
C54:4 TAG	HMDB05370*	C8-pos	brown	0.81 (0.69, 0.95)	0.011	0.138	0.90 (0.75, 1.07)	0.238	0.695
C52:2 TAG	HMDB05369*	C8-pos	brown	0.81 (0.69, 0.96)	0.012	0.144	0.82 (0.68, 0.98)	0.028	0.499
C54:7 TAG	HMDB05447*	C8-pos	red	0.81 (0.69, 0.96)	0.012	0.144	0.84 (0.70, 1.00)	0.049	0.564
C3-DC-CH3 carnitine	HMDB13133	HILIC-pos	turquoise	1.22 (1.04, 1.43)	0.014	0.164	1.07 (0.89, 1.27)	0.475	0.792
C54:9 TAG	HMDB10498*	C8-pos	red	0.82 (0.70, 0.96)	0.015	0.164	0.87 (0.73, 1.03)	0.111	0.639
C52:5 TAG	HMDB05380*	C8-pos	brown	0.82 (0.70, 0.96)	0.015	0.164	0.88 (0.74, 1.05)	0.171	0.644
C56:5 TAG	HMDB05406*	C8-pos	red	0.82 (0.70, 0.96)	0.017	0.172	0.84 (0.70, 1.01)	0.058	0.58
C16:1 LPC	HMDB10383*	C8-pos	green	1.21 (1.04, 1.42)	0.017	0.173	1.12 (0.94, 1.34)	0.202	0.695
C48:3 TAG	HMDB05432*	C8-pos	black	0.82 (0.70, 0.97)	0.019	0.189	0.84 (0.70, 1.01)	0.062	0.58
C53:3 TAG	HMDB43058*	C8-pos	brown	0.82 (0.69, 0.97)	0.02	0.19	0.86 (0.71, 1.03)	0.103	0.637
C46:4 TAG	NA	C8-pos	black	0.83 (0.70, 0.97)	0.021	0.193	0.89 (0.74, 1.06)	0.178	0.651
cinnamoylglycine	HMDB11621	HILIC-pos	grey	1.21 (1.03, 1.42)	0.021	0.193	1.03 (0.86, 1.23)	0.777	0.933
C51:3 TAG	HMDB11701*	C8-pos	brown	0.82 (0.70, 0.97)	0.022	0.193	0.82 (0.68, 0.99)	0.037	0.525
C34:3 DAG	HMDB07132*	C8-pos	brown	0.82 (0.70, 0.97)	0.022	0.193	0.82 (0.68, 0.99)	0.037	0.525
aspartate	HMDB00191	HILIC-pos	grey	1.20 (1.03, 1.40)	0.023	0.193	1.08 (0.91, 1.28)	0.361	0.762
alpha-glycerophosphocholine	HMDB00086	HILIC-pos	yellow	1.20 (1.03, 1.40)	0.023	0.193	1.06 (0.89, 1.26)	0.496	0.792
C56:8 TAG	HMDB05392*	C8-pos	red	0.83 (0.71, 0.98)	0.024	0.194	0.88 (0.74, 1.05)	0.154	0.639
C56:9 TAG	HMDB05448*	C8-pos	red	0.83 (0.71, 0.98)	0.025	0.2	0.88 (0.74, 1.05)	0.155	0.639
C56:6 TAG	HMDB05456*	C8-pos	red	0.83 (0.71, 0.98)	0.026	0.206	0.85 (0.71, 1.02)	0.078	0.611
sphingosine C	HMDB00252*	HILIC-pos	yellow	1.19 (1.02, 1.39)	0.028	0.217	0.98 (0.83, 1.17)	0.833	0.946
C50:3 TAG	HMDB05433*	C8-pos	brown	0.84 (0.71, 0.98)	0.03	0.223	0.86 (0.72, 1.02)	0.085	0.618
C51:1 TAG	HMDB42104*	C8-pos	brown	0.83 (0.71, 0.98)	0.031	0.227	0.78 (0.65, 0.94)	0.009	0.466
sphinganine	HMDB00269	HILIC-pos	yellow	1.19 (1.02, 1.38)	0.031	0.227	0.98 (0.83, 1.17)	0.84	0.948
hydroxycotinine	HMDB01390	HILIC-pos	grey	1.25 (1.02, 1.54)	0.032	0.227	1.11 (0.88, 1.39)	0.388	0.77
C16:0 CE	HMDB00885	C8-pos	brown	1.19 (1.01, 1.41)	0.035	0.241	1.27 (1.06, 1.53)	0.01	0.466
C46:3 TAG	NA	C8-pos	black	0.84 (0.72, 0.99)	0.035	0.241	0.86 (0.72, 1.03)	0.097	0.623
taurine	HMDB00251	HILIC-pos	blue	1.18 (1.01, 1.38)	0.037	0.249	1.10 (0.92, 1.30)	0.292	0.73
DMGV	HMDB0240212	HILIC-pos	turquoise	1.19 (1.01, 1.41)	0.039	0.259	1.15 (0.95, 1.38)	0.143	0.639
C51:0 TAG	HMDB31106*	C8-pos	brown	0.84 (0.72, 0.99)	0.04	0.259	0.83 (0.69, 0.99)	0.038	0.525
C22:6 CE	HMDB06733	C8-pos	brown	1.18 (1.01, 1.39)	0.041	0.26	1.17 (0.98, 1.40)	0.086	0.618
C58:7 TAG	HMDB05471*	C8-pos	red	0.85 (0.72, 1.00)	0.043	0.266	0.87 (0.73, 1.04)	0.14	0.639
C53:2 TAG	HMDB42196*	C8-pos	brown	0.84 (0.72, 1.00)	0.044	0.266	0.83 (0.70, 1.00)	0.051	0.564
C18:1 CE	HMDB00918*	C8-pos	brown	1.18 (1.00, 1.39)	0.044	0.266	1.20 (1.00, 1.44)	0.047	0.564
C56:10 TAG	HMDB10513*	C8-pos	red	0.85 (0.73, 1.00)	0.047	0.283	0.88 (0.74, 1.05)	0.147	0.639
C58:8 TAG	HMDB05413*	C8-pos	red	0.86 (0.73, 1.00)	0.049	0.283	0.88 (0.74, 1.05)	0.151	0.639
C18:1 LPC plasmalogen	HMDB13122	HILIC-pos	blue	1.17 (1.00, 1.37)	0.049	0.283	1.14 (0.96, 1.35)	0.133	0.639
C40:6 PE	HMDB09012*	C8-pos	brown	0.85 (0.73, 1.00)	0.05	0.283	0.86 (0.72, 1.02)	0.079	0.611
arginine	HMDB00517	HILIC-pos	turquoise	0.85 (0.73, 1.00)	0.051	0.284	1.06 (0.89, 1.27)	0.511	0.797
C20:5 CE	HMDB06731	C8-pos	green	1.17 (1.00, 1.38)	0.056	0.306	1.18 (0.99, 1.42)	0.065	0.596
methionine sulfoxide	HMDB02005	HILIC-pos	turquoise	1.16 (1.00, 1.36)	0.056	0.306	1.09 (0.92, 1.30)	0.301	0.73
C48:1 TAG	HMDB05359*	C8-pos	brown	0.86 (0.73, 1.00)	0.057	0.307	0.82 (0.68, 0.97)	0.024	0.497
C58:10 TAG	HMDB05476*	C8-pos	red	0.86 (0.74, 1.01)	0.06	0.314	0.94 (0.79, 1.11)	0.472	0.792
cotinine	HMDB01046	HILIC-pos	grey	1.21 (0.99, 1.48)	0.061	0.314	1.10 (0.88, 1.37)	0.41	0.77
niacinamide	HMDB01406	HILIC-pos	yellow	1.16 (0.99, 1.36)	0.061	0.314	1.11 (0.94, 1.32)	0.228	0.695
C18:2 LPE	HMDB11507*	C8-pos	green	1.16 (0.99, 1.36)	0.065	0.331	1.13 (0.95, 1.34)	0.168	0.644
C55:3 TAG	HMDB42466*	C8-pos	brown	0.86 (0.73, 1.01)	0.069	0.344	0.88 (0.73, 1.05)	0.151	0.639
C20:4 CE	HMDB06726	C8-pos	brown	1.16 (0.99, 1.36)	0.071	0.349	1.14 (0.96, 1.37)	0.138	0.639
3-hydroxyanthranilic acid	HMDB01476	HILIC-pos	grey	0.87 (0.74, 1.02)	0.079	0.375	1.01 (0.85, 1.20)	0.896	0.966
C54:3 TAG	HMDB05405*	C8-pos	brown	0.87 (0.74, 1.02)	0.08	0.375	0.92 (0.78, 1.10)	0.378	0.77
C45:0 TAG	HMDB42093*	C8-pos	grey	1.15 (0.98, 1.34)	0.081	0.375	0.93 (0.79, 1.11)	0.44	0.78
C36:2 DAG	HMDB07218*	C8-pos	brown	0.87 (0.74, 1.02)	0.081	0.375	0.88 (0.74, 1.05)	0.149	0.639
C44:13 PE plasmalogen	NA	C8-pos	blue	1.15 (0.98, 1.34)	0.082	0.375	1.02 (0.86, 1.21)	0.814	0.939
C20:1 LPE	HMDB11512	HILIC-pos	green	1.15 (0.98, 1.34)	0.082	0.375	1.07 (0.90, 1.27)	0.45	0.78
L-alpha-glutamyl-L-lysine	HMDB04207	HILIC-pos	grey	0.87 (0.74, 1.02)	0.083	0.375	0.98 (0.82, 1.17)	0.821	0.941
C58:6 TAG	HMDB05458*	C8-pos	red	0.87 (0.74, 1.02)	0.084	0.375	0.90 (0.76, 1.08)	0.265	0.716
C18:1 LPC	HMDB02815*	C8-pos	green	1.15 (0.98, 1.35)	0.085	0.375	1.10 (0.92, 1.31)	0.292	0.73
C56:4 TAG	HMDB05398*	C8-pos	brown	0.87 (0.74, 1.02)	0.088	0.384	0.91 (0.76, 1.08)	0.266	0.716
C22:5 CE	HMDB10375*	C8-pos	brown	1.14 (0.98, 1.34)	0.09	0.384	1.16 (0.97, 1.37)	0.099	0.623
C46:2 TAG	HMDB10419*	C8-pos	black	0.87 (0.74, 1.02)	0.09	0.384	0.86 (0.72, 1.03)	0.098	0.623
sphingosine	HMDB00252	C8-pos	yellow	1.14 (0.98, 1.33)	0.097	0.407	0.92 (0.77, 1.09)	0.326	0.746
C34:2 PE plasmalogen	HMDB08952*	C8-pos	yellow	1.14 (0.98, 1.34)	0.097	0.407	1.10 (0.92, 1.30)	0.297	0.73
C38:4 PI	HMDB09815*	C8-pos	blue	0.88 (0.76, 1.03)	0.106	0.436	0.92 (0.78, 1.10)	0.365	0.762
C38:6 PC	HMDB07991*	C8-pos	blue	0.88 (0.75, 1.03)	0.112	0.456	0.94 (0.79, 1.12)	0.481	0.792
GABA	HMDB00112	HILIC-pos	turquoise	0.88 (0.75, 1.03)	0.113	0.457	1.04 (0.87, 1.23)	0.68	0.888
C34:1 DAG	HMDB07102*	C8-pos	brown	0.88 (0.75, 1.03)	0.118	0.464	0.81 (0.68, 0.96)	0.016	0.468
C58:9 TAG	HMDB05463*	C8-pos	red	0.88 (0.76, 1.03)	0.119	0.464	0.95 (0.80, 1.12)	0.523	0.802
C32:1 PE	HMDB08924*	C8-pos	yellow	1.13 (0.97, 1.32)	0.119	0.464	1.01 (0.85, 1.20)	0.877	0.963
glutamate	HMDB00148	HILIC-pos	blue	1.13 (0.97, 1.32)	0.12	0.464	1.05 (0.88, 1.24)	0.597	0.832
C44:2 TAG	NA	C8-pos	black	0.88 (0.75, 1.03)	0.124	0.465	0.87 (0.73, 1.04)	0.128	0.639
C55:2 TAG	HMDB42226*	C8-pos	brown	0.88 (0.75, 1.03)	0.124	0.465	0.88 (0.73, 1.05)	0.147	0.639
C34:2 DAG	HMDB07103*	C8-pos	brown	0.88 (0.75, 1.04)	0.125	0.465	0.80 (0.67, 0.96)	0.018	0.468
C18:2 LPC	HMDB10386*	C8-pos	green	1.13 (0.97, 1.33)	0.125	0.465	1.10 (0.92, 1.31)	0.278	0.717
N-carbamoyl-beta-alanine	HMDB00026	HILIC-pos	grey	1.13 (0.97, 1.33)	0.126	0.465	0.93 (0.78, 1.11)	0.438	0.78
C20:3 LPC	HMDB10393	HILIC-pos	green	1.13 (0.97, 1.33)	0.127	0.465	1.11 (0.93, 1.32)	0.256	0.711
N-acetyltryptophan	HMDB13713	HILIC-pos	grey	1.13 (0.96, 1.32)	0.136	0.493	1.07 (0.90, 1.27)	0.465	0.792
C48:2 TAG	HMDB05376*	C8-pos	black	0.89 (0.76, 1.04)	0.142	0.507	0.88 (0.73, 1.05)	0.142	0.639
sphingosine B	HMDB00252*	HILIC-pos	blue	0.89 (0.76, 1.04)	0.145	0.515	0.96 (0.81, 1.13)	0.611	0.845
C60:12 TAG	HMDB05478*	C8-pos	red	0.89 (0.77, 1.04)	0.148	0.52	0.90 (0.76, 1.07)	0.238	0.695
C58:11 TAG	HMDB10531*	C8-pos	red	0.89 (0.76, 1.04)	0.15	0.522	0.91 (0.76, 1.08)	0.265	0.716
allantoin	HMDB00462	HILIC-pos	turquoise	1.12 (0.96, 1.31)	0.153	0.526	0.90 (0.76, 1.07)	0.219	0.695
C36:4 PC	HMDB08138*	C8-pos	blue	0.89 (0.76, 1.05)	0.156	0.533	0.98 (0.82, 1.17)	0.832	0.946
dimethylglycine	HMDB00092	HILIC-pos	grey	1.12 (0.96, 1.31)	0.161	0.541	1.12 (0.95, 1.34)	0.186	0.66
C40:7 PC plasmalogen	HMDB11294*	C8-pos	blue	0.89 (0.76, 1.05)	0.161	0.541	0.95 (0.80, 1.13)	0.595	0.832
C18:1 LPE	HMDB11506*	C8-pos	green	1.12 (0.95, 1.31)	0.166	0.552	1.07 (0.90, 1.27)	0.435	0.78
C44:1 TAG	NA	C8-pos	black	0.89 (0.76, 1.05)	0.167	0.552	0.85 (0.72, 1.02)	0.081	0.611
C52:1 TAG	HMDB05367*	C8-pos	brown	0.90 (0.77, 1.05)	0.169	0.553	0.90 (0.76, 1.07)	0.251	0.709
cytosine	HMDB00630	HILIC-pos	turquoise	1.11 (0.95, 1.30)	0.17	0.553	1.12 (0.95, 1.33)	0.186	0.66
C18:0 CE	HMDB10368	C8-pos	blue	1.12 (0.95, 1.33)	0.173	0.555	1.17 (0.97, 1.41)	0.092	0.623
C38:7 PC plasmalogen	HMDB11229*	C8-pos	blue	0.90 (0.76, 1.05)	0.177	0.563	0.99 (0.83, 1.18)	0.942	0.977
C47:1 TAG	HMDB42100*	C8-pos	black	1.12 (0.95, 1.31)	0.184	0.576	0.94 (0.79, 1.13)	0.532	0.802
C34:3 PE plasmalogen	HMDB11343	HILIC-pos	blue	1.11 (0.95, 1.31)	0.184	0.576	1.09 (0.92, 1.30)	0.333	0.75
C50:0 TAG	HMDB05357*	C8-pos	brown	0.90 (0.77, 1.05)	0.185	0.576	0.88 (0.74, 1.04)	0.14	0.639
inosine	HMDB00195	HILIC-pos	grey	0.90 (0.77, 1.05)	0.189	0.582	0.88 (0.74, 1.04)	0.13	0.639
C46:1 TAG	HMDB10412*	C8-pos	black	0.90 (0.77, 1.05)	0.193	0.585	0.86 (0.72, 1.03)	0.098	0.623
trimethylamine-N-oxide	HMDB00925	HILIC-pos	grey	1.11 (0.95, 1.29)	0.196	0.585	1.01 (0.85, 1.20)	0.905	0.968
C22:5 LPC	HMDB10403	HILIC-pos	green	1.11 (0.95, 1.29)	0.196	0.585	1.08 (0.91, 1.28)	0.37	0.768
C38:6 PE	HMDB09102*	C8-pos	yellow	0.90 (0.77, 1.05)	0.197	0.585	0.92 (0.78, 1.09)	0.342	0.75
C36:2 PE plasmalogen	HMDB09082*	C8-pos	yellow	1.11 (0.95, 1.29)	0.198	0.585	1.07 (0.90, 1.27)	0.441	0.78
C38:4 PC	HMDB08048*	C8-pos	blue	0.90 (0.77, 1.06)	0.207	0.606	0.99 (0.83, 1.17)	0.877	0.963
glycocholate	HMDB00138	HILIC-pos	grey	1.10 (0.95, 1.29)	0.209	0.606	1.24 (1.05, 1.47)	0.014	0.466
C20:5 LPC	HMDB10397	C8-pos	green	1.11 (0.94, 1.30)	0.21	0.606	1.05 (0.88, 1.25)	0.598	0.832
C54:2 TAG	HMDB05403*	C8-pos	brown	0.91 (0.78, 1.06)	0.217	0.618	0.94 (0.79, 1.12)	0.514	0.799
7-dehydrodesmosterol	HMDB03896	C8-pos	blue	0.90 (0.76, 1.06)	0.218	0.618	1.05 (0.88, 1.26)	0.58	0.829
serine	HMDB00187	HILIC-pos	turquoise	1.10 (0.94, 1.29)	0.219	0.618	1.16 (0.97, 1.37)	0.098	0.623
ornithine	HMDB00214	HILIC-pos	turquoise	1.10 (0.94, 1.28)	0.221	0.619	1.02 (0.86, 1.21)	0.806	0.939
pipecolic acid	HMDB00716	HILIC-pos	grey	1.10 (0.94, 1.29)	0.227	0.632	1.08 (0.90, 1.28)	0.406	0.77
N-acetylaspartic acid	HMDB00812	HILIC-pos	turquoise	1.10 (0.94, 1.29)	0.23	0.635	1.05 (0.88, 1.25)	0.571	0.829
glutamine	HMDB00641	HILIC-pos	turquoise	0.91 (0.78, 1.06)	0.234	0.635	1.14 (0.95, 1.35)	0.15	0.639
C36:5 PE plasmalogen	HMDB11410*	C8-pos	yellow	1.10 (0.94, 1.28)	0.236	0.635	1.02 (0.86, 1.21)	0.813	0.939
C36:5 PC plasmalogen	HMDB11220*	C8-pos	blue	0.91 (0.78, 1.06)	0.238	0.635	1.03 (0.87, 1.23)	0.709	0.905
C22:4 LPC	HMDB10401	HILIC-pos	green	1.10 (0.94, 1.28)	0.238	0.635	1.09 (0.92, 1.30)	0.305	0.73
C20:1 LPC	HMDB10391	HILIC-pos	blue	1.10 (0.94, 1.28)	0.239	0.635	1.06 (0.90, 1.26)	0.478	0.792
C48:0 TAG	HMDB05356*	C8-pos	brown	0.91 (0.78, 1.06)	0.24	0.635	0.86 (0.72, 1.02)	0.079	0.611
N-acetylornithine	HMDB03357	HILIC-pos	grey	1.10 (0.94, 1.28)	0.241	0.635	0.88 (0.74, 1.04)	0.136	0.639
linoleoyl ethanolamide	HMDB12252	HILIC-pos	blue	1.10 (0.94, 1.28)	0.248	0.647	1.23 (1.03, 1.46)	0.019	0.468
C18:3 LPC	HMDB10387*	C8-pos	green	1.10 (0.94, 1.28)	0.25	0.647	1.06 (0.89, 1.26)	0.537	0.802
2-aminoisobutyric acid	HMDB01906	HILIC-pos	grey	0.91 (0.78, 1.07)	0.255	0.657	0.99 (0.84, 1.18)	0.934	0.973
C14:0 LPC	HMDB10379	C8-pos	green	1.09 (0.94, 1.28)	0.258	0.659	1.12 (0.94, 1.32)	0.21	0.695
C18:3 LPE	HMDB11478	HILIC-pos	green	1.09 (0.94, 1.28)	0.259	0.659	1.06 (0.89, 1.26)	0.503	0.794
ADMA	HMDB01539	HILIC-pos	turquoise	1.10 (0.93, 1.29)	0.261	0.659	1.03 (0.87, 1.23)	0.718	0.905
C12 carnitine	HMDB02250	HILIC-pos	turquoise	0.92 (0.78, 1.07)	0.272	0.681	0.91 (0.77, 1.08)	0.297	0.73
glycine	HMDB00123	HILIC-pos	turquoise	1.09 (0.93, 1.27)	0.279	0.689	1.17 (0.99, 1.39)	0.068	0.599
C45:1 TAG	HMDB42099*	C8-pos	black	1.09 (0.93, 1.28)	0.28	0.689	0.89 (0.75, 1.07)	0.217	0.695
C18:0 LPE A	HMDB11130	HILIC-pos	green	1.09 (0.93, 1.27)	0.281	0.689	1.02 (0.86, 1.21)	0.79	0.939
C38:5 PE plasmalogen	HMDB11386*	C8-pos	yellow	1.09 (0.93, 1.27)	0.282	0.689	1.01 (0.86, 1.20)	0.877	0.963
glycodeoxycholate/glycochenodeoxycholate	HMDB00631	HILIC-pos	grey	1.09 (0.93, 1.27)	0.293	0.711	1.25 (1.05, 1.48)	0.013	0.466
C40:6 PC	HMDB08057*	C8-pos	blue	0.92 (0.78, 1.08)	0.299	0.717	0.96 (0.81, 1.15)	0.662	0.874
guanine	HMDB00132	HILIC-pos	grey	0.92 (0.79, 1.08)	0.299	0.717	0.96 (0.81, 1.14)	0.658	0.874
C49:3 TAG	HMDB42103*	C8-pos	black	0.92 (0.78, 1.08)	0.303	0.722	0.85 (0.71, 1.02)	0.08	0.611
C56:3 TAG	HMDB05410*	C8-pos	brown	0.92 (0.79, 1.08)	0.306	0.722	0.97 (0.82, 1.15)	0.736	0.914
C38:6 PC plasmalogen	HMDB11319*	C8-pos	blue	0.92 (0.79, 1.08)	0.307	0.722	0.97 (0.81, 1.15)	0.708	0.905
C40:9 PC	HMDB08731*	C8-pos	red	0.92 (0.79, 1.08)	0.311	0.727	0.94 (0.79, 1.12)	0.491	0.792
C36:3 PE plasmalogen	HMDB11441*	C8-pos	yellow	1.08 (0.93, 1.27)	0.317	0.735	1.05 (0.89, 1.25)	0.56	0.826
palmitoylethanolamide	HMDB02100	C8-pos	grey	0.92 (0.79, 1.08)	0.319	0.736	0.98 (0.83, 1.17)	0.86	0.957
C20:4 LPC	HMDB10395	C8-pos	green	1.08 (0.92, 1.28)	0.324	0.739	1.05 (0.88, 1.26)	0.572	0.829
C42:0 TAG	NA	C8-pos	black	0.92 (0.79, 1.08)	0.324	0.739	0.84 (0.70, 1.00)	0.044	0.564
N-acetylmethionine	HMDB11745	HILIC-pos	turquoise	1.08 (0.92, 1.26)	0.329	0.743	1.03 (0.87, 1.22)	0.754	0.926
acetyl-galactosamine	HMDB00853	HILIC-pos	turquoise	1.08 (0.93, 1.26)	0.33	0.743	1.05 (0.88, 1.24)	0.582	0.829
sphingosine A	HMDB00252*	HILIC-pos	blue	0.93 (0.79, 1.08)	0.339	0.748	0.99 (0.83, 1.17)	0.886	0.966
C16:1 LPC plasmalogen	HMDB10407	HILIC-pos	green	1.08 (0.92, 1.26)	0.341	0.748	1.07 (0.90, 1.27)	0.454	0.78
choline	HMDB00097	HILIC-pos	turquoise	1.08 (0.92, 1.27)	0.342	0.748	1.10 (0.93, 1.32)	0.27	0.716
indoleacetic acid	HMDB00197	HILIC-pos	turquoise	1.08 (0.92, 1.26)	0.344	0.748	1.00 (0.84, 1.19)	0.983	0.987
C22:0 Ceramide (d18:1)	HMDB04952	C8-pos	yellow	1.08 (0.92, 1.26)	0.344	0.748	1.04 (0.88, 1.24)	0.631	0.856
1-methyladenosine	HMDB03331	HILIC-pos	turquoise	0.93 (0.79, 1.09)	0.344	0.748	0.98 (0.82, 1.17)	0.787	0.939
2-aminoheptanoic acid	HMDB94649	HILIC-pos	grey	1.08 (0.92, 1.26)	0.347	0.75	1.00 (0.84, 1.19)	0.981	0.987
C36:1 PC plasmalogen	HMDB11241*	C8-pos	blue	1.08 (0.92, 1.25)	0.353	0.754	1.04 (0.88, 1.23)	0.64	0.86
N-ethylglycinexylidide	HMDB60656	HILIC-pos	grey	1.08 (0.92, 1.26)	0.355	0.754	1.09 (0.92, 1.30)	0.305	0.73
C14:2 carnitine	HMDB13331	HILIC-pos	turquoise	0.93 (0.79, 1.09)	0.355	0.754	0.96 (0.80, 1.14)	0.624	0.856
C38:6 PE plasmalogen	HMDB11387*	C8-pos	yellow	1.07 (0.92, 1.25)	0.361	0.762	1.05 (0.89, 1.24)	0.579	0.829
C36:1 PE plasmalogen	HMDB09016*	C8-pos	blue	0.93 (0.80, 1.09)	0.363	0.762	0.99 (0.84, 1.18)	0.924	0.97
C38:4 PC plasmalogen	HMDB11252*	C8-pos	blue	0.93 (0.80, 1.09)	0.369	0.771	0.96 (0.81, 1.13)	0.602	0.835
C20:4 LPE	HMDB11517	C8-pos	green	1.08 (0.92, 1.26)	0.373	0.774	1.05 (0.88, 1.25)	0.592	0.832
myristoleic acid	HMDB02000	HILIC-pos	blue	0.93 (0.80, 1.09)	0.375	0.774	0.88 (0.74, 1.04)	0.142	0.639
myristoleate	HMDB02000	HILIC-pos	blue	0.93 (0.80, 1.09)	0.377	0.774	0.88 (0.74, 1.04)	0.131	0.639
C38:2 PC	HMDB08270*	C8-pos	blue	1.07 (0.92, 1.25)	0.379	0.774	1.07 (0.91, 1.27)	0.405	0.77
thiamine	HMDB00235	HILIC-pos	turquoise	1.07 (0.91, 1.26)	0.383	0.778	1.06 (0.89, 1.26)	0.527	0.802
C22:6 LPC	HMDB10404	C8-pos	green	1.07 (0.92, 1.25)	0.389	0.783	1.00 (0.84, 1.19)	0.979	0.987
putrescine	HMDB01414	HILIC-pos	turquoise	1.07 (0.92, 1.25)	0.39	0.783	1.15 (0.97, 1.36)	0.117	0.639
C34:4 PC	HMDB07883*	C8-pos	blue	0.93 (0.80, 1.09)	0.392	0.785	1.07 (0.90, 1.28)	0.414	0.77
guanidinoacetic acid	HMDB00128	HILIC-pos	turquoise	0.94 (0.80, 1.09)	0.404	0.803	1.13 (0.95, 1.34)	0.164	0.642
C16:0 Ceramide (d18:1)	HMDB04949	C8-pos	yellow	1.07 (0.91, 1.25)	0.414	0.818	1.00 (0.84, 1.19)	0.975	0.987
C14:1 carnitine	HMDB02014	HILIC-pos	turquoise	0.94 (0.80, 1.10)	0.417	0.818	0.92 (0.77, 1.09)	0.349	0.755
C38:2 PE	HMDB08942*	C8-pos	blue	0.94 (0.80, 1.09)	0.418	0.818	1.01 (0.85, 1.20)	0.886	0.966
N6-methyllysine	HMDB02038	HILIC-pos	turquoise	1.07 (0.91, 1.26)	0.42	0.818	0.99 (0.83, 1.19)	0.944	0.977
isoxanthopterin	HMDB00704	HILIC-pos	grey	1.07 (0.91, 1.25)	0.425	0.822	0.92 (0.77, 1.09)	0.339	0.75
urate	HMDB00289	HILIC-pos	turquoise	1.07 (0.91, 1.25)	0.427	0.822	1.03 (0.87, 1.23)	0.715	0.905
C40:7 PE plasmalogen	HMDB11394*	C8-pos	yellow	1.06 (0.91, 1.24)	0.429	0.822	1.06 (0.89, 1.26)	0.497	0.792
C16:0 LPC	HMDB10382	C8-pos	green	1.06 (0.91, 1.24)	0.431	0.822	1.02 (0.86, 1.21)	0.807	0.939
C12:1 carnitine	HMDB13326	HILIC-pos	turquoise	0.94 (0.80, 1.10)	0.434	0.823	0.94 (0.79, 1.12)	0.48	0.792
C24:0 SM	HMDB11697	C8-pos	blue	1.06 (0.91, 1.24)	0.436	0.824	1.10 (0.93, 1.30)	0.278	0.717
C16:0 LPE	HMDB11503	C8-pos	green	1.06 (0.91, 1.24)	0.441	0.826	0.99 (0.84, 1.18)	0.929	0.97
C40:10 PC	HMDB08511*	C8-pos	blue	0.94 (0.81, 1.10)	0.441	0.826	1.00 (0.85, 1.19)	0.984	0.987
C36:4 PE	HMDB08937*	C8-pos	yellow	1.06 (0.91, 1.24)	0.446	0.83	1.02 (0.86, 1.20)	0.856	0.957
C44:0 TAG	HMDB42063*	C8-pos	black	0.94 (0.81, 1.10)	0.46	0.843	0.86 (0.72, 1.02)	0.088	0.623
5-methoxytryptophol	HMDB01896	HILIC-pos	grey	0.94 (0.81, 1.10)	0.46	0.843	0.94 (0.80, 1.12)	0.504	0.794
C56:2 TAG	HMDB05404*	C8-pos	brown	0.94 (0.81, 1.10)	0.466	0.843	0.98 (0.82, 1.16)	0.804	0.939
phosphocholine	HMDB01565	HILIC-pos	yellow	1.06 (0.91, 1.24)	0.467	0.843	1.02 (0.86, 1.21)	0.817	0.939
C32:1 PC	HMDB07873*	C8-pos	blue	1.06 (0.90, 1.24)	0.474	0.843	1.09 (0.92, 1.30)	0.323	0.746
lysine	HMDB01431	HILIC-pos	turquoise	1.06 (0.90, 1.24)	0.475	0.843	1.07 (0.90, 1.28)	0.426	0.778
C38:4 DAG	HMDB07170*	C8-pos	brown	0.94 (0.81, 1.11)	0.477	0.843	0.89 (0.74, 1.06)	0.175	0.647
21-deoxycortisol	HMDB04030	HILIC-pos	turquoise	1.06 (0.91, 1.23)	0.478	0.843	1.04 (0.88, 1.24)	0.635	0.856
histidine	HMDB00177	HILIC-pos	turquoise	1.06 (0.91, 1.23)	0.481	0.843	1.05 (0.89, 1.25)	0.549	0.813
C34:2 PE	HMDB08928*	C8-pos	yellow	1.06 (0.91, 1.23)	0.483	0.843	1.01 (0.85, 1.20)	0.897	0.966
N-methylproline	NA	HILIC-pos	grey	1.06 (0.91, 1.23)	0.484	0.843	1.13 (0.95, 1.34)	0.155	0.639
C38:3 PC	HMDB08047*	C8-pos	blue	1.06 (0.91, 1.23)	0.485	0.843	1.07 (0.90, 1.26)	0.47	0.792
serotonin	HMDB00259	HILIC-pos	grey	0.95 (0.81, 1.10)	0.485	0.843	0.90 (0.76, 1.06)	0.216	0.695
C36:1 PE	HMDB08993*	C8-pos	yellow	1.06 (0.90, 1.24)	0.486	0.843	1.01 (0.85, 1.20)	0.918	0.969
proline-betaine	HMDB04827	HILIC-pos	grey	1.06 (0.91, 1.23)	0.488	0.843	1.11 (0.93, 1.32)	0.235	0.695
C36:1 PC	HMDB08038*	C8-pos	blue	1.06 (0.90, 1.23)	0.489	0.843	1.08 (0.91, 1.28)	0.395	0.77
C36:3 PE	HMDB09060*	C8-pos	yellow	1.06 (0.90, 1.23)	0.494	0.848	1.01 (0.85, 1.20)	0.893	0.966
C18:0 LPE B	HMDB11130	HILIC-pos	green	1.05 (0.90, 1.23)	0.504	0.858	1.08 (0.91, 1.29)	0.353	0.756
C10 carnitine	HMDB00651	HILIC-pos	turquoise	0.95 (0.81, 1.11)	0.504	0.858	0.96 (0.81, 1.15)	0.678	0.888
methyl N-methylanthranilate	HMDB34169	HILIC-pos	yellow	1.05 (0.90, 1.23)	0.51	0.859	1.10 (0.92, 1.30)	0.293	0.73
C36:4 PC plasmalogen	HMDB11310*	C8-pos	blue	0.95 (0.81, 1.11)	0.511	0.859	1.00 (0.84, 1.19)	0.993	0.993
acetaminophen	HMDB01859	HILIC-pos	grey	0.95 (0.81, 1.11)	0.512	0.859	0.97 (0.81, 1.15)	0.694	0.897
C24:1 Ceramide (d18:1)	HMDB04953*	C8-pos	yellow	1.05 (0.90, 1.23)	0.519	0.863	1.03 (0.86, 1.23)	0.739	0.914
4-hydroxyhippurate	HMDB13678	HILIC-pos	turquoise	1.05 (0.90, 1.23)	0.519	0.863	1.08 (0.91, 1.28)	0.383	0.77
N-acetylhistidine	HMDB32055	HILIC-pos	turquoise	0.95 (0.81, 1.11)	0.53	0.865	1.06 (0.89, 1.26)	0.493	0.792
pantothenate	HMDB00210	HILIC-pos	turquoise	1.05 (0.90, 1.24)	0.531	0.865	0.99 (0.83, 1.19)	0.947	0.978
ribothymidine	HMDB00884	HILIC-pos	turquoise	0.95 (0.81, 1.11)	0.531	0.865	0.92 (0.77, 1.09)	0.316	0.746
methylimidazoleacetic acid	HMDB02820	HILIC-pos	turquoise	0.95 (0.81, 1.11)	0.532	0.865	0.90 (0.75, 1.07)	0.221	0.695
C18:0 LPE	HMDB11130	C8-pos	green	1.05 (0.90, 1.23)	0.535	0.865	0.97 (0.82, 1.16)	0.767	0.93
C56:1 TAG	HMDB05396*	C8-pos	black	0.95 (0.82, 1.11)	0.538	0.865	0.94 (0.79, 1.12)	0.483	0.792
N-oleoylethanolamine	HMDB02088	C8-pos	blue	1.05 (0.90, 1.23)	0.539	0.865	1.06 (0.89, 1.26)	0.53	0.802
C30:0 DAG	HMDB07011*	C8-pos	blue	1.05 (0.90, 1.23)	0.539	0.865	1.00 (0.84, 1.19)	0.98	0.987
N6-acetyllysine	HMDB00206	HILIC-pos	turquoise	1.05 (0.90, 1.23)	0.541	0.865	1.08 (0.91, 1.29)	0.354	0.756
6,8-dihydroxypurine	HMDB01182	HILIC-pos	grey	1.05 (0.90, 1.22)	0.552	0.88	0.88 (0.74, 1.04)	0.13	0.639
C38:5 PE	HMDB09069*	C8-pos	yellow	1.05 (0.90, 1.22)	0.555	0.881	1.03 (0.87, 1.22)	0.749	0.923
NMMA	HMDB29416	HILIC-pos	turquoise	1.05 (0.89, 1.23)	0.564	0.885	1.06 (0.89, 1.26)	0.534	0.802
C38:4 PE	HMDB09003*	C8-pos	yellow	0.96 (0.82, 1.11)	0.565	0.885	0.94 (0.79, 1.11)	0.452	0.78
C36:2 PE	HMDB08994*	C8-pos	yellow	1.05 (0.90, 1.22)	0.565	0.885	1.02 (0.86, 1.21)	0.797	0.939
C18:2 carnitine	HMDB06469	HILIC-pos	turquoise	0.96 (0.82, 1.12)	0.569	0.885	1.03 (0.87, 1.23)	0.712	0.905
trimethylbenzene	HMDB13733	HILIC-pos	blue	0.96 (0.82, 1.12)	0.569	0.885	0.94 (0.79, 1.12)	0.495	0.792
N4-acetylcytidine	HMDB05923	HILIC-pos	turquoise	1.04 (0.89, 1.22)	0.58	0.891	0.97 (0.81, 1.15)	0.685	0.892
1-methylguanine	HMDB03282	HILIC-pos	turquoise	1.05 (0.89, 1.23)	0.582	0.891	1.10 (0.92, 1.32)	0.302	0.73
C-glycosyltryptophan	n/a	HILIC-pos	turquoise	1.05 (0.89, 1.23)	0.584	0.891	0.92 (0.77, 1.10)	0.364	0.762
N6,N6,N6-trimethyllysine	HMDB01325	HILIC-pos	turquoise	1.05 (0.89, 1.22)	0.585	0.891	1.05 (0.88, 1.25)	0.58	0.829
C45:2 TAG	HMDB43170*	C8-pos	black	1.05 (0.89, 1.23)	0.588	0.891	0.89 (0.75, 1.07)	0.216	0.695
alloisoleucine	HMDB00557	HILIC-pos	grey	1.05 (0.88, 1.26)	0.591	0.891	0.92 (0.75, 1.12)	0.397	0.77
C7 carnitine	HMDB13238	HILIC-pos	grey	0.96 (0.82, 1.12)	0.591	0.891	0.95 (0.80, 1.13)	0.573	0.829
gabapentin	HMDB05015	HILIC-pos	grey	0.93 (0.72, 1.20)	0.593	0.891	1.16 (0.89, 1.51)	0.273	0.717
metronidazole	HMDB15052	HILIC-pos	grey	1.05 (0.88, 1.24)	0.607	0.906	0.91 (0.75, 1.11)	0.361	0.762
hydroxyproline	HMDB00725	HILIC-pos	turquoise	1.04 (0.89, 1.23)	0.61	0.906	1.15 (0.96, 1.38)	0.126	0.639
phenylacetylglutamine	HMDB06344	HILIC-pos	grey	0.96 (0.82, 1.12)	0.611	0.906	0.91 (0.77, 1.09)	0.307	0.73
C47:0 TAG	HMDB42094*	C8-pos	black	0.96 (0.82, 1.13)	0.616	0.906	0.81 (0.68, 0.97)	0.021	0.486
4-acetamidobutanoate	HMDB03681	HILIC-pos	turquoise	0.96 (0.82, 1.13)	0.617	0.906	0.96 (0.80, 1.14)	0.634	0.856
C52:0 TAG	HMDB05365*	C8-pos	brown	0.96 (0.82, 1.12)	0.617	0.906	0.94 (0.79, 1.11)	0.451	0.78
C34:3 PC plasmalogen	HMDB11211*	C8-pos	blue	0.96 (0.82, 1.12)	0.62	0.906	1.08 (0.91, 1.28)	0.386	0.77
C38:7 PE plasmalogen	HMDB11420*	C8-pos	blue	1.04 (0.89, 1.22)	0.621	0.906	1.08 (0.91, 1.29)	0.379	0.77
C36:0 PC	HMDB08036*	C8-pos	blue	1.04 (0.89, 1.21)	0.625	0.907	1.05 (0.89, 1.24)	0.58	0.829
pseudouridine	HMDB00767	HILIC-pos	turquoise	1.04 (0.89, 1.22)	0.634	0.915	0.99 (0.83, 1.18)	0.915	0.969
C30:1 PC	HMDB07870*	C8-pos	blue	1.04 (0.89, 1.22)	0.635	0.915	1.12 (0.94, 1.33)	0.218	0.695
phenylalanine	HMDB00159	HILIC-pos	turquoise	1.04 (0.89, 1.21)	0.641	0.92	1.06 (0.89, 1.26)	0.527	0.802
C36:2 PS plasmalogen	n/a	HILIC-pos	yellow	1.04 (0.89, 1.21)	0.652	0.928	1.13 (0.95, 1.34)	0.175	0.647
C22:0 SM	HMDB12103	C8-pos	blue	1.04 (0.89, 1.21)	0.657	0.928	1.11 (0.94, 1.32)	0.227	0.695
threonine	HMDB00167	HILIC-pos	turquoise	0.97 (0.83, 1.13)	0.658	0.928	1.13 (0.95, 1.34)	0.168	0.644
C34:1 PC plasmalogen	HMDB11239*	C8-pos	blue	1.04 (0.88, 1.21)	0.661	0.928	1.07 (0.90, 1.28)	0.437	0.78
adenosine	HMDB00050	HILIC-pos	grey	0.97 (0.83, 1.13)	0.669	0.928	1.10 (0.93, 1.30)	0.283	0.724
C14:1 MAG	HMDB11562*	C8-pos	grey	0.97 (0.83, 1.13)	0.67	0.928	0.93 (0.78, 1.10)	0.399	0.77
C34:2 PC	HMDB07973*	C8-pos	blue	0.97 (0.83, 1.13)	0.672	0.928	1.09 (0.91, 1.29)	0.343	0.75
N-acetylalanine	HMDB00766	HILIC-pos	turquoise	0.97 (0.83, 1.13)	0.674	0.928	1.01 (0.85, 1.20)	0.917	0.969
SDMA	HMDB03334	HILIC-pos	turquoise	1.03 (0.88, 1.21)	0.674	0.928	0.98 (0.83, 1.17)	0.86	0.957
imidazole propionate	HMDB02271	HILIC-pos	grey	0.97 (0.82, 1.13)	0.675	0.928	1.06 (0.89, 1.26)	0.537	0.802
homocitrulline	HMDB00679	HILIC-pos	turquoise	0.97 (0.83, 1.13)	0.677	0.928	0.88 (0.74, 1.05)	0.143	0.639
2-aminooctanoate	HMDB00991	HILIC-pos	grey	1.03 (0.88, 1.21)	0.678	0.928	0.95 (0.80, 1.13)	0.594	0.832
piperine	HMDB29377	HILIC-pos	grey	0.97 (0.83, 1.13)	0.679	0.928	1.07 (0.90, 1.27)	0.449	0.78
C18:0 LPC	HMDB10384	C8-pos	green	1.03 (0.88, 1.21)	0.686	0.935	1.02 (0.86, 1.21)	0.814	0.939
carnosine	HMDB00033	HILIC-pos	grey	1.03 (0.88, 1.20)	0.689	0.936	0.90 (0.76, 1.07)	0.244	0.705
C34:0 PC	HMDB07970*	C8-pos	blue	1.03 (0.88, 1.21)	0.693	0.938	1.06 (0.89, 1.27)	0.506	0.794
1-methylnicotinamide	HMDB00699	HILIC-pos	turquoise	0.97 (0.82, 1.14)	0.7	0.943	1.01 (0.84, 1.22)	0.906	0.968
N1-acetylspermidine	HMDB01276	HILIC-pos	turquoise	0.97 (0.82, 1.14)	0.708	0.948	1.11 (0.93, 1.33)	0.248	0.708
C5 carnitine	HMDB00688	HILIC-pos	turquoise	0.97 (0.82, 1.14)	0.708	0.948	1.03 (0.86, 1.24)	0.714	0.905
cortisol	HMDB00063	HILIC-pos	grey	0.97 (0.83, 1.14)	0.724	0.959	0.82 (0.68, 0.97)	0.022	0.486
C36:2 PC plasmalogen	HMDB11243*	C8-pos	blue	1.03 (0.88, 1.20)	0.725	0.959	1.05 (0.89, 1.25)	0.549	0.813
N6,N6-dimethyllysine	HMDB13287	HILIC-pos	turquoise	1.03 (0.88, 1.21)	0.728	0.959	1.00 (0.84, 1.20)	0.964	0.987
tryptophan	HMDB00929	HILIC-pos	green	0.97 (0.83, 1.14)	0.73	0.959	1.04 (0.88, 1.23)	0.651	0.871
C24:0 Ceramide (d18:1)	HMDB04956	C8-pos	blue	1.03 (0.88, 1.20)	0.731	0.959	1.04 (0.88, 1.23)	0.661	0.874
C14 carnitine	HMDB05066	HILIC-pos	turquoise	0.97 (0.83, 1.14)	0.732	0.959	0.96 (0.81, 1.15)	0.671	0.883
proline	HMDB00162	HILIC-pos	turquoise	1.03 (0.88, 1.20)	0.74	0.964	1.11 (0.93, 1.32)	0.237	0.695
xanthosine	HMDB00299	HILIC-pos	grey	1.03 (0.88, 1.20)	0.741	0.964	0.87 (0.74, 1.04)	0.118	0.639
N2,N2-dimethylguanosine	HMDB04824	HILIC-pos	turquoise	1.03 (0.88, 1.20)	0.746	0.965	1.06 (0.89, 1.26)	0.533	0.802
C34:2 PC plasmalogen	HMDB11210*	C8-pos	blue	1.03 (0.88, 1.20)	0.748	0.965	1.13 (0.95, 1.34)	0.16	0.639
C16:1 SM	NA	C8-pos	blue	0.97 (0.83, 1.14)	0.75	0.965	1.11 (0.93, 1.33)	0.231	0.695
cystine	HMDB00192	HILIC-pos	grey	1.03 (0.88, 1.20)	0.752	0.965	1.13 (0.95, 1.34)	0.161	0.639
C18:1 carnitine	HMDB05065	HILIC-pos	turquoise	0.98 (0.83, 1.14)	0.757	0.966	0.96 (0.80, 1.14)	0.621	0.856
C16:0 SM	HMDB10169	C8-pos	blue	0.98 (0.84, 1.14)	0.762	0.966	1.10 (0.93, 1.31)	0.258	0.711
8-hydroxy-deoxyguanosine	HMDB03333	HILIC-pos	grey	0.98 (0.83, 1.15)	0.763	0.966	0.92 (0.77, 1.11)	0.393	0.77
cadaverine	HMDB02322	HILIC-pos	grey	0.98 (0.84, 1.14)	0.767	0.966	0.92 (0.78, 1.09)	0.324	0.746
5-hydroxylysine	HMDB00450	HILIC-pos	turquoise	1.02 (0.87, 1.20)	0.771	0.966	0.97 (0.82, 1.16)	0.772	0.93
hypotaurine	HMDB00965	HILIC-pos	turquoise	0.98 (0.83, 1.14)	0.772	0.966	0.97 (0.82, 1.16)	0.766	0.93
C34:2 PI	HMDB09784*	C8-pos	black	0.98 (0.84, 1.14)	0.772	0.966	1.10 (0.93, 1.31)	0.257	0.711
cholesterol	HMDB00067	C8-pos	blue	1.02 (0.87, 1.20)	0.773	0.966	1.12 (0.94, 1.33)	0.214	0.695
3-(N-acetyl-L-cystein-S-yl) acetaminophen	n/a	HILIC-pos	grey	1.03 (0.84, 1.26)	0.788	0.975	1.10 (0.88, 1.36)	0.41	0.77
C18 carnitine	HMDB00848	HILIC-pos	yellow	1.02 (0.87, 1.20)	0.791	0.975	0.93 (0.78, 1.10)	0.39	0.77
C36:3 PC plasmalogen	HMDB11244*	C8-pos	blue	1.02 (0.87, 1.19)	0.798	0.975	1.03 (0.86, 1.22)	0.769	0.93
C20:0 LPE	HMDB11511	C8-pos	green	1.02 (0.88, 1.19)	0.798	0.975	0.93 (0.79, 1.10)	0.42	0.774
C22:0 LPE	HMDB11520	C8-pos	green	0.98 (0.84, 1.15)	0.802	0.975	0.90 (0.76, 1.08)	0.259	0.711
C32:2 PC	HMDB07874*	C8-pos	blue	0.98 (0.84, 1.15)	0.803	0.975	1.11 (0.94, 1.33)	0.223	0.695
C16 carnitine	HMDB00222	HILIC-pos	yellow	0.98 (0.84, 1.15)	0.805	0.975	0.97 (0.82, 1.15)	0.728	0.913
C4 carnitine	HMDB02013	HILIC-pos	turquoise	0.98 (0.83, 1.15)	0.812	0.975	1.01 (0.85, 1.21)	0.899	0.966
cortisone	HMDB02802	HILIC-pos	grey	1.02 (0.87, 1.19)	0.813	0.975	0.98 (0.83, 1.17)	0.827	0.945
1-methylguanosine	HMDB01563	HILIC-pos	turquoise	0.98 (0.84, 1.15)	0.813	0.975	1.04 (0.88, 1.24)	0.631	0.856
anthranilic acid	HMDB01123	HILIC-pos	turquoise	0.98 (0.84, 1.15)	0.814	0.975	1.01 (0.85, 1.20)	0.913	0.969
C49:2 TAG	HMDB11706*	C8-pos	black	0.98 (0.83, 1.16)	0.815	0.975	0.84 (0.70, 1.01)	0.061	0.58
N1-methyl-2-pyridone-5-carboxamide	HMDB04193	HILIC-pos	turquoise	0.98 (0.84, 1.15)	0.816	0.975	0.93 (0.78, 1.11)	0.449	0.78
hypoxanthine	HMDB00157	HILIC-pos	turquoise	0.98 (0.84, 1.15)	0.822	0.975	0.89 (0.75, 1.06)	0.199	0.695
C24:1 SM	HMDB12107*	C8-pos	blue	0.98 (0.84, 1.15)	0.824	0.975	1.08 (0.91, 1.28)	0.387	0.77
citrulline	HMDB00904	HILIC-pos	turquoise	0.98 (0.84, 1.15)	0.83	0.975	1.07 (0.90, 1.28)	0.411	0.77
betaine	HMDB00043	HILIC-pos	turquoise	1.02 (0.87, 1.19)	0.834	0.975	1.08 (0.91, 1.29)	0.38	0.77
C14:0 SM	HMDB12097	C8-pos	blue	0.98 (0.84, 1.15)	0.836	0.975	1.13 (0.95, 1.34)	0.17	0.644
C34:3 PC	HMDB08006*	C8-pos	blue	1.02 (0.87, 1.19)	0.838	0.975	1.11 (0.93, 1.32)	0.23	0.695
7-methylguanine	HMDB00897	HILIC-pos	turquoise	1.02 (0.87, 1.19)	0.838	0.975	1.02 (0.86, 1.21)	0.837	0.948
C30:0 PC	HMDB07869*	C8-pos	blue	1.02 (0.87, 1.19)	0.838	0.975	1.12 (0.94, 1.34)	0.21	0.695
C20:0 SM	HMDB12102	C8-pos	blue	1.02 (0.87, 1.19)	0.839	0.975	1.09 (0.92, 1.29)	0.329	0.75
biliverdin	HMDB01008	HILIC-pos	turquoise	0.98 (0.84, 1.15)	0.843	0.975	0.97 (0.82, 1.15)	0.721	0.906
cyclohexylamine	HMDB31404	HILIC-pos	grey	0.98 (0.84, 1.15)	0.845	0.975	1.02 (0.86, 1.21)	0.813	0.939
urocanic acid	HMDB00301	HILIC-pos	grey	0.98 (0.84, 1.15)	0.845	0.975	0.92 (0.77, 1.09)	0.321	0.746
C36:4 hydroxy-PC	NA	C8-pos	yellow	1.02 (0.87, 1.19)	0.849	0.976	0.93 (0.78, 1.11)	0.424	0.777
C32:0 PC	HMDB07871*	C8-pos	blue	1.02 (0.86, 1.20)	0.852	0.977	1.07 (0.89, 1.28)	0.489	0.792
C8 carnitine	HMDB00791	HILIC-pos	turquoise	1.01 (0.87, 1.19)	0.859	0.981	1.00 (0.84, 1.20)	0.974	0.987
3-methylhistidine	HMDB00479	HILIC-pos	turquoise	1.01 (0.86, 1.19)	0.863	0.984	0.89 (0.75, 1.06)	0.205	0.695
C4-OH carnitine	HMDB13127	HILIC-pos	grey	1.01 (0.87, 1.19)	0.87	0.985	1.00 (0.84, 1.19)	0.98	0.987
4-aminohippuric acid	HMDB01867	HILIC-pos	turquoise	1.01 (0.87, 1.18)	0.871	0.985	1.10 (0.93, 1.31)	0.276	0.717
xanthine	HMDB00292	HILIC-pos	turquoise	1.01 (0.87, 1.18)	0.873	0.985	0.93 (0.78, 1.10)	0.397	0.77
methionine	HMDB00696	HILIC-pos	turquoise	0.99 (0.84, 1.15)	0.877	0.986	1.07 (0.90, 1.28)	0.419	0.774
N-acetylleucine	HMDB11756	HILIC-pos	grey	0.99 (0.84, 1.16)	0.878	0.986	1.00 (0.84, 1.18)	0.961	0.987
C36:2 PC	HMDB08039*	C8-pos	blue	1.01 (0.87, 1.18)	0.882	0.986	1.09 (0.91, 1.29)	0.347	0.755
carnitine	HMDB00062	HILIC-pos	turquoise	0.99 (0.85, 1.16)	0.892	0.991	1.06 (0.89, 1.26)	0.488	0.792
C36:0 PE	HMDB08991*	C8-pos	blue	1.01 (0.87, 1.18)	0.893	0.991	0.93 (0.78, 1.10)	0.413	0.77
C54:1 TAG	HMDB05395*	C8-pos	brown	0.99 (0.85, 1.16)	0.893	0.991	1.00 (0.85, 1.19)	0.966	0.987
C22:6 LPE	HMDB11526	C8-pos	green	1.01 (0.86, 1.18)	0.897	0.991	0.98 (0.82, 1.16)	0.798	0.939
C22:1 SM	HMDB12104*	C8-pos	blue	1.01 (0.87, 1.18)	0.899	0.991	1.09 (0.92, 1.29)	0.334	0.75
C18:1 SM	HMDB12101*	C8-pos	blue	0.99 (0.85, 1.16)	0.904	0.993	1.06 (0.89, 1.27)	0.489	0.792
acetylglycine	HMDB00532	HILIC-pos	turquoise	1.01 (0.86, 1.18)	0.912	0.993	1.07 (0.90, 1.27)	0.459	0.785
alanine	HMDB00161	HILIC-pos	turquoise	1.01 (0.86, 1.18)	0.925	0.993	1.07 (0.90, 1.27)	0.441	0.78
asparagine	HMDB00168	HILIC-pos	turquoise	0.99 (0.85, 1.16)	0.925	0.993	1.13 (0.95, 1.35)	0.161	0.639
C47:2 TAG	HMDB42076*	C8-pos	black	1.01 (0.86, 1.19)	0.925	0.993	0.88 (0.73, 1.05)	0.158	0.639
pterin	HMDB00802	HILIC-pos	yellow	1.01 (0.86, 1.18)	0.929	0.993	0.98 (0.82, 1.16)	0.806	0.939
2-deoxyuridine	HMDB00012	HILIC-pos	turquoise	1.01 (0.86, 1.18)	0.931	0.993	0.97 (0.82, 1.15)	0.739	0.914
4-pyridoxate	HMDB00017	HILIC-pos	grey	0.99 (0.85, 1.16)	0.932	0.993	0.95 (0.80, 1.13)	0.593	0.832
4-guanidinobutanoic acid	HMDB03464	HILIC-pos	grey	0.99 (0.85, 1.16)	0.934	0.993	1.01 (0.85, 1.20)	0.927	0.97
C3 carnitine	HMDB00824	HILIC-pos	turquoise	1.01 (0.86, 1.18)	0.94	0.993	1.03 (0.86, 1.23)	0.732	0.914
thyroxine	HMDB00248	HILIC-pos	green	1.01 (0.86, 1.18)	0.942	0.993	0.98 (0.83, 1.17)	0.852	0.957
C2 carnitine	HMDB00201	HILIC-pos	turquoise	1.01 (0.86, 1.18)	0.943	0.993	0.99 (0.83, 1.17)	0.87	0.963
C34:0 PE	HMDB08925*	C8-pos	blue	1.01 (0.86, 1.18)	0.945	0.993	1.04 (0.87, 1.24)	0.663	0.874
creatinine	HMDB00562	HILIC-pos	turquoise	1.01 (0.86, 1.17)	0.945	0.993	1.03 (0.86, 1.22)	0.769	0.93
C24:0 LPC	HMDB10405	HILIC-pos	blue	1.00 (0.85, 1.16)	0.95	0.993	1.09 (0.92, 1.29)	0.323	0.746
tyrosine	HMDB00158	HILIC-pos	turquoise	1.00 (0.85, 1.17)	0.955	0.993	1.12 (0.94, 1.33)	0.221	0.695
C36:3 PC	HMDB08105*	C8-pos	blue	1.00 (0.86, 1.17)	0.956	0.993	1.04 (0.88, 1.24)	0.626	0.856
creatine	HMDB00064	HILIC-pos	turquoise	1.00 (0.86, 1.18)	0.958	0.993	1.01 (0.85, 1.20)	0.922	0.97
C46:0 TAG	HMDB10411*	C8-pos	black	1.00 (0.85, 1.16)	0.96	0.993	0.88 (0.74, 1.05)	0.161	0.639
3-methoxyanthranilate	HMDB60374	HILIC-pos	turquoise	1.00 (0.85, 1.16)	0.96	0.993	1.01 (0.85, 1.21)	0.878	0.963
C32:0 PE	HMDB08923*	C8-pos	blue	1.00 (0.86, 1.18)	0.964	0.993	1.08 (0.90, 1.29)	0.406	0.77
C36:4 PI	HMDB09789*	C8-pos	blue	1.00 (0.85, 1.16)	0.967	0.993	1.03 (0.87, 1.23)	0.713	0.905
valine	HMDB00883	HILIC-pos	turquoise	1.00 (0.86, 1.18)	0.969	0.993	1.07 (0.90, 1.27)	0.453	0.78
5-hydroxytryptophol	HMDB01855	HILIC-pos	turquoise	1.00 (0.85, 1.16)	0.972	0.993	0.91 (0.76, 1.08)	0.269	0.716
C5-DC carnitine	HMDB13130	HILIC-pos	turquoise	1.00 (0.86, 1.17)	0.974	0.993	0.98 (0.82, 1.16)	0.803	0.939
kynurenic acid	HMDB00715	HILIC-pos	turquoise	1.00 (0.86, 1.17)	0.979	0.993	1.06 (0.89, 1.26)	0.531	0.802
C6 carnitine	HMDB00705	HILIC-pos	turquoise	1.00 (0.85, 1.18)	0.979	0.993	1.02 (0.85, 1.21)	0.857	0.957
campesterol	HMDB02869	C8-pos	blue	1.00 (0.86, 1.17)	0.982	0.993	1.10 (0.92, 1.31)	0.295	0.73
leucine	HMDB00687	HILIC-pos	turquoise	1.00 (0.85, 1.17)	0.982	0.993	1.06 (0.89, 1.26)	0.507	0.794
C18:0 SM	HMDB01348	C8-pos	blue	1.00 (0.85, 1.17)	0.984	0.993	1.09 (0.92, 1.30)	0.335	0.75
diacetylspermine	HMDB41876	HILIC-pos	turquoise	1.00 (0.85, 1.18)	0.987	0.993	1.03 (0.85, 1.24)	0.76	0.93
isoleucine	HMDB00172	HILIC-pos	turquoise	1.00 (0.86, 1.17)	0.988	0.993	1.04 (0.87, 1.23)	0.693	0.897
C34:1 PC	HMDB07972*	C8-pos	blue	1.00 (0.85, 1.17)	0.99	0.993	1.05 (0.88, 1.25)	0.582	0.829
homoarginine	HMDB00670	HILIC-pos	turquoise	1.00 (0.85, 1.17)	0.99	0.993	0.99 (0.83, 1.18)	0.893	0.966
acetaminophen glucuronide	HMDB10316	HILIC-pos	grey	1.00 (0.80, 1.26)	0.995	0.995	1.13 (0.88, 1.44)	0.342	0.75
