# Supplementary material for: Cord Blood Metabolome and BMI Trajectory from Birth to Adolescence: A Prospective Birth Cohort Study on Early Life Biomarkers of Persistent Obesity
Source: Metabolites. 2021 Oct 28;11(11):739. doi: 10.3390/metabo11110739 (PMC8625562; doi:10.3390/metabo11110739)
Supplement: Supplementary file 1 [file metabolites-11-00739-s001.zip › metabolites-1402936-supplementary/Supp Table 6.xlsx]

## Sheet: Sheet1
Metabolite	HMDB.ID	Method	Metabolite module	Early-OWO vs. NW			Late-OWO vs. NW			LRT P-value	LRT FDR
				Odds ratio (95% CI)	Interaction term p-value	Interaction term FDR	Odds ratio (95% CI)	Interaction term P-value	Interaction term FDR
C50:2 TAG	HMDB05377*	C8-pos	brown	0.89 (0.70, 1.13)	0.269	0.53	0.70 (0.54, 0.92)	0.165	0.782	0.004	0.035
C50:1 TAG	HMDB05360*	C8-pos	brown	0.92 (0.73, 1.17)	0.163	0.53	0.68 (0.52, 0.90)	0.161	0.782	0.002	0.035
C52:3 TAG	HMDB05384*	C8-pos	brown	0.89 (0.70, 1.13)	0.135	0.53	0.77 (0.59, 1.00)	0.522	0.888	0.005	0.035
C34:2 DAG	HMDB07103*	C8-pos	brown	1.01 (0.80, 1.29)	0.104	0.53	0.68 (0.52, 0.90)	0.095	0.782	0.002	0.035
C36:4 DAG	HMDB07248*	C8-pos	brown	0.91 (0.72, 1.15)	0.061	0.53	0.85 (0.65, 1.10)	0.86	0.952	0.005	0.035
C36:3 DAG	HMDB07219*	C8-pos	brown	0.96 (0.76, 1.21)	0.045	0.53	0.78 (0.61, 1.01)	0.43	0.888	0.003	0.035
C16:1 CE	HMDB00658*	C8-pos	red	1.16 (0.90, 1.48)	0.13	0.53	1.23 (0.94, 1.61)	0.848	0.952	0.003	0.035
C18:3 CE	HMDB10370*	C8-pos	red	1.10 (0.86, 1.41)	0.12	0.53	1.34 (1.02, 1.75)	0.622	0.94	0.004	0.035
C18:2 CE	HMDB00610*	C8-pos	brown	1.15 (0.90, 1.47)	0.418	0.604	1.50 (1.14, 1.98)	0.258	0.782	0.003	0.035
C34:1 DAG	HMDB07102*	C8-pos	brown	1.01 (0.80, 1.27)	0.113	0.53	0.72 (0.55, 0.93)	0.198	0.782	0.005	0.036
C14:0 CE	HMDB06725	C8-pos	red	1.17 (0.92, 1.49)	0.35	0.57	1.36 (1.05, 1.78)	0.835	0.952	0.006	0.039
C34:3 DAG	HMDB07132*	C8-pos	brown	0.98 (0.76, 1.25)	0.063	0.53	0.76 (0.58, 1.01)	0.448	0.888	0.008	0.043
C20:3 CE	HMDB06736*	C8-pos	brown	1.10 (0.87, 1.39)	0.128	0.53	1.29 (1.00, 1.67)	0.534	0.888	0.008	0.043
C48:1 TAG	HMDB05359*	C8-pos	brown	0.89 (0.69, 1.13)	0.704	0.783	0.66 (0.50, 0.87)	0.04	0.782	0.011	0.049
C52:2 TAG	HMDB05369*	C8-pos	brown	0.89 (0.70, 1.13)	0.302	0.54	0.72 (0.55, 0.94)	0.2	0.782	0.011	0.049
C50:6 TAG	HMDB10497*	C8-pos	red	0.86 (0.67, 1.09)	0.238	0.53	0.82 (0.63, 1.06)	0.887	0.952	0.015	0.064
C51:1 TAG	HMDB42104*	C8-pos	brown	0.84 (0.65, 1.08)	0.947	0.947	0.66 (0.49, 0.87)	0.1	0.782	0.019	0.067
C52:4 TAG	HMDB05363*	C8-pos	brown	0.92 (0.73, 1.17)	0.097	0.53	0.86 (0.67, 1.11)	0.805	0.952	0.017	0.067
C54:6 TAG	HMDB05391*	C8-pos	red	0.88 (0.69, 1.12)	0.168	0.53	0.86 (0.66, 1.12)	0.837	0.952	0.02	0.067
C54:5 TAG	HMDB05385*	C8-pos	brown	0.88 (0.69, 1.11)	0.231	0.53	0.85 (0.66, 1.10)	0.562	0.888	0.018	0.067
C56:7 TAG	HMDB05462*	C8-pos	red	0.89 (0.71, 1.13)	0.163	0.53	0.82 (0.64, 1.06)	0.924	0.952	0.022	0.069
C38:5 DAG	HMDB07199*	C8-pos	red	0.91 (0.71, 1.15)	0.224	0.53	0.77 (0.59, 1.01)	0.729	0.952	0.022	0.069
C48:0 TAG	HMDB05356*	C8-pos	brown	0.97 (0.76, 1.25)	0.471	0.621	0.70 (0.53, 0.92)	0.054	0.782	0.025	0.07
C52:6 TAG	HMDB05436*	C8-pos	red	0.86 (0.68, 1.09)	0.27	0.53	0.83 (0.64, 1.07)	0.998	0.998	0.024	0.07
C54:4 TAG	HMDB05370*	C8-pos	brown	0.94 (0.74, 1.19)	0.12	0.53	0.88 (0.67, 1.14)	0.763	0.952	0.03	0.083
C50:4 TAG	HMDB05435*	C8-pos	brown	0.89 (0.70, 1.13)	0.211	0.53	0.83 (0.64, 1.08)	0.811	0.952	0.032	0.083
C16:0 CE	HMDB00885	C8-pos	brown	1.14 (0.89, 1.46)	0.626	0.721	1.42 (1.08, 1.87)	0.273	0.782	0.035	0.089
C52:7 TAG	HMDB10517*	C8-pos	red	0.87 (0.69, 1.10)	0.28	0.53	0.84 (0.65, 1.08)	0.908	0.952	0.042	0.103
C56:5 TAG	HMDB05406*	C8-pos	red	0.92 (0.73, 1.17)	0.192	0.53	0.81 (0.62, 1.05)	0.667	0.952	0.044	0.103
C50:0 TAG	HMDB05357*	C8-pos	brown	0.98 (0.77, 1.24)	0.352	0.57	0.75 (0.58, 0.98)	0.107	0.782	0.048	0.105
C52:1 TAG	HMDB05367*	C8-pos	brown	0.99 (0.78, 1.25)	0.281	0.53	0.78 (0.60, 1.01)	0.114	0.782	0.047	0.105
C52:5 TAG	HMDB05380*	C8-pos	brown	0.94 (0.75, 1.19)	0.106	0.53	0.89 (0.69, 1.15)	0.971	0.986	0.05	0.107
C50:3 TAG	HMDB05433*	C8-pos	brown	0.92 (0.73, 1.17)	0.279	0.53	0.79 (0.61, 1.03)	0.393	0.888	0.057	0.117
C51:3 TAG	HMDB11701*	C8-pos	brown	0.84 (0.65, 1.08)	0.843	0.903	0.72 (0.55, 0.95)	0.208	0.782	0.06	0.117
C54:7 TAG	HMDB05447*	C8-pos	red	0.91 (0.72, 1.15)	0.188	0.53	0.86 (0.67, 1.11)	0.793	0.952	0.063	0.117
C54:2 TAG	HMDB05403*	C8-pos	brown	1.00 (0.79, 1.27)	0.247	0.53	0.82 (0.64, 1.06)	0.135	0.782	0.063	0.117
C18:1 CE	HMDB00918*	C8-pos	brown	1.10 (0.86, 1.42)	0.453	0.621	1.35 (1.02, 1.78)	0.276	0.782	0.063	0.117
C36:2 DAG	HMDB07218*	C8-pos	brown	0.96 (0.76, 1.21)	0.278	0.53	0.79 (0.61, 1.02)	0.241	0.782	0.066	0.119
C54:8 TAG	HMDB10518*	C8-pos	red	0.89 (0.71, 1.12)	0.277	0.53	0.88 (0.69, 1.13)	0.648	0.952	0.082	0.143
C51:0 TAG	HMDB31106*	C8-pos	brown	0.89 (0.70, 1.14)	0.557	0.677	0.75 (0.58, 0.99)	0.358	0.888	0.088	0.146
C54:3 TAG	HMDB05405*	C8-pos	brown	0.97 (0.77, 1.23)	0.193	0.53	0.85 (0.66, 1.10)	0.375	0.888	0.086	0.146
C53:2 TAG	HMDB42196*	C8-pos	brown	0.85 (0.67, 1.09)	0.923	0.946	0.73 (0.56, 0.96)	0.187	0.782	0.098	0.158
C56:6 TAG	HMDB05456*	C8-pos	red	0.91 (0.72, 1.16)	0.289	0.532	0.83 (0.64, 1.07)	0.735	0.952	0.103	0.163
C56:4 TAG	HMDB05398*	C8-pos	brown	0.97 (0.76, 1.23)	0.24	0.53	0.83 (0.64, 1.08)	0.36	0.888	0.109	0.167
C20:4 CE	HMDB06726	C8-pos	brown	1.08 (0.85, 1.37)	0.408	0.604	1.27 (0.98, 1.66)	0.276	0.782	0.11	0.167
C22:6 CE	HMDB06733	C8-pos	brown	1.09 (0.85, 1.38)	0.337	0.57	1.24 (0.95, 1.61)	0.535	0.888	0.114	0.169
C58:6 TAG	HMDB05458*	C8-pos	red	0.97 (0.76, 1.23)	0.231	0.53	0.84 (0.65, 1.10)	0.446	0.888	0.129	0.186
C22:5 CE	HMDB10375*	C8-pos	brown	1.00 (0.80, 1.27)	0.139	0.53	1.17 (0.91, 1.51)	0.873	0.952	0.132	0.187
C56:8 TAG	HMDB05392*	C8-pos	red	0.93 (0.74, 1.16)	0.202	0.53	0.93 (0.73, 1.19)	0.544	0.888	0.142	0.193
C40:6 PE	HMDB09012*	C8-pos	brown	0.94 (0.75, 1.19)	0.266	0.53	0.84 (0.65, 1.08)	0.779	0.952	0.141	0.193
C54:9 TAG	HMDB10498*	C8-pos	red	0.88 (0.70, 1.10)	0.439	0.621	0.89 (0.69, 1.14)	0.776	0.952	0.15	0.201
C53:3 TAG	HMDB43058*	C8-pos	brown	0.83 (0.65, 1.07)	0.849	0.903	0.80 (0.61, 1.05)	0.489	0.888	0.157	0.205
C58:7 TAG	HMDB05471*	C8-pos	red	0.94 (0.74, 1.20)	0.254	0.53	0.87 (0.67, 1.13)	0.922	0.952	0.176	0.226
C56:3 TAG	HMDB05410*	C8-pos	brown	0.99 (0.79, 1.26)	0.393	0.601	0.85 (0.66, 1.11)	0.177	0.782	0.183	0.231
C56:9 TAG	HMDB05448*	C8-pos	red	0.90 (0.71, 1.12)	0.398	0.601	0.93 (0.73, 1.19)	0.539	0.888	0.205	0.251
C38:4 DAG	HMDB07170*	C8-pos	brown	1.00 (0.79, 1.28)	0.504	0.626	0.78 (0.60, 1.02)	0.204	0.782	0.207	0.251
C54:1 TAG	HMDB05395*	C8-pos	brown	1.07 (0.85, 1.36)	0.361	0.57	0.88 (0.68, 1.13)	0.152	0.782	0.212	0.253
C56:2 TAG	HMDB05404*	C8-pos	brown	1.00 (0.79, 1.27)	0.484	0.621	0.86 (0.66, 1.11)	0.153	0.782	0.248	0.291
C52:0 TAG	HMDB05365*	C8-pos	brown	0.99 (0.79, 1.25)	0.714	0.783	0.81 (0.63, 1.04)	0.103	0.782	0.255	0.294
C58:8 TAG	HMDB05413*	C8-pos	red	0.93 (0.74, 1.18)	0.31	0.54	0.91 (0.71, 1.17)	0.747	0.952	0.266	0.301
C55:2 TAG	HMDB42226*	C8-pos	brown	0.89 (0.70, 1.13)	0.932	0.946	0.78 (0.60, 1.02)	0.225	0.782	0.272	0.303
C55:3 TAG	HMDB42466*	C8-pos	brown	0.91 (0.71, 1.16)	0.57	0.68	0.83 (0.63, 1.09)	0.578	0.893	0.288	0.316
C56:10 TAG	HMDB10513*	C8-pos	red	0.90 (0.72, 1.14)	0.484	0.621	0.93 (0.73, 1.19)	0.533	0.888	0.309	0.334
C58:10 TAG	HMDB05476*	C8-pos	red	0.91 (0.73, 1.15)	0.479	0.621	1.02 (0.80, 1.30)	0.361	0.888	0.334	0.355
C60:12 TAG	HMDB05478*	C8-pos	red	0.94 (0.75, 1.18)	0.506	0.626	0.98 (0.77, 1.24)	0.379	0.888	0.526	0.55
C58:9 TAG	HMDB05463*	C8-pos	red	0.92 (0.73, 1.16)	0.61	0.715	1.00 (0.78, 1.28)	0.557	0.888	0.577	0.595
C58:11 TAG	HMDB10531*	C8-pos	red	0.93 (0.74, 1.16)	0.664	0.752	0.96 (0.76, 1.23)	0.489	0.888	0.599	0.608
C40:9 PC	HMDB08731*	C8-pos	red	0.93 (0.73, 1.17)	0.929	0.946	0.95 (0.74, 1.23)	0.89	0.952	0.897	0.897
