# Supplementary material for: Cord Blood Metabolome and BMI Trajectory from Birth to Adolescence: A Prospective Birth Cohort Study on Early Life Biomarkers of Persistent Obesity
Source: Metabolites. 2021 Oct 28;11(11):739. doi: 10.3390/metabo11110739 (PMC8625562; doi:10.3390/metabo11110739)
Supplement: Supplementary file 1 [file metabolites-11-00739-s001.zip › metabolites-1402936-supplementary/Supp Table 7.xlsx]

## Sheet: Sheet1
Metabolite	Type	Method	Age 0 standardized effect size (F)	Age 0 standardized effect size (M)	Age 0 ineraction term FDR	Age 0 LRT FDR	Age 0.2 standardized effect size (F)	Age 0.2 standardized effect size (M)	Age 0.2 ineraction term FDR	Age 0.2 LRT FDR	Age 0.3 standardized effect size (F)	Age 0.3 standardized effect size (M)	Age 0.3 ineraction term FDR	Age 0.3 LRT FDR	Age 0.5 standardized effect size (F)	Age 0.5 standardized effect size (M)	Age 0.5 ineraction term FDR	Age 0.5 LRT FDR	Age 0.7 standardized effect size (F)	Age 0.7 standardized effect size (M)	Age 0.7 ineraction term FDR	Age 0.7 LRT FDR	Age 0.8 standardized effect size (F)	Age 0.8 standardized effect size (M)	Age 0.8 ineraction term FDR	Age 0.8 LRT FDR	Age 1 standardized effect size (F)	Age 1 standardized effect size (M)	Age 1 ineraction term FDR	Age 1 LRT FDR	Age 1.5 standardized effect size (F)	Age 1.5 standardized effect size (M)	Age 1.5 ineraction term FDR	Age 1.5 LRT FDR	Age 2 standardized effect size (F)	Age 2 standardized effect size (M)	Age 2 ineraction term FDR	Age 2 LRT FDR	Age 2.5 standardized effect size (F)	Age 2.5 standardized effect size (M)	Age 2.5 ineraction term FDR	Age 2.5 LRT FDR	Age 3 standardized effect size (F)	Age 3 standardized effect size (M)	Age 3 ineraction term FDR	Age 3 LRT FDR	Age 3.5 standardized effect size (F)	Age 3.5 standardized effect size (M)	Age 3.5 ineraction term FDR
C42:0 TAG	TAG	C8-pos	0.005	-0.042	0.997	0.783	-0.058	-0.066	0.988	0.389	-0.083	-0.055	0.995	0.958	-0.094	-0.068	0.948	0.403	-0.212	-0.004	0.99	0.666	-0.094	-0.033	0.984	0.74	-0.08	-0.067	0.972	0.463	-0.08	-0.094	0.996	0.301	-0.073	-0.058	0.949	0.614	0.015	-0.058	0.818	0.862	-0.075	-0.018	0.878	0.801	-0.06	-0.192	0.757
C44:2 TAG	TAG	C8-pos	-0.029	-0.104	0.997	0.231	-0.107	-0.161	0.974	0.02	-0.079	-0.066	0.995	0.958	-0.085	-0.175	0.913	0.084	-0.158	-0.105	0.99	0.666	-0.08	-0.105	0.984	0.631	-0.038	-0.17	0.856	0.034	0.012	-0.118	0.391	0.316	-0.014	-0.221	0.158	0.013	0.117	-0.217	0.01	0.019	0.047	-0.135	0.316	0.248	0.015	-0.257	0.354
C44:1 TAG	TAG	C8-pos	0.02	-0.041	0.997	0.785	-0.086	-0.155	0.974	0.028	-0.082	-0.066	0.995	0.958	-0.052	-0.169	0.825	0.095	-0.101	-0.088	0.99	0.756	-0.033	-0.092	0.984	0.74	-0.038	-0.157	0.856	0.057	0.007	-0.118	0.391	0.316	-0.021	-0.175	0.387	0.086	0.085	-0.174	0.059	0.1	-0.006	-0.093	0.707	0.517	-0.018	-0.2	0.609
C44:0 TAG	TAG	C8-pos	0.064	-0.002	0.997	0.733	-0.063	-0.098	0.974	0.175	-0.126	-0.055	0.995	0.958	-0.031	-0.116	0.897	0.361	-0.073	-0.03	0.99	0.912	0.008	-0.063	0.984	0.85	-0.026	-0.107	0.884	0.333	-0.016	-0.11	0.523	0.324	-0.036	-0.059	0.97	0.721	0.058	-0.068	0.493	0.715	-0.053	0.001	0.878	0.895	0.049	-0.139	0.575
C45:2 TAG	TAG	C8-pos	0.079	-0.003	0.997	0.623	-0.003	-0.113	0.974	0.169	-0.011	-0.079	0.995	0.958	-0.023	-0.128	0.83	0.324	-0.15	-0.053	0.99	0.756	-0.098	-0.085	0.984	0.631	-0.02	-0.109	0.884	0.333	0.108	-0.118	0.165	0.227	0.073	-0.089	0.286	0.409	0.118	-0.063	0.263	0.463	0.116	-0.062	0.352	0.425	0.074	-0.155	0.422
C45:1 TAG	TAG	C8-pos	0.09	0.04	0.997	0.476	0.019	-0.087	0.974	0.317	-0.012	-0.061	0.995	0.958	-0.012	-0.088	0.948	0.528	-0.132	-0.013	0.99	0.779	-0.07	-0.06	0.994	0.774	0.008	-0.076	0.884	0.618	0.116	-0.115	0.165	0.227	0.083	-0.035	0.54	0.623	0.08	-0.024	0.641	0.818	0.072	-0.012	0.751	0.815	0.111	-0.099	0.505
C45:0 TAG	TAG	C8-pos	0.123	0.085	0.997	0.08	0.033	0.053	0.988	0.599	-0.041	0.013	0.995	0.958	0.018	0.071	0.948	0.613	-0.013	0.113	0.99	0.767	-0.038	0.08	0.984	0.742	0.028	0.039	0.979	0.843	0.042	-0.018	0.648	0.798	0.036	0.14	0.698	0.169	-0.021	0.141	0.407	0.35	-0.019	0.118	0.524	0.353	0.134	0.149	0.986
C46:4 TAG	TAG	C8-pos	-0.056	-0.162	0.997	0.016	-0.096	-0.147	0.974	0.042	-0.064	-0.076	0.995	0.958	-0.117	-0.196	0.948	0.058	-0.172	-0.14	0.99	0.641	-0.099	-0.133	0.984	0.56	-0.042	-0.188	0.856	0.024	-0.022	-0.132	0.453	0.292	-0.036	-0.268	0.129	0.002	0.093	-0.286	0.004	0.003	0.049	-0.188	0.157	0.107	-0.024	-0.322	0.309
C46:3 TAG	TAG	C8-pos	-0.063	-0.139	0.997	0.047	-0.109	-0.161	0.974	0.022	-0.077	-0.075	0.995	0.958	-0.093	-0.197	0.83	0.058	-0.164	-0.128	0.99	0.666	-0.085	-0.129	0.984	0.573	-0.039	-0.191	0.856	0.024	-0.002	-0.129	0.391	0.301	-0.029	-0.259	0.129	0.003	0.117	-0.273	0.004	0.003	0.064	-0.179	0.157	0.107	-0.025	-0.291	0.354
C46:2 TAG	TAG	C8-pos	-0.028	-0.065	0.997	0.589	-0.121	-0.168	0.974	0.015	-0.081	-0.076	0.995	0.958	-0.06	-0.184	0.786	0.074	-0.125	-0.114	0.99	0.689	-0.057	-0.098	0.984	0.675	-0.043	-0.18	0.856	0.028	0.006	-0.11	0.417	0.364	-0.04	-0.229	0.232	0.008	0.1	-0.226	0.012	0.019	0.015	-0.132	0.45	0.29	-0.063	-0.225	0.661
C46:1 TAG	TAG	C8-pos	0.047	0.014	0.997	0.856	-0.1	-0.144	0.974	0.032	-0.084	-0.072	0.995	0.958	-0.01	-0.162	0.601	0.111	-0.041	-0.089	0.99	0.804	0.012	-0.067	0.984	0.842	-0.032	-0.15	0.856	0.084	0.005	-0.093	0.464	0.435	-0.046	-0.162	0.623	0.11	0.047	-0.153	0.198	0.248	-0.058	-0.063	0.995	0.628	-0.058	-0.139	0.87
C46:0 TAG	TAG	C8-pos	0.12	0.076	0.997	0.136	-0.003	-0.07	0.974	0.498	-0.065	-0.039	0.995	0.958	-0.006	-0.031	0.948	0.899	0.009	0.024	0.99	0.988	0.089	-0.007	0.984	0.749	0.029	-0.054	0.884	0.759	0.031	-0.067	0.435	0.548	-0.004	0.03	0.927	0.934	-0.01	0	0.984	1	-0.112	0.059	0.349	0.418	0.077	-0.061	0.724
C47:2 TAG	TAG	C8-pos	0.043	-0.002	0.997	0.902	-0.034	-0.15	0.974	0.045	-0.018	-0.094	0.995	0.958	-0.043	-0.149	0.83	0.169	-0.157	-0.066	0.99	0.756	-0.103	-0.069	0.984	0.675	-0.016	-0.131	0.856	0.225	0.074	-0.094	0.268	0.316	0.047	-0.122	0.299	0.322	0.115	-0.097	0.185	0.379	0.053	-0.078	0.543	0.569	0	-0.155	0.701
C47:1 TAG	TAG	C8-pos	0.11	0.078	0.997	0.161	-0.002	-0.069	0.974	0.525	-0.051	-0.035	0.995	0.958	-0.013	-0.044	0.948	0.852	-0.069	0.039	0.99	0.899	-0.037	0.026	0.984	0.948	-0.004	-0.036	0.966	0.915	0.058	-0.035	0.5	0.64	0.027	0.059	0.949	0.785	-0.014	0.064	0.799	0.862	-0.079	0.052	0.55	0.628	0.021	0.023	0.997
C47:0 TAG	TAG	C8-pos	0.062	-0.021	0.997	0.708	-0.012	-0.1	0.974	0.223	-0.106	-0.069	0.995	0.958	-0.015	-0.104	0.897	0.432	-0.062	0.007	0.99	0.957	-0.046	-0.058	0.994	0.842	-0.01	-0.083	0.897	0.551	0.032	-0.113	0.358	0.316	0.009	-0.037	0.894	0.9	0.068	-0.037	0.618	0.809	0.03	0.011	0.989	0.944	0.118	-0.189	0.218
C48:5 TAG	TAG	C8-pos	-0.065	-0.155	0.997	0.023	-0.1	-0.145	0.974	0.042	-0.07	-0.079	0.995	0.958	-0.117	-0.195	0.948	0.058	-0.177	-0.145	0.99	0.641	-0.086	-0.143	0.984	0.56	-0.051	-0.185	0.856	0.024	-0.04	-0.135	0.534	0.292	-0.047	-0.286	0.129	0	0.093	-0.292	0.004	0.003	0.032	-0.211	0.157	0.088	-0.054	-0.329	0.354
C48:4 TAG	TAG	C8-pos	-0.073	-0.144	0.997	0.034	-0.115	-0.155	0.974	0.022	-0.082	-0.08	0.995	0.958	-0.095	-0.199	0.83	0.058	-0.163	-0.141	0.99	0.641	-0.081	-0.141	0.984	0.56	-0.063	-0.188	0.856	0.024	-0.041	-0.139	0.53	0.283	-0.064	-0.278	0.15	0	0.085	-0.294	0.004	0.003	0.024	-0.21	0.157	0.088	-0.088	-0.306	0.505
C48:3 TAG	TAG	C8-pos	-0.071	-0.108	0.997	0.156	-0.128	-0.177	0.974	0.012	-0.073	-0.086	0.995	0.958	-0.062	-0.197	0.726	0.058	-0.129	-0.132	0.997	0.666	-0.071	-0.129	0.984	0.573	-0.049	-0.196	0.856	0.024	-0.002	-0.136	0.391	0.292	-0.053	-0.269	0.15	0.001	0.102	-0.282	0.004	0.003	0.034	-0.176	0.197	0.131	-0.1	-0.256	0.701
C48:2 TAG	TAG	C8-pos	0	-0.013	0.997	0.984	-0.121	-0.156	0.974	0.018	-0.068	-0.078	0.995	0.958	-0.02	-0.167	0.657	0.095	-0.049	-0.107	0.99	0.756	-0.023	-0.073	0.984	0.824	-0.041	-0.165	0.856	0.045	0.027	-0.098	0.391	0.401	-0.054	-0.213	0.387	0.014	0.052	-0.205	0.064	0.064	-0.017	-0.095	0.751	0.491	-0.083	-0.136	0.943
C48:1 TAG	TAG	C8-pos	0.032	0.013	0.997	0.94	-0.067	-0.148	0.974	0.042	-0.055	-0.074	0.995	0.958	0.031	-0.154	0.421	0.145	0.009	-0.084	0.99	0.81	0.048	-0.059	0.984	0.824	-0.022	-0.152	0.856	0.095	0.057	-0.097	0.276	0.323	-0.043	-0.15	0.687	0.189	0.032	-0.145	0.282	0.35	-0.036	-0.036	0.995	0.862	0.048	-0.112	0.659
C48:0 TAG	TAG	C8-pos	0.07	0.027	0.997	0.623	0.003	-0.093	0.974	0.262	-0.057	-0.064	0.995	0.958	-0.003	-0.108	0.825	0.403	0.019	-0.027	0.99	0.988	0.093	-0.085	0.976	0.631	0.003	-0.097	0.863	0.467	0.036	-0.102	0.327	0.345	0.012	-0.041	0.883	0.887	0.025	-0.039	0.83	0.951	-0.025	0.062	0.707	0.739	0.101	-0.111	0.488
C49:3 TAG	TAG	C8-pos	-0.066	-0.072	0.997	0.434	-0.095	-0.157	0.974	0.029	-0.061	-0.081	0.995	0.958	-0.06	-0.173	0.825	0.095	-0.137	-0.106	0.99	0.689	-0.109	-0.095	0.984	0.631	-0.05	-0.166	0.856	0.051	0.008	-0.08	0.534	0.555	-0.014	-0.175	0.368	0.096	0.088	-0.16	0.085	0.177	0.051	-0.122	0.359	0.348	-0.083	-0.192	0.805
C49:2 TAG	TAG	C8-pos	-0.019	0.014	0.997	0.958	-0.085	-0.132	0.974	0.059	-0.088	-0.039	0.995	0.958	0.012	-0.088	0.83	0.506	-0.052	-0.059	0.997	0.879	-0.002	0.006	0.994	0.998	0.003	-0.1	0.863	0.468	0.057	-0.025	0.533	0.671	-0.002	-0.068	0.86	0.774	0.065	-0.065	0.514	0.736	-0.055	-0.042	0.995	0.815	-0.006	-0.057	0.943
C50:6 TAG	TAG	C8-pos	-0.074	-0.146	0.997	0.028	-0.086	-0.156	0.974	0.036	-0.074	-0.078	0.998	0.958	-0.102	-0.186	0.948	0.059	-0.172	-0.135	0.99	0.641	-0.063	-0.15	0.984	0.56	-0.046	-0.169	0.856	0.039	-0.058	-0.135	0.649	0.283	-0.044	-0.286	0.129	0	0.09	-0.284	0.005	0.003	0.003	-0.213	0.197	0.092	-0.059	-0.343	0.354
C50:5 TAG	TAG	C8-pos	-0.075	-0.138	0.997	0.042	-0.109	-0.162	0.974	0.022	-0.073	-0.092	0.995	0.958	-0.09	-0.195	0.83	0.058	-0.153	-0.139	0.99	0.666	-0.076	-0.153	0.984	0.56	-0.065	-0.179	0.856	0.026	-0.06	-0.146	0.593	0.247	-0.06	-0.285	0.136	0	0.074	-0.296	0.006	0.003	0.018	-0.209	0.169	0.093	-0.086	-0.309	0.505
C50:4 TAG	TAG	C8-pos	-0.097	-0.151	0.997	0.019	-0.115	-0.17	0.974	0.016	-0.062	-0.091	0.995	0.958	-0.066	-0.21	0.712	0.058	-0.121	-0.149	0.99	0.666	-0.085	-0.165	0.984	0.56	-0.062	-0.205	0.856	0.024	-0.014	-0.161	0.361	0.247	-0.054	-0.286	0.129	0	0.099	-0.305	0.004	0.003	0.071	-0.208	0.078	0.075	-0.075	-0.284	0.522
C50:3 TAG	TAG	C8-pos	-0.106	-0.104	0.997	0.093	-0.137	-0.173	0.974	0.012	-0.067	-0.077	0.995	0.958	-0.031	-0.188	0.601	0.084	-0.064	-0.136	0.99	0.697	-0.087	-0.136	0.984	0.56	-0.043	-0.198	0.856	0.024	0.047	-0.152	0.199	0.238	-0.049	-0.253	0.183	0.003	0.104	-0.276	0.004	0.003	0.095	-0.151	0.157	0.153	-0.02	-0.204	0.607
C50:2 TAG	TAG	C8-pos	-0.049	-0.065	0.997	0.517	-0.099	-0.188	0.974	0.011	-0.049	-0.09	0.995	0.958	0.023	-0.175	0.353	0.086	0.008	-0.124	0.99	0.756	0	-0.117	0.984	0.631	-0.036	-0.184	0.856	0.028	0.066	-0.142	0.165	0.231	-0.026	-0.228	0.183	0.012	0.085	-0.23	0.014	0.019	0.082	-0.098	0.326	0.367	0.099	-0.153	0.403
C50:1 TAG	TAG	C8-pos	-0.005	-0.029	0.997	0.934	-0.069	-0.159	0.974	0.029	-0.055	-0.097	0.995	0.958	0.039	-0.177	0.285	0.093	0.03	-0.118	0.99	0.756	0.035	-0.145	0.976	0.57	-0.035	-0.159	0.856	0.078	0.056	-0.14	0.199	0.252	-0.009	-0.158	0.415	0.19	0.052	-0.177	0.105	0.157	0.044	-0.032	0.767	0.855	0.127	-0.136	0.354
C50:0 TAG	TAG	C8-pos	0.049	0.012	0.997	0.834	-0.024	-0.061	0.974	0.582	-0.071	-0.064	0.995	0.958	0.004	-0.126	0.726	0.318	0.03	-0.042	0.99	0.964	0.049	-0.135	0.976	0.573	-0.013	-0.106	0.884	0.403	0.027	-0.124	0.291	0.292	0.018	-0.063	0.779	0.774	0.042	-0.064	0.599	0.794	0.009	0.069	0.838	0.721	0.094	-0.144	0.355
C51:3 TAG	TAG	C8-pos	-0.167	-0.144	0.997	0.005	-0.085	-0.14	0.974	0.059	-0.061	-0.06	0.995	0.958	0.002	-0.161	0.601	0.154	-0.056	-0.117	0.99	0.756	-0.092	-0.088	0.994	0.673	-0.055	-0.172	0.856	0.039	0.035	-0.091	0.391	0.435	-0.042	-0.183	0.461	0.08	0.096	-0.166	0.051	0.114	0.096	-0.137	0.169	0.215	0.059	-0.151	0.505
C51:1 TAG	TAG	C8-pos	-0.058	-0.062	0.997	0.517	-0.064	-0.135	0.974	0.08	-0.088	-0.083	0.995	0.958	-0.02	-0.142	0.796	0.227	-0.064	-0.075	0.997	0.804	-0.026	-0.133	0.984	0.631	-0.055	-0.14	0.884	0.127	-0.003	-0.091	0.558	0.477	0.001	-0.125	0.565	0.393	0.067	-0.134	0.231	0.379	0.061	-0.038	0.706	0.779	0.091	-0.178	0.355
C51:0 TAG	TAG	C8-pos	-0.058	-0.089	0.997	0.277	-0.079	-0.137	0.974	0.067	-0.083	-0.101	0.995	0.958	-0.053	-0.172	0.825	0.095	-0.123	-0.095	0.99	0.756	-0.117	-0.137	0.994	0.56	-0.064	-0.146	0.884	0.084	0.005	-0.115	0.417	0.339	-0.006	-0.185	0.252	0.057	0.087	-0.171	0.069	0.134	0.096	-0.088	0.324	0.394	0.073	-0.27	0.179
C52:7 TAG	TAG	C8-pos	-0.081	-0.119	0.997	0.076	-0.076	-0.172	0.974	0.022	-0.067	-0.073	0.998	0.958	-0.068	-0.177	0.825	0.085	-0.132	-0.118	0.99	0.666	-0.027	-0.15	0.984	0.569	-0.027	-0.142	0.856	0.152	-0.045	-0.128	0.593	0.292	-0.011	-0.272	0.129	0.002	0.088	-0.249	0.012	0.015	0.019	-0.181	0.244	0.161	-0.04	-0.329	0.354
C52:6 TAG	TAG	C8-pos	-0.085	-0.135	0.997	0.036	-0.087	-0.178	0.974	0.018	-0.07	-0.089	0.995	0.958	-0.064	-0.196	0.752	0.059	-0.115	-0.143	0.99	0.666	-0.042	-0.171	0.976	0.56	-0.043	-0.165	0.856	0.051	-0.05	-0.14	0.584	0.283	-0.03	-0.284	0.129	0	0.092	-0.278	0.007	0.004	0.03	-0.198	0.197	0.114	-0.051	-0.319	0.404
C52:5 TAG	TAG	C8-pos	-0.129	-0.207	0.997	0	-0.058	-0.094	0.974	0.234	-0.033	-0.038	0.995	0.958	-0.113	-0.159	0.948	0.085	-0.089	-0.159	0.99	0.666	-0.105	-0.158	0.984	0.56	-0.046	-0.185	0.856	0.031	0.009	-0.146	0.322	0.292	-0.038	-0.226	0.236	0.011	0.126	-0.25	0.004	0.004	0.149	-0.173	0.021	0.075	0.056	-0.268	0.214
C52:4 TAG	TAG	C8-pos	-0.155	-0.197	0.997	0	-0.082	-0.12	0.974	0.099	-0.064	-0.056	0.995	0.958	-0.053	-0.161	0.825	0.111	-0.071	-0.153	0.99	0.689	-0.114	-0.164	0.984	0.56	-0.045	-0.2	0.856	0.024	0.037	-0.153	0.232	0.247	-0.032	-0.214	0.242	0.016	0.127	-0.251	0.004	0.004	0.176	-0.158	0.016	0.067	0.127	-0.247	0.143
C52:3 TAG	TAG	C8-pos	-0.126	-0.16	0.997	0.006	-0.1	-0.175	0.974	0.017	-0.06	-0.069	0.995	0.958	0.005	-0.175	0.489	0.102	-0.024	-0.163	0.99	0.666	-0.066	-0.169	0.984	0.56	-0.041	-0.198	0.856	0.024	0.065	-0.172	0.165	0.227	-0.02	-0.256	0.129	0.004	0.125	-0.273	0.004	0.003	0.143	-0.179	0.04	0.075	0.12	-0.202	0.244
C52:2 TAG	TAG	C8-pos	-0.058	-0.061	0.997	0.522	-0.1	-0.162	0.974	0.022	-0.043	-0.087	0.995	0.958	0.055	-0.18	0.285	0.085	0.014	-0.136	0.99	0.756	-0.026	-0.155	0.976	0.567	-0.049	-0.178	0.856	0.034	0.07	-0.14	0.185	0.247	-0.011	-0.207	0.206	0.031	0.091	-0.219	0.017	0.026	0.096	-0.095	0.313	0.361	0.095	-0.123	0.505
C52:1 TAG	TAG	C8-pos	0.008	0.004	0.997	0.991	-0.068	-0.07	0.988	0.351	-0.064	-0.049	0.995	0.958	0.016	-0.132	0.623	0.282	0.025	-0.077	0.99	0.855	0.019	-0.164	0.976	0.56	-0.038	-0.129	0.884	0.228	0.024	-0.134	0.291	0.292	0.025	-0.113	0.445	0.467	0.07	-0.143	0.158	0.272	0.037	0.011	0.983	0.932	0.067	-0.154	0.493
C52:0 TAG	TAG	C8-pos	0.107	0.049	0.997	0.254	0.029	-0.04	0.974	0.756	-0.028	-0.084	0.995	0.958	0.036	-0.064	0.825	0.639	0.097	0.015	0.99	0.81	0.012	-0.095	0.984	0.713	-0.014	-0.042	0.966	0.867	-0.009	-0.126	0.417	0.303	-0.047	-0.017	0.925	0.832	-0.014	-0.01	0.989	0.994	-0.05	0.055	0.64	0.715	0.026	-0.088	0.805
C53:3 TAG	TAG	C8-pos	-0.157	-0.127	0.997	0.012	-0.067	-0.083	0.988	0.285	-0.066	-0.032	0.995	0.958	0.029	-0.093	0.761	0.46	-0.047	-0.113	0.99	0.779	-0.091	-0.114	0.99	0.616	-0.06	-0.139	0.889	0.159	0.003	-0.075	0.59	0.615	-0.032	-0.15	0.623	0.261	0.076	-0.174	0.086	0.163	0.079	-0.109	0.316	0.353	0.077	-0.083	0.652
C53:2 TAG	TAG	C8-pos	-0.105	-0.082	0.997	0.185	-0.093	-0.137	0.974	0.057	-0.055	-0.069	0.995	0.958	0.03	-0.146	0.513	0.189	-0.034	-0.107	0.99	0.779	-0.062	-0.144	0.984	0.573	-0.054	-0.155	0.883	0.084	0.012	-0.106	0.427	0.427	-0.005	-0.17	0.363	0.144	0.076	-0.202	0.057	0.087	0.054	-0.1	0.454	0.486	0.01	-0.162	0.649
C54:9 TAG	TAG	C8-pos	-0.086	-0.137	0.997	0.03	-0.053	-0.121	0.974	0.129	-0.057	-0.064	0.995	0.958	-0.105	-0.131	0.974	0.127	-0.156	-0.088	0.99	0.666	-0.046	-0.12	0.984	0.631	-0.018	-0.106	0.884	0.426	-0.07	-0.1	0.92	0.316	-0.002	-0.238	0.129	0.008	0.06	-0.2	0.059	0.086	0.041	-0.156	0.244	0.239	0.001	-0.331	0.214
C54:8 TAG	TAG	C8-pos	-0.093	-0.125	0.997	0.044	-0.056	-0.16	0.974	0.042	-0.05	-0.067	0.995	0.958	-0.047	-0.152	0.83	0.156	-0.098	-0.109	0.997	0.756	-0.007	-0.149	0.976	0.573	-0.003	-0.117	0.856	0.333	-0.03	-0.11	0.595	0.384	0.011	-0.248	0.129	0.006	0.106	-0.204	0.02	0.046	0.065	-0.157	0.197	0.215	0.019	-0.322	0.211
C54:7 TAG	TAG	C8-pos	-0.096	-0.107	0.997	0.08	-0.07	-0.177	0.974	0.022	-0.058	-0.069	0.995	0.958	-0.013	-0.166	0.612	0.111	-0.076	-0.118	0.99	0.756	-0.008	-0.165	0.976	0.56	0.002	-0.119	0.856	0.333	-0.001	-0.118	0.427	0.351	0.027	-0.257	0.129	0.003	0.114	-0.218	0.014	0.026	0.076	-0.144	0.197	0.239	0.041	-0.309	0.205
C54:6 TAG	TAG	C8-pos	-0.138	-0.14	0.997	0.006	-0.097	-0.164	0.974	0.022	-0.1	-0.071	0.995	0.958	-0.027	-0.161	0.726	0.111	-0.07	-0.116	0.99	0.756	-0.052	-0.198	0.976	0.56	-0.018	-0.134	0.856	0.225	-0.002	-0.136	0.391	0.292	-0.001	-0.253	0.129	0.004	0.115	-0.265	0.006	0.006	0.108	-0.142	0.157	0.194	0.167	-0.284	0.119
C54:5 TAG	TAG	C8-pos	-0.156	-0.194	0.997	0	-0.078	-0.1	0.985	0.169	-0.079	-0.032	0.995	0.958	-0.034	-0.147	0.825	0.18	-0.036	-0.134	0.99	0.756	-0.097	-0.158	0.984	0.56	-0.067	-0.179	0.856	0.029	0.014	-0.147	0.291	0.26	-0.065	-0.187	0.61	0.038	0.094	-0.216	0.012	0.019	0.132	-0.138	0.088	0.13	0.08	-0.222	0.244
C54:4 TAG	TAG	C8-pos	-0.147	-0.17	0.997	0.002	-0.114	-0.114	0.988	0.069	-0.077	-0.028	0.995	0.958	-0.006	-0.141	0.726	0.223	-0.013	-0.169	0.99	0.666	-0.06	-0.198	0.976	0.56	-0.041	-0.175	0.856	0.037	0.035	-0.157	0.231	0.231	-0.02	-0.205	0.242	0.025	0.14	-0.253	0.004	0.003	0.169	-0.127	0.065	0.107	0.129	-0.178	0.252
C54:3 TAG	TAG	C8-pos	-0.086	-0.081	0.997	0.245	-0.11	-0.105	0.998	0.096	-0.034	-0.033	0.995	0.958	0.055	-0.157	0.317	0.111	0.034	-0.147	0.99	0.697	-0.027	-0.176	0.976	0.56	-0.04	-0.157	0.856	0.078	0.048	-0.145	0.228	0.252	0.008	-0.174	0.242	0.1	0.125	-0.209	0.008	0.019	0.141	-0.076	0.209	0.297	0.089	-0.121	0.505
C54:2 TAG	TAG	C8-pos	-0.03	-0.017	0.997	0.934	-0.093	-0.074	0.988	0.223	-0.031	-0.021	0.995	0.958	0.064	-0.128	0.421	0.225	0.043	-0.122	0.99	0.756	-0.011	-0.159	0.976	0.56	-0.044	-0.13	0.884	0.217	0.046	-0.126	0.262	0.292	0.023	-0.125	0.406	0.387	0.099	-0.163	0.054	0.114	0.076	-0.023	0.706	0.763	0.048	-0.126	0.639
C54:1 TAG	TAG	C8-pos	0.022	0.029	0.997	0.902	-0.057	0.002	0.974	0.756	-0.052	0.007	0.995	0.958	0.013	-0.081	0.83	0.579	0.052	-0.049	0.99	0.913	0.011	-0.155	0.976	0.567	-0.036	-0.096	0.938	0.438	-0.006	-0.125	0.417	0.311	0.04	-0.044	0.76	0.795	0.075	-0.093	0.317	0.521	0.024	0.03	0.995	0.917	0.032	-0.144	0.615
C55:3 TAG	TAG	C8-pos	-0.146	-0.113	0.997	0.028	-0.097	-0.162	0.974	0.024	-0.033	-0.044	0.995	0.958	0.02	-0.134	0.647	0.242	-0.063	-0.117	0.99	0.756	-0.068	-0.137	0.984	0.573	-0.034	-0.139	0.863	0.17	0.041	-0.094	0.39	0.426	0.004	-0.187	0.23	0.065	0.099	-0.227	0.016	0.021	0.108	-0.118	0.197	0.265	-0.005	-0.231	0.505
C55:2 TAG	TAG	C8-pos	-0.07	-0.067	0.997	0.434	-0.104	-0.143	0.974	0.04	-0.072	-0.05	0.995	0.958	-0.009	-0.156	0.698	0.156	-0.08	-0.093	0.997	0.767	-0.111	-0.169	0.984	0.56	-0.062	-0.138	0.889	0.125	-0.019	-0.122	0.503	0.316	-0.007	-0.156	0.432	0.169	0.043	-0.211	0.096	0.073	0.03	-0.107	0.524	0.473	-0.049	-0.246	0.582
C56:10 TAG	TAG	C8-pos	-0.071	-0.105	0.997	0.138	-0.024	-0.092	0.974	0.323	-0.037	-0.045	0.995	0.958	-0.066	-0.097	0.948	0.389	-0.091	-0.053	0.99	0.804	-0.01	-0.11	0.984	0.673	0.004	-0.064	0.897	0.759	-0.04	-0.069	0.899	0.559	0.017	-0.201	0.131	0.039	0.072	-0.143	0.155	0.3	0.072	-0.13	0.244	0.305	0.049	-0.329	0.159
C56:9 TAG	TAG	C8-pos	-0.098	-0.131	0.997	0.03	-0.042	-0.109	0.974	0.191	-0.044	-0.051	0.995	0.958	-0.069	-0.113	0.948	0.299	-0.095	-0.09	0.997	0.767	-0.032	-0.141	0.984	0.573	0.002	-0.084	0.884	0.616	-0.029	-0.089	0.719	0.48	0.021	-0.212	0.129	0.025	0.098	-0.16	0.062	0.151	0.096	-0.129	0.197	0.248	0.067	-0.306	0.168
C56:8 TAG	TAG	C8-pos	-0.138	-0.129	0.997	0.009	-0.031	-0.097	0.974	0.271	-0.054	-0.015	0.995	0.958	-0.028	-0.091	0.948	0.492	-0.054	-0.073	0.99	0.818	0.006	-0.158	0.976	0.56	0.031	-0.071	0.863	0.645	0.026	-0.094	0.405	0.442	0.058	-0.175	0.129	0.074	0.144	-0.149	0.032	0.097	0.135	-0.084	0.197	0.278	0.171	-0.211	0.143
C56:7 TAG	TAG	C8-pos	-0.146	-0.132	1	0.007	-0.05	-0.128	0.974	0.113	-0.059	-0.031	0.995	0.958	0.015	-0.123	0.707	0.324	-0.015	-0.108	0.99	0.804	0.008	-0.178	0.976	0.56	0.035	-0.111	0.856	0.334	0.055	-0.122	0.262	0.292	0.035	-0.206	0.129	0.034	0.142	-0.207	0.01	0.025	0.107	-0.1	0.244	0.321	0.196	-0.189	0.143
C56:6 TAG	TAG	C8-pos	-0.097	-0.073	0.997	0.219	-0.059	-0.142	0.974	0.069	-0.044	-0.051	0.995	0.958	0.032	-0.097	0.726	0.445	0.005	-0.107	0.99	0.784	0.048	-0.199	0.747	0.56	0.057	-0.092	0.856	0.42	0.07	-0.104	0.262	0.311	0.063	-0.211	0.129	0.016	0.11	-0.243	0.012	0.021	0.103	-0.065	0.401	0.473	0.183	-0.115	0.354
C56:5 TAG	TAG	C8-pos	-0.059	-0.073	0.997	0.402	-0.089	-0.148	0.974	0.044	-0.05	-0.069	0.995	0.958	0.01	-0.121	0.726	0.329	-0.033	-0.102	0.99	0.784	0.052	-0.203	0.747	0.56	0.004	-0.116	0.856	0.333	0.052	-0.118	0.262	0.301	0.053	-0.162	0.136	0.118	0.136	-0.229	0.008	0.019	0.12	-0.011	0.558	0.503	0.102	-0.171	0.355
C56:4 TAG	TAG	C8-pos	-0.072	-0.071	0.997	0.344	-0.114	-0.14	0.974	0.04	-0.061	-0.039	0.995	0.958	0.021	-0.139	0.601	0.218	-0.015	-0.107	0.99	0.779	0.04	-0.22	0.747	0.556	-0.013	-0.119	0.863	0.314	0.067	-0.111	0.259	0.292	0.015	-0.153	0.305	0.173	0.106	-0.213	0.017	0.031	0.109	-0.008	0.64	0.601	0.036	-0.179	0.563
C56:3 TAG	TAG	C8-pos	-0.075	-0.041	0.997	0.535	-0.12	-0.108	0.988	0.067	-0.046	-0.018	0.995	0.958	0.041	-0.127	0.528	0.273	0.017	-0.109	0.99	0.768	-0.022	-0.148	0.984	0.57	-0.049	-0.105	0.966	0.333	0.042	-0.101	0.34	0.376	-0.012	-0.138	0.564	0.281	0.055	-0.195	0.073	0.069	0.081	-0.048	0.565	0.648	-0.001	-0.185	0.615
C56:2 TAG	TAG	C8-pos	-0.059	-0.019	0.997	0.72	-0.118	-0.1	0.988	0.083	-0.072	-0.015	0.995	0.958	-0.008	-0.114	0.825	0.383	-0.034	-0.091	0.99	0.804	-0.061	-0.162	0.984	0.56	-0.069	-0.099	0.966	0.321	-0.013	-0.114	0.488	0.353	-0.01	-0.103	0.752	0.555	0.018	-0.168	0.282	0.185	0.017	-0.042	0.846	0.874	-0.06	-0.23	0.659
C56:1 TAG	TAG	C8-pos	-0.005	-0.018	0.997	0.962	-0.09	-0.11	0.985	0.095	-0.054	-0.032	0.995	0.958	-0.073	-0.111	0.948	0.299	-0.09	-0.067	0.99	0.804	-0.118	-0.186	0.984	0.556	-0.07	-0.113	0.966	0.231	-0.061	-0.152	0.578	0.227	-0.013	-0.08	0.846	0.683	-0.048	-0.139	0.76	0.325	-0.016	-0.044	0.969	0.863	-0.081	-0.26	0.607
C58:11 TAG	TAG	C8-pos	-0.066	-0.082	0.997	0.268	-0.011	-0.059	0.974	0.649	-0.03	-0.025	0.995	0.958	-0.062	-0.056	0.982	0.56	-0.075	-0.013	0.99	0.905	-0.013	-0.075	0.984	0.831	0.021	-0.008	0.966	0.966	-0.025	-0.021	0.958	0.89	0.033	-0.145	0.227	0.213	0.065	-0.076	0.422	0.667	0.081	-0.084	0.401	0.484	0.077	-0.316	0.143
C58:10 TAG	TAG	C8-pos	-0.104	-0.126	0.997	0.028	-0.026	-0.043	0.988	0.755	-0.06	-0.02	0.995	0.958	-0.102	-0.046	0.948	0.403	-0.094	-0.017	0.99	0.811	-0.035	-0.116	0.984	0.631	0.009	-0.013	0.966	0.977	-0.053	-0.04	0.893	0.627	0.017	-0.14	0.344	0.283	0.043	-0.103	0.422	0.618	0.077	-0.092	0.401	0.473	0.088	-0.263	0.19
C58:9 TAG	TAG	C8-pos	-0.123	-0.107	0.997	0.035	-0.027	-0.04	0.988	0.763	-0.053	0.018	0.995	0.958	-0.036	-0.002	0.948	0.879	-0.028	-0.021	0.997	0.988	0.013	-0.13	0.976	0.605	0.054	0.004	0.966	0.81	0.016	-0.042	0.672	0.804	0.043	-0.085	0.461	0.606	0.087	-0.084	0.323	0.552	0.102	-0.041	0.496	0.539	0.164	-0.151	0.235
C58:8 TAG	TAG	C8-pos	-0.12	-0.095	0.997	0.063	-0.021	-0.092	0.974	0.317	-0.023	0.006	0.995	0.989	0.06	-0.039	0.825	0.66	0.031	-0.074	0.99	0.855	0.097	-0.16	0.747	0.56	0.077	-0.021	0.863	0.637	0.06	-0.071	0.368	0.445	0.07	-0.112	0.195	0.278	0.079	-0.112	0.254	0.449	0.09	-0.017	0.674	0.687	0.178	-0.089	0.354
C58:7 TAG	TAG	C8-pos	-0.131	-0.086	0.997	0.077	-0.05	-0.108	0.974	0.191	-0.035	-0.009	0.995	0.963	0.059	-0.084	0.657	0.448	0.042	-0.088	0.99	0.804	0.078	-0.21	0.747	0.556	0.106	-0.062	0.856	0.333	0.104	-0.07	0.259	0.292	0.082	-0.149	0.129	0.096	0.137	-0.188	0.017	0.047	0.13	-0.004	0.543	0.486	0.233	-0.112	0.205
C58:6 TAG	TAG	C8-pos	-0.093	-0.075	0.997	0.227	-0.088	-0.124	0.974	0.092	-0.053	-0.04	0.995	0.958	0.039	-0.131	0.513	0.23	0.006	-0.102	0.99	0.784	0.041	-0.232	0.747	0.556	0.036	-0.101	0.856	0.403	0.067	-0.092	0.276	0.341	0.046	-0.174	0.129	0.072	0.096	-0.229	0.018	0.026	0.106	-0.011	0.64	0.601	0.084	-0.225	0.336
C60:12 TAG	TAG	C8-pos	-0.098	-0.09	1	0.108	-0.001	-0.035	0.974	0.87	-0.025	0.004	0.995	0.986	-0.05	-0.019	0.948	0.788	-0.064	0.011	0.99	0.933	0.018	-0.073	0.984	0.831	0.035	0.019	0.966	0.898	-0.01	-0.011	0.999	0.969	0.053	-0.097	0.335	0.465	0.065	-0.04	0.618	0.794	0.085	-0.051	0.524	0.595	0.102	-0.242	0.209
C32:1 PE	PE	C8-pos	0.114	0.118	0.997	0.048	0.034	-0.044	0.974	0.705	0.125	-0.035	0.995	0.958	0.144	-0.078	0.285	0.167	0.101	0.024	0.99	0.811	-0.005	0.029	0.984	0.965	0.001	-0.026	0.966	0.952	-0.022	0.003	0.848	0.936	0.038	-0.094	0.445	0.542	-0.052	0.062	0.575	0.794	0.032	0.008	0.983	0.94	-0.019	-0.027	0.987
C32:0 PE	PE	C8-pos	-0.09	-0.021	0.997	0.517	0.016	-0.117	0.974	0.154	0.006	0	0.995	0.999	-0.061	0.002	0.948	0.761	-0.117	-0.046	0.99	0.784	-0.001	0.004	0.994	0.998	-0.034	-0.001	0.966	0.937	-0.103	-0.005	0.415	0.353	-0.045	-0.03	0.956	0.805	-0.108	0.007	0.488	0.579	-0.185	-0.071	0.64	0.182	-0.228	-0.2	0.957
C34:2 PE	PE	C8-pos	-0.006	0.015	0.997	0.979	-0.009	-0.055	0.974	0.697	0.05	-0.048	0.995	0.958	0.024	-0.15	0.513	0.186	-0.03	-0.026	0.997	0.988	-0.077	-0.055	0.984	0.74	-0.069	-0.081	0.979	0.436	-0.053	-0.031	0.826	0.639	-0.003	-0.104	0.678	0.531	-0.019	-0.02	0.999	0.989	0.066	-0.018	0.746	0.801	-0.005	-0.106	0.805
C34:0 PE	PE	C8-pos	-0.132	-0.072	0.997	0.105	-0.04	-0.109	0.974	0.171	-0.01	-0.01	0.998	0.994	-0.07	-0.002	0.948	0.721	-0.152	-0.035	0.99	0.756	-0.022	-0.012	0.994	0.98	-0.041	0	0.966	0.898	-0.127	0.021	0.262	0.283	-0.046	-0.045	0.987	0.767	-0.113	0.038	0.334	0.506	-0.16	-0.064	0.707	0.266	-0.288	-0.216	0.879
C36:4 PE	PE	C8-pos	-0.019	0.015	0.997	0.955	-0.029	-0.092	0.974	0.323	0.113	-0.085	0.995	0.958	0.047	-0.095	0.698	0.432	0.001	-0.071	0.99	0.931	-0.026	-0.024	0.994	0.964	-0.053	-0.045	0.979	0.739	-0.108	-0.012	0.417	0.303	0.001	-0.134	0.484	0.381	-0.082	-0.01	0.788	0.788	-0.037	-0.04	0.995	0.858	-0.114	-0.104	0.987
C36:3 PE	PE	C8-pos	-0.023	0.003	0.997	0.962	-0.008	-0.063	0.974	0.653	0.103	-0.053	0.995	0.958	0.066	-0.124	0.421	0.281	-0.018	-0.024	0.997	0.988	-0.028	-0.032	0.994	0.948	-0.056	-0.079	0.966	0.519	-0.058	-0.056	0.947	0.512	0.008	-0.131	0.445	0.376	-0.037	-0.037	0.989	0.941	0.049	-0.045	0.707	0.799	-0.018	-0.143	0.757
C36:2 PE	PE	C8-pos	-0.019	0.001	0.997	0.979	0.016	-0.062	0.974	0.609	0.05	-0.046	0.995	0.958	0.05	-0.119	0.528	0.302	-0.017	-0.075	0.99	0.892	-0.047	-0.088	0.984	0.713	-0.052	-0.119	0.918	0.261	-0.005	-0.097	0.529	0.454	0.024	-0.123	0.387	0.381	0.005	-0.14	0.459	0.508	0.101	-0.053	0.454	0.517	0.022	-0.161	0.607
C36:1 PE	PE	C8-pos	0.082	0.02	0.997	0.623	0.083	0.011	0.974	0.589	0.093	-0.027	0.995	0.958	0.203	-0.056	0.285	0.082	0.091	0.044	0.99	0.818	0.069	-0.012	0.984	0.844	0.012	-0.06	0.897	0.791	-0.083	-0.036	0.67	0.454	-0.009	-0.072	0.874	0.774	-0.039	0.05	0.76	0.911	0.01	-0.033	0.924	0.932	0.006	-0.062	0.899
C36:0 PE	PE	C8-pos	-0.087	-0.051	0.997	0.399	-0.03	-0.103	0.974	0.201	0	-0.041	0.995	0.958	-0.052	-0.049	0.987	0.666	-0.142	-0.006	0.99	0.756	-0.034	-0.026	0.994	0.951	-0.037	-0.011	0.966	0.914	-0.14	0.054	0.185	0.234	-0.022	-0.048	0.956	0.837	-0.067	0.074	0.438	0.677	-0.13	-0.017	0.666	0.473	-0.3	-0.151	0.724
C38:6 PE	PE	C8-pos	-0.044	-0.094	0.997	0.274	-0.032	-0.147	0.974	0.067	0.039	-0.07	0.995	0.958	-0.074	-0.1	0.958	0.324	-0.136	-0.037	0.99	0.756	-0.077	-0.092	0.994	0.643	-0.096	-0.134	0.966	0.078	-0.081	-0.068	0.855	0.356	0.035	-0.206	0.129	0.028	-0.024	-0.136	0.676	0.463	-0.003	-0.151	0.461	0.265	-0.033	-0.254	0.505
C38:5 PE	PE	C8-pos	-0.013	0.008	0.997	0.984	-0.04	-0.086	0.974	0.351	0.088	-0.078	0.995	0.958	0.08	-0.112	0.421	0.282	0.069	-0.091	0.99	0.804	-0.045	-0.088	0.984	0.707	-0.052	-0.076	0.966	0.528	-0.064	-0.051	0.884	0.495	0.017	-0.181	0.181	0.096	-0.015	-0.079	0.846	0.824	0.041	-0.096	0.524	0.552	-0.029	-0.188	0.701
C38:4 PE	PE	C8-pos	-0.077	-0.02	0.997	0.608	-0.056	-0.101	0.974	0.185	0.032	-0.065	0.995	0.958	-0.027	-0.094	0.948	0.46	-0.102	-0.118	0.997	0.756	-0.069	-0.096	0.984	0.631	-0.06	-0.069	0.985	0.541	-0.097	-0.078	0.81	0.292	0.001	-0.117	0.582	0.465	-0.037	-0.14	0.68	0.394	-0.024	-0.052	0.969	0.83	-0.185	-0.199	0.987
C38:2 PE	PE	C8-pos	-0.126	-0.084	0.997	0.07	-0.072	-0.079	0.988	0.255	0.001	-0.023	0.995	0.992	-0.075	-0.065	0.958	0.46	-0.148	-0.016	0.99	0.756	-0.142	-0.035	0.984	0.605	-0.112	-0.039	0.884	0.333	-0.137	0.011	0.262	0.247	-0.088	-0.073	0.943	0.391	-0.081	-0.065	0.939	0.64	-0.069	-0.117	0.878	0.352	-0.273	-0.275	0.993
C40:6 PE	PE	C8-pos	-0.028	-0.075	0.997	0.508	-0.024	-0.14	0.974	0.069	-0.004	-0.067	0.995	0.958	-0.092	-0.11	0.987	0.225	-0.095	-0.063	0.99	0.784	-0.088	-0.133	0.984	0.56	-0.087	-0.16	0.897	0.034	-0.017	-0.131	0.435	0.292	0.055	-0.16	0.131	0.108	0.07	-0.223	0.042	0.033	0.083	-0.145	0.197	0.221	0.125	-0.228	0.179
C34:2 PE plasmalogen	PE_P	C8-pos	0.119	0.065	0.997	0.213	0.053	0.014	0.974	0.791	0.136	0.023	0.995	0.958	0.102	0.022	0.897	0.484	0.038	0.105	0.99	0.804	0.032	0.03	0.994	0.948	0.01	0.056	0.966	0.809	-0.087	0.125	0.165	0.247	0.002	0.051	0.894	0.861	-0.046	0.197	0.1	0.121	-0.04	0.118	0.447	0.418	-0.165	0.067	0.505
C36:5 PE plasmalogen	PE_P	C8-pos	-0.046	0.013	0.997	0.852	0.007	0.013	0.988	0.971	0.106	-0.005	0.995	0.958	0.046	0.023	0.948	0.815	0.019	-0.059	0.99	0.957	0.013	0.038	0.984	0.948	0.004	0.034	0.966	0.933	-0.115	0.038	0.262	0.292	-0.003	-0.043	0.922	0.887	-0.071	0.016	0.724	0.824	-0.032	0.016	0.911	0.932	-0.213	-0.068	0.738
C36:3 PE plasmalogen	PE_P	C8-pos	0.077	0.002	0.997	0.668	0.084	0.02	0.974	0.537	0.106	0.002	0.995	0.958	0.088	-0.021	0.817	0.548	-0.03	0.066	0.99	0.923	-0.01	0.007	0.989	0.998	-0.017	0.004	0.966	0.977	-0.118	0.085	0.165	0.247	-0.058	0.019	0.785	0.784	-0.098	0.139	0.108	0.244	-0.039	0.057	0.706	0.775	-0.164	-0.025	0.749
C36:2 PE plasmalogen	PE_P	C8-pos	0.108	0.054	0.997	0.285	0.068	0.01	0.974	0.673	0.138	0	0.995	0.958	0.108	0.012	0.825	0.456	0.031	0.14	0.99	0.756	0.031	0.036	0.994	0.948	-0.008	0.054	0.934	0.81	-0.12	0.133	0.165	0.213	-0.022	0.085	0.647	0.652	-0.058	0.233	0.034	0.031	-0.037	0.125	0.401	0.353	-0.134	0.094	0.505
C36:1 PE plasmalogen	PE_P	C8-pos	-0.107	-0.122	0.997	0.033	-0.019	-0.022	0.99	0.908	0.038	-0.009	0.995	0.958	-0.08	0.006	0.83	0.6	-0.219	-0.031	0.99	0.641	-0.097	-0.003	0.984	0.734	-0.051	0.025	0.884	0.798	-0.145	0.031	0.199	0.227	-0.037	-0.069	0.949	0.652	-0.076	-0.019	0.82	0.761	-0.137	-0.132	0.996	0.13	-0.327	-0.193	0.727
C38:7 PE plasmalogen	PE_P	C8-pos	-0.024	0.05	0.997	0.72	-0.024	-0.026	0.99	0.879	0.058	0.014	0.995	0.958	-0.075	0.002	0.897	0.674	-0.098	0.021	0.99	0.81	-0.051	0.028	0.984	0.88	-0.044	0.029	0.889	0.81	-0.113	0.026	0.278	0.292	-0.002	-0.014	0.98	0.981	-0.082	0.022	0.575	0.736	-0.082	-0.008	0.784	0.721	-0.228	-0.11	0.793
C38:6 PE plasmalogen	PE_P	C8-pos	-0.022	0.037	0.997	0.834	-0.025	-0.03	0.988	0.857	0.094	-0.043	0.995	0.958	0	-0.015	0.974	0.973	-0.119	-0.054	0.99	0.779	-0.063	0.009	0.984	0.88	-0.058	-0.005	0.954	0.809	-0.168	0.043	0.165	0.185	-0.051	-0.056	0.987	0.683	-0.137	0.044	0.241	0.35	-0.088	-0.012	0.756	0.648	-0.328	-0.052	0.324
C38:5 PE plasmalogen	PE_P	C8-pos	-0.023	0.019	0.997	0.944	0.024	0.003	0.988	0.962	0.13	-0.033	0.995	0.958	0.055	0.008	0.948	0.798	-0.002	-0.033	0.99	0.988	0.005	0.007	0.994	0.998	-0.014	0.018	0.966	0.966	-0.143	0.049	0.165	0.227	-0.019	-0.038	0.97	0.887	-0.07	0.071	0.438	0.681	-0.043	0.02	0.84	0.884	-0.229	-0.071	0.71
C40:7 PE plasmalogen	PE_P	C8-pos	-0.023	0.019	0.997	0.944	0.01	-0.033	0.974	0.879	0.107	-0.022	0.995	0.958	-0.039	-0.008	0.948	0.879	-0.1	0.031	0.99	0.804	-0.044	0	0.984	0.948	-0.041	0.003	0.966	0.891	-0.135	0.034	0.218	0.231	-0.002	-0.053	0.886	0.839	-0.076	0.065	0.418	0.636	-0.083	-0.015	0.826	0.7	-0.239	-0.114	0.767
C44:13 PE plasmalogen	PE_P	C8-pos	0.052	0.113	0.997	0.156	0.065	0.087	0.985	0.221	0.04	0.041	0.998	0.958	0.048	0.092	0.948	0.432	0.044	0.063	0.99	0.874	0.094	0.081	0.984	0.631	0.108	0.115	0.989	0.084	0.102	0.086	0.81	0.283	0.156	0.166	0.97	0.006	0.075	0.18	0.698	0.106	0.034	0.169	0.463	0.156	0.174	0.308	0.724
C34:3 PE plasmalogen	PE_P	HILIC-pos	0.066	0.003	0.997	0.708	0.084	0.008	0.974	0.525	0.111	0.002	0.995	0.958	0.038	0.018	0.948	0.857	0.016	0.049	0.99	0.97	-0.035	0.031	0.984	0.946	-0.015	-0.028	0.979	0.943	-0.024	0.064	0.527	0.642	-0.007	0.007	0.97	0.991	0.02	0.075	0.87	0.824	0.016	0.011	0.995	0.973	-0.205	-0.141	0.932
C36:2 PS plasmalogen	PE_P	HILIC-pos	-0.064	-0.05	0.997	0.539	-0.018	-0.082	0.974	0.422	0.052	-0.022	0.995	0.958	-0.057	-0.021	0.948	0.755	-0.07	-0.027	0.99	0.912	-0.071	-0.077	0.994	0.693	-0.047	-0.087	0.966	0.511	-0.069	-0.04	0.785	0.495	-0.043	-0.077	0.943	0.651	0	-0.007	0.989	1	-0.032	-0.126	0.706	0.379	-0.253	-0.255	0.993
C30:1 PC	PC	C8-pos	-0.004	0.038	0.997	0.865	-0.043	-0.088	0.974	0.301	0.007	-0.013	0.995	0.994	-0.065	-0.01	0.948	0.755	-0.076	-0.031	0.99	0.889	-0.045	0.026	0.984	0.942	-0.077	-0.01	0.897	0.733	-0.131	0.013	0.291	0.292	-0.051	-0.064	0.987	0.657	-0.11	-0.021	0.641	0.556	-0.192	-0.087	0.704	0.143	-0.306	-0.137	0.609
C30:0 PC	PC	C8-pos	-0.071	-0.023	0.997	0.628	-0.033	-0.097	0.974	0.235	0.005	-0.016	0.995	0.993	-0.05	-0.004	0.948	0.85	-0.098	-0.049	0.99	0.804	-0.024	0.003	0.984	0.985	-0.052	-0.007	0.966	0.85	-0.128	-0.002	0.34	0.292	-0.056	-0.067	0.987	0.63	-0.109	0.002	0.518	0.573	-0.179	-0.069	0.666	0.215	-0.293	-0.21	0.87
C32:2 PC	PC	C8-pos	-0.048	-0.049	0.997	0.623	-0.051	-0.088	0.974	0.283	-0.001	-0.014	0.995	0.994	-0.069	-0.031	0.948	0.666	-0.103	-0.04	0.99	0.804	-0.081	0.003	0.984	0.851	-0.1	-0.03	0.889	0.511	-0.163	0.003	0.242	0.227	-0.094	-0.097	0.983	0.261	-0.133	-0.052	0.68	0.379	-0.143	-0.127	0.995	0.156	-0.312	-0.193	0.757
C32:1 PC	PC	C8-pos	0.007	0.035	0.997	0.895	-0.04	-0.099	0.974	0.216	0.039	-0.016	0.995	0.958	-0.03	-0.023	0.986	0.882	-0.053	-0.025	0.99	0.965	-0.005	0.027	0.984	0.965	-0.062	0.001	0.918	0.809	-0.099	0.018	0.391	0.414	-0.043	-0.062	0.979	0.713	-0.111	0.016	0.438	0.573	-0.175	-0.051	0.581	0.239	-0.345	-0.095	0.354
C32:0 PC	PC	C8-pos	-0.125	-0.063	0.997	0.172	-0.044	-0.102	0.974	0.203	0.031	-0.02	0.995	0.958	-0.027	0	0.948	0.947	-0.102	-0.061	0.99	0.804	-0.023	-0.027	0.994	0.965	-0.036	-0.004	0.966	0.937	-0.108	0.002	0.391	0.337	-0.04	-0.07	0.956	0.694	-0.107	0.023	0.422	0.58	-0.147	-0.058	0.728	0.336	-0.331	-0.217	0.779
C34:4 PC	PC	C8-pos	-0.019	-0.051	0.997	0.72	-0.047	-0.074	0.974	0.384	-0.005	-0.039	0.995	0.958	-0.075	-0.055	0.948	0.528	-0.118	-0.049	0.99	0.779	-0.041	-0.035	0.994	0.929	-0.098	-0.041	0.936	0.489	-0.201	-0.025	0.189	0.153	-0.09	-0.12	0.97	0.151	-0.127	-0.091	0.867	0.233	-0.141	-0.143	0.995	0.107	-0.31	-0.231	0.87
C34:3 PC	PC	C8-pos	0.002	0.009	0.997	0.991	-0.033	-0.087	0.974	0.317	0.049	-0.032	0.995	0.958	-0.068	-0.051	0.948	0.58	-0.093	-0.044	0.99	0.81	-0.047	0.013	0.984	0.948	-0.127	-0.013	0.856	0.333	-0.194	0.01	0.165	0.185	-0.101	-0.085	0.943	0.278	-0.163	-0.001	0.282	0.25	-0.194	-0.063	0.543	0.161	-0.369	-0.078	0.212
C34:2 PC	PC	C8-pos	-0.094	-0.052	0.997	0.299	-0.065	-0.064	0.991	0.386	0.004	-0.001	0.995	0.999	-0.093	-0.062	0.948	0.403	-0.109	-0.018	0.99	0.804	-0.136	-0.032	0.984	0.616	-0.1	-0.044	0.93	0.403	-0.092	-0.02	0.53	0.398	-0.069	-0.063	0.97	0.596	-0.025	-0.08	0.867	0.791	-0.018	-0.087	0.798	0.619	-0.225	-0.282	0.931
C34:1 PC	PC	C8-pos	-0.022	0.004	0.997	0.962	-0.067	-0.1	0.974	0.169	0.064	-0.021	0.995	0.958	-0.02	-0.045	0.948	0.791	-0.078	-0.04	0.99	0.855	-0.077	-0.023	0.984	0.836	-0.073	-0.011	0.918	0.739	-0.093	0.004	0.427	0.435	-0.038	-0.083	0.918	0.614	-0.068	-0.042	0.928	0.794	-0.103	-0.088	0.995	0.367	-0.31	-0.172	0.724
C34:0 PC	PC	C8-pos	-0.097	-0.032	0.997	0.457	-0.035	-0.075	0.974	0.423	0.053	-0.025	0.995	0.958	-0.019	-0.002	0.958	0.97	-0.082	-0.056	0.99	0.818	-0.008	-0.046	0.984	0.932	-0.043	-0.009	0.966	0.891	-0.129	0.014	0.268	0.282	-0.041	-0.068	0.956	0.689	-0.087	0.019	0.563	0.705	-0.134	-0.037	0.706	0.407	-0.334	-0.209	0.757
C36:4 PC	PC	C8-pos	-0.088	-0.092	0.997	0.183	-0.103	-0.12	0.988	0.069	-0.031	-0.061	0.995	0.958	-0.102	-0.069	0.948	0.379	-0.131	-0.057	0.99	0.756	-0.089	-0.091	0.994	0.631	-0.097	-0.012	0.884	0.526	-0.145	-0.046	0.391	0.227	-0.046	-0.109	0.865	0.401	-0.067	-0.092	0.955	0.556	-0.109	-0.122	0.989	0.239	-0.279	-0.267	0.987
C36:4 hydroxy-PC	PC	C8-pos	-0.072	-0.058	0.997	0.476	-0.061	-0.037	0.988	0.618	0.006	-0.009	0.995	0.998	-0.048	-0.016	0.948	0.813	-0.117	0.04	0.99	0.767	-0.056	-0.072	0.994	0.755	-0.012	-0.027	0.972	0.945	-0.079	-0.01	0.533	0.435	-0.011	-0.111	0.687	0.542	-0.029	-0.009	0.939	0.974	-0.034	-0.184	0.401	0.143	-0.15	-0.242	0.811
C36:3 PC	PC	C8-pos	-0.011	0.02	0.997	0.952	-0.07	-0.069	0.991	0.341	0.042	-0.025	0.995	0.958	-0.078	-0.073	0.982	0.437	-0.155	-0.027	0.99	0.756	-0.076	-0.051	0.984	0.753	-0.112	-0.032	0.884	0.41	-0.12	-0.035	0.454	0.292	-0.078	-0.054	0.925	0.596	-0.108	-0.054	0.83	0.521	-0.119	-0.024	0.707	0.487	-0.291	-0.092	0.522
C36:2 PC	PC	C8-pos	-0.09	-0.008	0.997	0.499	-0.079	-0.048	0.974	0.4	0.033	-0.01	0.995	0.96	-0.075	-0.054	0.948	0.506	-0.103	-0.02	0.99	0.804	-0.125	-0.038	0.984	0.631	-0.101	-0.044	0.93	0.412	-0.096	-0.006	0.435	0.383	-0.067	-0.034	0.894	0.67	-0.036	-0.063	0.939	0.837	-0.038	-0.042	0.995	0.835	-0.24	-0.216	0.965
C36:1 PC	PC	C8-pos	-0.008	0.038	0.997	0.859	-0.054	-0.072	0.988	0.375	0.094	-0.027	0.995	0.958	-0.013	-0.013	0.995	0.964	-0.071	-0.022	0.99	0.923	-0.063	-0.015	0.984	0.88	-0.065	0.006	0.889	0.781	-0.106	0.044	0.268	0.301	-0.043	-0.047	0.987	0.773	-0.07	-0.017	0.836	0.794	-0.113	-0.043	0.816	0.473	-0.339	-0.146	0.563
C36:0 PC	PC	C8-pos	-0.065	0.02	0.997	0.68	-0.025	-0.027	0.991	0.87	0.09	-0.028	0.995	0.958	0.005	-0.005	0.986	0.992	-0.017	-0.049	0.99	0.965	0.003	-0.035	0.984	0.955	-0.027	0.001	0.966	0.959	-0.11	0.051	0.259	0.292	0.01	-0.031	0.896	0.933	-0.009	0.011	0.941	0.995	-0.06	0.013	0.784	0.835	-0.282	-0.15	0.757
C38:6 PC	PC	C8-pos	-0.027	-0.083	0.997	0.417	-0.027	-0.072	0.974	0.443	0.025	-0.016	0.995	0.986	-0.093	-0.072	0.948	0.378	-0.137	0.011	0.99	0.756	-0.056	-0.083	0.984	0.707	-0.072	-0.062	0.979	0.511	-0.1	0.001	0.417	0.348	0.003	-0.162	0.286	0.154	0.026	-0.141	0.345	0.429	-0.002	-0.137	0.514	0.321	-0.14	-0.276	0.757
C38:4 PC	PC	C8-pos	-0.096	-0.094	0.997	0.131	-0.095	-0.096	0.988	0.136	-0.006	-0.065	0.995	0.958	-0.101	-0.061	0.948	0.383	-0.132	-0.045	0.99	0.756	-0.089	-0.12	0.984	0.569	-0.091	-0.027	0.897	0.526	-0.151	-0.038	0.358	0.227	-0.053	-0.109	0.889	0.39	-0.057	-0.12	0.846	0.449	-0.103	-0.105	0.995	0.309	-0.286	-0.289	0.991
C38:3 PC	PC	C8-pos	-0.013	0.039	0.997	0.834	-0.081	-0.043	0.974	0.414	0.039	-0.028	0.995	0.958	-0.094	-0.035	0.948	0.465	-0.156	0.019	0.99	0.756	-0.058	-0.057	0.994	0.812	-0.1	-0.02	0.884	0.509	-0.12	-0.012	0.391	0.292	-0.061	0.001	0.83	0.76	-0.08	-0.026	0.836	0.736	-0.113	0.035	0.454	0.487	-0.264	-0.05	0.505
C38:2 PC	PC	C8-pos	-0.009	0.06	0.997	0.623	-0.043	-0.043	0.991	0.653	0.091	-0.032	0.995	0.958	-0.061	-0.046	0.948	0.622	-0.109	-0.004	0.99	0.804	-0.054	-0.023	0.984	0.894	-0.086	-0.008	0.884	0.618	-0.116	0.04	0.262	0.292	-0.066	-0.016	0.865	0.713	-0.093	-0.028	0.786	0.653	-0.095	0.028	0.543	0.59	-0.293	-0.036	0.354
C40:10 PC	PC	C8-pos	-0.02	-0.062	0.997	0.623	-0.075	-0.096	0.985	0.154	0.036	-0.017	0.995	0.958	-0.07	-0.075	0.994	0.432	-0.145	-0.017	0.99	0.756	-0.037	-0.041	0.994	0.898	-0.08	-0.057	0.966	0.511	-0.137	0.017	0.262	0.247	-0.021	-0.155	0.462	0.162	-0.02	-0.087	0.83	0.736	-0.057	-0.143	0.707	0.239	-0.278	-0.194	0.87
C40:9 PC	PC	C8-pos	0.03	-0.06	0.997	0.589	0.006	-0.037	0.974	0.849	0.04	0.024	0.995	0.958	-0.057	-0.025	0.948	0.746	-0.109	0.061	0.99	0.779	-0.001	-0.078	0.984	0.824	-0.006	-0.047	0.966	0.848	-0.047	0.013	0.632	0.736	0.081	-0.137	0.129	0.154	0.091	-0.1	0.241	0.449	0.071	-0.105	0.359	0.407	-0.001	-0.149	0.749
C40:6 PC	PC	C8-pos	-0.002	-0.056	0.997	0.675	-0.026	-0.058	0.974	0.605	0.043	-0.014	0.995	0.958	-0.094	-0.053	0.948	0.432	-0.116	0.022	0.99	0.784	-0.074	-0.089	0.994	0.673	-0.068	-0.072	0.993	0.511	-0.091	0.004	0.435	0.422	0.013	-0.127	0.445	0.409	0.049	-0.142	0.245	0.379	0.01	-0.103	0.625	0.515	-0.105	-0.241	0.757
C34:3 PC plasmalogen	PC_P	C8-pos	-0.069	-0.087	0.997	0.245	0.037	0.036	0.995	0.742	0.099	0.026	0.995	0.958	-0.057	0.043	0.825	0.66	-0.123	0.014	0.99	0.779	-0.156	0.017	0.976	0.567	-0.058	-0.014	0.966	0.791	-0.082	0.022	0.417	0.445	-0.034	-0.082	0.903	0.651	-0.034	-0.042	0.989	0.927	-0.024	-0.06	0.924	0.776	-0.256	-0.285	0.957
C34:2 PC plasmalogen	PC_P	C8-pos	-0.071	-0.045	0.997	0.508	0.004	-0.024	0.974	0.932	0.051	0.007	0.995	0.958	-0.034	-0.006	0.948	0.879	-0.102	-0.017	0.99	0.804	-0.119	0.014	0.976	0.631	-0.046	-0.038	0.979	0.781	-0.075	-0.008	0.575	0.48	-0.044	-0.028	0.956	0.814	-0.039	-0.019	0.939	0.961	-0.01	-0.031	0.983	0.933	-0.227	-0.271	0.949
C34:1 PC plasmalogen	PC_P	C8-pos	-0.026	0.017	0.997	0.942	-0.04	-0.07	0.974	0.428	0.065	-0.009	0.995	0.958	-0.046	0.005	0.948	0.835	-0.148	-0.012	0.99	0.756	-0.108	-0.022	0.984	0.675	-0.064	0.028	0.878	0.733	-0.098	0.055	0.262	0.301	-0.05	-0.025	0.928	0.786	-0.082	0.021	0.574	0.715	-0.127	-0.015	0.628	0.433	-0.338	-0.131	0.505
C36:5 PC plasmalogen	PC_P	C8-pos	-0.075	-0.105	0.997	0.121	-0.033	-0.026	0.988	0.838	0.018	-0.013	0.995	0.993	-0.131	0.014	0.552	0.282	-0.191	-0.004	0.99	0.666	-0.116	-0.036	0.984	0.631	-0.073	0.024	0.863	0.637	-0.132	0.026	0.259	0.238	-0.038	-0.101	0.86	0.5	-0.071	-0.068	0.984	0.631	-0.101	-0.082	0.989	0.367	-0.296	-0.249	0.945
C36:4 PC plasmalogen	PC_P	C8-pos	-0.05	-0.029	0.997	0.72	-0.032	-0.058	0.974	0.558	0.04	-0.037	0.995	0.958	-0.083	-0.038	0.948	0.522	-0.167	-0.001	0.99	0.713	-0.097	-0.031	0.984	0.706	-0.047	-0.001	0.966	0.861	-0.106	0	0.391	0.304	-0.033	-0.067	0.943	0.713	-0.066	-0.052	0.939	0.746	-0.089	-0.031	0.846	0.601	-0.306	-0.202	0.811
C36:3 PC plasmalogen	PC_P	C8-pos	0.015	0.048	0.997	0.75	-0.006	-0.036	0.974	0.862	0.073	0.005	0.995	0.958	-0.024	-0.024	0.994	0.896	-0.147	0.019	0.99	0.756	-0.074	-0.006	0.984	0.84	-0.039	-0.026	0.973	0.867	-0.087	-0.003	0.482	0.431	-0.055	0.003	0.84	0.785	-0.066	0.004	0.794	0.85	-0.071	0.039	0.64	0.7	-0.294	-0.079	0.522
C36:2 PC plasmalogen	PC_P	C8-pos	-0.005	0.027	0.997	0.944	-0.032	-0.072	0.974	0.439	0.066	-0.03	0.995	0.958	-0.018	-0.023	0.994	0.915	-0.15	-0.009	0.99	0.756	-0.111	-0.042	0.984	0.631	-0.079	-0.006	0.884	0.631	-0.126	0.032	0.262	0.252	-0.069	-0.029	0.889	0.67	-0.093	0.024	0.528	0.663	-0.108	-0.018	0.707	0.517	-0.367	-0.112	0.412
C36:1 PC plasmalogen	PC_P	C8-pos	0.063	0.082	0.997	0.331	0.002	-0.031	0.974	0.89	0.122	-0.013	0.995	0.958	0.022	0.029	0.994	0.879	-0.097	0.041	0.99	0.804	-0.069	-0.017	0.984	0.839	-0.054	0.05	0.856	0.692	-0.121	0.1	0.165	0.227	-0.03	0.042	0.791	0.837	-0.067	0.126	0.218	0.4	-0.103	0.052	0.44	0.486	-0.373	0.057	0.124
C38:7 PC plasmalogen	PC_P	C8-pos	-0.052	-0.089	0.997	0.274	0.007	-0.029	0.974	0.89	0.043	0.015	0.995	0.958	-0.107	0.023	0.657	0.411	-0.144	0.042	0.99	0.756	-0.069	-0.01	0.984	0.842	-0.062	0.024	0.884	0.739	-0.117	0.049	0.242	0.281	-0.013	-0.109	0.687	0.5	-0.027	-0.055	0.939	0.892	-0.078	-0.115	0.924	0.321	-0.23	-0.283	0.943
C38:6 PC plasmalogen	PC_P	C8-pos	-0.029	-0.045	0.997	0.72	0.017	-0.063	0.974	0.544	0.053	-0.007	0.995	0.958	-0.074	-0.024	0.948	0.62	-0.116	0.049	0.99	0.767	-0.059	-0.014	0.984	0.88	-0.028	-0.003	0.966	0.947	-0.093	0.012	0.391	0.383	-0.002	-0.092	0.708	0.617	-0.008	-0.055	0.88	0.927	-0.055	-0.087	0.94	0.517	-0.21	-0.281	0.896
C38:4 PC plasmalogen	PC_P	C8-pos	-0.017	-0.021	0.997	0.946	-0.038	-0.066	0.974	0.461	0.063	-0.056	0.995	0.958	-0.09	-0.053	0.948	0.432	-0.182	-0.002	0.99	0.666	-0.117	-0.049	0.984	0.631	-0.08	0	0.884	0.626	-0.139	0.01	0.262	0.227	-0.055	-0.049	0.97	0.683	-0.071	-0.025	0.864	0.788	-0.118	-0.022	0.706	0.456	-0.338	-0.125	0.512
C40:7 PC plasmalogen	PC_P	C8-pos	-0.02	-0.053	0.997	0.704	-0.029	-0.092	0.974	0.256	0.035	-0.013	0.995	0.958	-0.096	-0.05	0.948	0.432	-0.177	0.021	0.99	0.666	-0.122	-0.037	0.984	0.631	-0.081	-0.009	0.884	0.631	-0.116	0.019	0.3	0.292	-0.031	-0.11	0.787	0.437	-0.039	-0.079	0.921	0.754	-0.096	-0.109	0.989	0.305	-0.238	-0.227	0.987
C16:1 LPE	LPE	C8-pos	0.144	0.163	0.997	0.003	0.024	0.01	0.988	0.944	0.063	0.035	0.995	0.958	0.025	-0.045	0.948	0.792	0.095	0.051	0.99	0.804	0.028	0.033	0.994	0.948	0.013	0.091	0.889	0.511	-0.042	0.085	0.391	0.445	0.03	0.042	0.987	0.832	-0.028	0.096	0.528	0.66	-0.096	0.059	0.447	0.51	-0.143	0.109	0.354
C16:0 LPE	LPE	C8-pos	0.075	0.097	0.997	0.185	0.029	-0.005	0.974	0.932	0.073	0.029	0.995	0.958	-0.024	-0.047	0.956	0.783	0.001	0.023	0.99	0.99	0.013	-0.028	0.984	0.965	-0.009	0.03	0.966	0.937	-0.114	0.019	0.327	0.292	0.033	-0.027	0.846	0.878	-0.067	0.001	0.786	0.824	-0.071	-0.009	0.844	0.775	-0.075	-0.097	0.965
C18:2 LPE	LPE	C8-pos	0.043	0.095	0.997	0.258	0.001	0.047	0.974	0.763	0.053	0.03	0.995	0.958	-0.052	-0.085	0.948	0.46	0.027	0.007	0.99	0.988	-0.049	-0.056	0.994	0.836	-0.003	0.054	0.942	0.809	-0.071	0.033	0.427	0.533	0.038	0.055	0.983	0.767	0.033	0.015	0.943	0.974	0.01	0.026	0.989	0.94	-0.054	-0.011	0.945
C18:1 LPE	LPE	C8-pos	0.093	0.095	0.997	0.136	-0.005	-0.016	0.988	0.971	0.08	-0.011	0.995	0.958	0.027	-0.076	0.825	0.541	0.052	-0.015	0.99	0.965	-0.015	-0.06	0.984	0.862	-0.001	0.031	0.966	0.937	-0.085	0.029	0.391	0.456	0.035	0.03	0.983	0.863	-0.042	0.016	0.836	0.961	-0.046	-0.021	0.983	0.884	-0.148	-0.038	0.805
C18:0 LPE	LPE	C8-pos	0.023	0.076	0.997	0.517	-0.002	-0.007	0.988	0.992	0.051	-0.011	0.995	0.958	0.004	-0.053	0.948	0.769	-0.014	-0.063	0.99	0.933	0.014	-0.071	0.984	0.831	-0.001	-0.012	0.979	0.977	-0.105	-0.038	0.533	0.301	0.014	-0.037	0.884	0.9	-0.043	-0.034	0.975	0.927	-0.065	-0.032	0.958	0.775	-0.151	-0.201	0.943
C20:4 LPE	LPE	C8-pos	0.039	0.067	0.997	0.535	-0.009	0.002	0.988	0.992	0.042	-0.024	0.995	0.958	-0.039	-0.068	0.948	0.61	0.024	-0.044	0.99	0.965	-0.032	-0.067	0.984	0.833	-0.026	0.064	0.884	0.725	-0.103	0.03	0.358	0.388	0.037	0.054	0.983	0.767	-0.014	0.01	0.939	0.994	-0.055	0.005	0.846	0.865	-0.099	0.003	0.805
C20:0 LPE	LPE	C8-pos	-0.002	0.05	0.997	0.72	0.018	0.006	0.988	0.971	0.03	0.026	0.995	0.958	-0.068	-0.102	0.948	0.334	-0.114	0.002	0.99	0.804	-0.052	-0.044	0.994	0.842	-0.087	0.015	0.856	0.594	-0.198	0.004	0.165	0.185	-0.079	-0.033	0.866	0.617	-0.096	0	0.626	0.688	-0.115	-0.009	0.666	0.491	-0.163	-0.125	0.956
C22:6 LPE	LPE	C8-pos	0.016	0.004	0.997	0.979	0.024	0.013	0.988	0.932	0.047	0.015	0.995	0.958	-0.078	-0.047	0.948	0.527	-0.001	0.008	0.997	0.997	-0.034	-0.071	0.984	0.824	-0.013	0.05	0.918	0.81	-0.078	0.037	0.391	0.454	0.059	0.03	0.918	0.713	0.013	-0.016	0.932	0.994	-0.012	-0.034	0.983	0.922	-0.017	-0.066	0.943
C22:0 LPE	LPE	C8-pos	-0.022	-0.023	0.997	0.934	0.001	-0.037	0.974	0.849	0.041	-0.051	0.995	0.958	-0.075	-0.112	0.948	0.284	-0.15	0.038	0.99	0.756	-0.081	-0.055	0.984	0.736	-0.013	-0.006	0.985	0.977	-0.125	0.057	0.228	0.283	-0.018	-0.04	0.97	0.887	-0.042	0.036	0.786	0.927	-0.072	-0.024	0.922	0.775	-0.171	-0.103	0.921
C18:3 LPE	LPE	HILIC-pos	0.108	0.092	0.997	0.103	0.062	-0.014	0.974	0.697	0.106	0.002	0.995	0.958	-0.02	-0.053	0.948	0.755	0.045	0.018	0.99	0.97	-0.011	-0.021	0.994	0.975	-0.01	0.011	0.966	0.977	-0.069	0.027	0.454	0.569	0.045	-0.03	0.785	0.805	0.001	0.001	0.999	1	-0.095	-0.042	0.885	0.59	-0.136	-0.086	0.943
C18:0 LPE A	LPE	HILIC-pos	0.028	0.055	0.997	0.675	0.011	-0.039	0.974	0.835	0.08	-0.021	0.995	0.958	0.006	-0.058	0.948	0.748	0.024	-0.046	0.99	0.965	0.013	-0.049	0.984	0.925	-0.002	-0.031	0.966	0.943	-0.062	-0.015	0.672	0.619	0.036	-0.042	0.782	0.805	0.013	-0.035	0.875	0.974	-0.065	-0.052	0.995	0.701	-0.182	-0.206	0.962
C18:0 LPE B	LPE	HILIC-pos	0.027	-0.014	0.997	0.944	0.074	-0.021	0.974	0.604	0.023	0.017	0.995	0.986	-0.038	-0.013	0.948	0.879	-0.008	-0.042	0.99	0.978	0.037	-0.012	0.984	0.965	-0.005	0.031	0.966	0.937	-0.056	0.054	0.417	0.539	0.011	0.009	0.987	0.981	0.026	0.002	0.939	0.989	-0.046	0.003	0.911	0.909	-0.119	-0.08	0.956
C20:1 LPE	LPE	HILIC-pos	0.042	0.04	1	0.72	0.063	-0.008	0.974	0.703	0.097	0.017	0.995	0.958	0.005	-0.041	0.948	0.854	0	0.035	0.99	0.988	0.036	0.008	0.984	0.965	0.01	0.058	0.966	0.791	-0.048	0.09	0.362	0.427	0.045	0.001	0.886	0.839	0.02	0.033	0.984	0.974	-0.095	-0.001	0.707	0.628	-0.175	0.004	0.607
C14:0 LPC	LPC	C8-pos	0.046	0.074	0.997	0.476	0.04	0.022	0.988	0.832	0.044	0.06	0.995	0.958	-0.037	-0.045	0.994	0.764	-0.041	0.026	0.99	0.97	0.045	-0.081	0.976	0.743	0.023	0.042	0.966	0.848	-0.087	0.042	0.362	0.418	-0.004	0.024	0.943	0.955	-0.01	-0.022	0.984	0.991	-0.051	0.029	0.751	0.835	-0.051	-0.05	0.997
C22:6 LPC	LPC	C8-pos	0.082	0.045	0.997	0.435	0.058	0.069	0.988	0.38	0.054	0.034	0.995	0.958	-0.061	-0.027	0.948	0.71	-0.003	0.072	0.99	0.912	-0.002	-0.049	0.984	0.931	0.01	0.084	0.889	0.584	-0.073	0.08	0.268	0.337	0.064	0.053	0.956	0.617	0.033	0.031	0.989	0.957	0.031	-0.002	0.955	0.94	0.008	-0.049	0.932
C16:1 LPC	LPC	C8-pos	0.105	0.154	0.997	0.013	0.035	0.05	0.988	0.673	0.084	0.053	0.995	0.958	0.005	-0.019	0.948	0.964	0.019	0.058	0.99	0.942	0.068	-0.002	0.984	0.88	0.057	0.099	0.966	0.38	-0.015	0.102	0.427	0.431	0.053	0.08	0.97	0.596	-0.004	0.105	0.619	0.661	-0.035	0.105	0.471	0.463	-0.071	0.097	0.609
C16:0 LPC	LPC	C8-pos	0.059	0.05	0.997	0.571	0.026	0.016	0.988	0.914	0.063	0.007	0.995	0.958	-0.026	-0.101	0.948	0.436	-0.055	0	0.99	0.965	0.001	-0.121	0.976	0.631	0.011	0.027	0.972	0.945	-0.065	0.019	0.514	0.596	0.036	-0.009	0.886	0.887	0.02	-0.042	0.834	0.961	-0.001	0.01	0.995	0.991	-0.044	-0.107	0.907
C18:3 LPC	LPC	C8-pos	0.086	0.081	0.997	0.211	0.036	0.013	0.988	0.879	0.075	0.005	0.995	0.958	-0.034	-0.081	0.948	0.529	-0.028	-0.012	0.99	0.988	0.002	-0.094	0.984	0.713	-0.002	0.043	0.966	0.88	-0.073	0.035	0.417	0.516	0.047	0.018	0.925	0.815	0.01	-0.021	0.931	0.992	-0.014	0.03	0.924	0.932	-0.053	-0.079	0.957
C18:2 LPC	LPC	C8-pos	0.018	0.074	0.997	0.536	0.012	0.06	0.974	0.649	0.051	0.051	0.998	0.958	-0.09	-0.057	0.948	0.446	-0.028	0.031	0.99	0.978	-0.023	-0.056	0.984	0.88	0.007	0.077	0.897	0.637	-0.049	0.049	0.453	0.609	0.045	0.082	0.943	0.614	0.022	0.025	0.999	0.974	0.028	0.088	0.84	0.601	-0.021	-0.008	0.987
C18:1 LPC	LPC	C8-pos	0.109	0.133	0.997	0.028	0.027	0.061	0.974	0.606	0.101	0.032	0.995	0.958	-0.015	-0.031	0.974	0.896	-0.01	0.054	0.99	0.957	-0.014	-0.035	0.984	0.955	0.011	0.104	0.884	0.435	-0.051	0.082	0.369	0.438	0.053	0.075	0.971	0.614	-0.017	0.058	0.786	0.903	-0.023	0.057	0.746	0.801	-0.093	0.028	0.757
C18:0 LPC	LPC	C8-pos	0.029	0.015	0.997	0.934	0.005	0.03	0.985	0.894	0.05	-0.013	0.995	0.958	-0.037	-0.091	0.948	0.48	-0.069	-0.011	0.99	0.933	-0.013	-0.158	0.976	0.56	0.006	-0.012	0.966	0.977	-0.062	-0.006	0.641	0.615	0.027	-0.03	0.86	0.887	0.032	-0.077	0.599	0.791	0.015	-0.027	0.924	0.938	-0.058	-0.163	0.805
C20:5 LPC	LPC	C8-pos	0.081	0.134	0.997	0.046	0.053	0.01	0.974	0.763	0.052	0.029	0.995	0.958	-0.043	-0.009	0.948	0.854	-0.028	0.071	0.99	0.885	0.034	-0.039	0.984	0.926	0.017	0.091	0.889	0.532	-0.054	0.025	0.533	0.645	0.054	0.091	0.943	0.513	0.032	0.067	0.931	0.821	-0.009	0.083	0.706	0.693	-0.005	-0.05	0.945
C20:4 LPC	LPC	C8-pos	0.048	0.068	0.997	0.517	0.008	0.03	0.988	0.894	0.022	-0.001	0.995	0.993	-0.062	-0.063	0.994	0.56	-0.013	0.01	0.99	0.997	-0.017	-0.087	0.984	0.74	-0.002	0.085	0.884	0.555	-0.087	0.02	0.405	0.445	0.054	0.065	0.987	0.651	-0.006	0.033	0.907	0.974	-0.003	0.064	0.822	0.787	-0.058	-0.031	0.957
C20:3 LPC	LPC	HILIC-pos	0.078	0.073	0.997	0.29	0.024	0.011	0.988	0.942	0.08	0.015	0.995	0.958	-0.029	-0.055	0.948	0.748	0	0.023	0.99	0.992	-0.004	-0.048	0.984	0.932	-0.006	0.03	0.966	0.945	-0.017	0.015	0.822	0.944	0.039	0.049	0.987	0.781	0.019	-0.002	0.939	0.994	-0.045	0.038	0.746	0.835	-0.122	0.001	0.757
C20:1 LPC	LPC	HILIC-pos	0.057	0.074	0.997	0.427	0.005	-0.014	0.988	0.971	0.08	-0.012	0.995	0.958	0.022	-0.05	0.948	0.761	-0.052	-0.01	0.99	0.97	-0.013	-0.066	0.984	0.842	-0.007	-0.011	0.985	0.977	-0.044	0.03	0.573	0.714	0.013	-0.022	0.925	0.951	0.009	-0.029	0.913	0.985	-0.045	-0.022	0.983	0.865	-0.217	-0.088	0.757
C22:5 LPC	LPC	HILIC-pos	0.127	0.039	0.997	0.177	0.035	0.005	0.974	0.896	0.087	-0.027	0.995	0.958	-0.06	-0.062	0.994	0.548	-0.026	0.016	0.99	0.988	-0.036	-0.063	0.984	0.835	-0.026	0.012	0.966	0.948	-0.063	0.032	0.46	0.596	0.04	0.025	0.956	0.839	0.005	-0.016	0.939	0.994	-0.018	-0.008	0.995	0.973	-0.148	-0.029	0.757
C22:4 LPC	LPC	HILIC-pos	0.09	0.037	0.997	0.448	0.033	-0.021	0.974	0.87	0.068	-0.045	0.995	0.958	-0.026	-0.055	0.948	0.746	-0.011	0.015	0.99	0.995	-0.013	-0.066	0.984	0.842	-0.023	0.012	0.966	0.959	-0.082	0.014	0.435	0.48	0.029	0.018	0.97	0.909	0.002	-0.007	0.988	1	-0.034	-0.013	0.989	0.932	-0.166	-0.079	0.87
C24:0 LPC	LPC	HILIC-pos	-0.042	-0.054	0.997	0.623	0.003	-0.112	0.974	0.185	0.083	-0.044	0.995	0.958	-0.033	-0.084	0.948	0.522	-0.076	-0.075	0.997	0.804	-0.007	-0.116	0.984	0.631	-0.017	-0.063	0.966	0.744	-0.086	-0.024	0.584	0.433	-0.025	-0.11	0.779	0.46	-0.01	-0.051	0.907	0.941	-0.079	-0.059	0.989	0.59	-0.218	-0.165	0.943
C16:1 LPC plasmalogen	LPC_P	HILIC-pos	0.063	-0.001	0.997	0.694	0.038	0.001	0.974	0.879	0.07	0.003	0.995	0.958	-0.016	-0.036	0.958	0.875	-0.049	0.005	0.99	0.97	-0.035	-0.081	0.984	0.753	0.003	0.008	0.985	0.988	-0.032	0.023	0.672	0.829	0.051	-0.042	0.678	0.721	0.043	-0.056	0.641	0.824	-0.031	-0.043	0.995	0.855	-0.128	-0.197	0.899
C18:1 LPC plasmalogen	LPC_P	HILIC-pos	0.123	0.024	0.997	0.245	0.065	-0.078	0.974	0.314	0.053	-0.029	0.995	0.958	0.071	-0.028	0.825	0.652	0.029	-0.024	0.99	0.988	0.014	-0.026	0.984	0.971	0.021	0	0.966	0.976	-0.043	0.027	0.59	0.737	0.02	-0.026	0.894	0.933	0.013	0.034	0.951	0.974	-0.064	-0.029	0.958	0.779	-0.213	-0.125	0.87
C14:0 SM	SM	C8-pos	-0.078	-0.048	0.997	0.484	-0.083	-0.084	0.988	0.196	-0.002	-0.018	0.995	0.993	-0.093	-0.037	0.948	0.49	-0.181	-0.06	0.99	0.666	-0.109	-0.058	0.984	0.631	-0.075	-0.037	0.966	0.626	-0.113	0.005	0.361	0.301	-0.061	-0.077	0.987	0.527	-0.028	-0.066	0.921	0.809	-0.076	-0.087	0.995	0.47	-0.284	-0.312	0.957
C16:1 SM	SM	C8-pos	-0.045	-0.035	0.997	0.726	-0.065	-0.079	0.988	0.285	0.008	-0.015	0.995	0.993	-0.11	-0.035	0.876	0.403	-0.177	-0.054	0.99	0.666	-0.106	-0.07	0.984	0.631	-0.084	-0.022	0.897	0.594	-0.087	-0.014	0.523	0.435	-0.03	-0.081	0.889	0.623	-0.038	-0.081	0.907	0.724	-0.092	-0.082	0.995	0.422	-0.263	-0.29	0.957
C16:0 SM	SM	C8-pos	-0.068	-0.032	0.997	0.606	-0.073	-0.097	0.974	0.168	0.036	-0.033	0.995	0.958	-0.083	-0.038	0.948	0.528	-0.166	-0.054	0.99	0.689	-0.11	-0.057	0.984	0.631	-0.087	-0.014	0.884	0.572	-0.122	0.019	0.268	0.282	-0.06	-0.069	0.999	0.596	-0.059	-0.024	0.899	0.837	-0.106	-0.046	0.846	0.475	-0.326	-0.247	0.87
C18:1 SM	SM	C8-pos	-0.046	-0.037	0.997	0.72	-0.064	-0.055	0.988	0.461	0.019	-0.001	0.995	0.993	-0.094	-0.024	0.897	0.506	-0.138	-0.042	0.99	0.756	-0.08	-0.074	0.994	0.673	-0.053	-0.012	0.966	0.81	-0.091	-0.013	0.483	0.401	-0.019	-0.097	0.785	0.551	-0.03	-0.104	0.786	0.609	-0.093	-0.092	0.995	0.375	-0.261	-0.302	0.943
C18:0 SM	SM	C8-pos	-0.063	-0.013	0.997	0.708	-0.08	-0.069	0.988	0.302	0.031	-0.022	0.995	0.958	-0.084	-0.03	0.948	0.548	-0.129	-0.058	0.99	0.756	-0.101	-0.061	0.984	0.631	-0.069	0.001	0.889	0.739	-0.112	0.011	0.34	0.292	-0.043	-0.055	0.987	0.713	-0.054	-0.051	0.988	0.794	-0.095	-0.05	0.924	0.521	-0.293	-0.254	0.953
C20:0 SM	SM	C8-pos	-0.033	0.012	0.997	0.934	-0.069	-0.064	0.994	0.375	0.027	-0.023	0.995	0.962	-0.085	-0.041	0.948	0.527	-0.119	-0.034	0.99	0.779	-0.097	-0.051	0.984	0.675	-0.072	0.011	0.884	0.725	-0.116	-0.001	0.362	0.292	-0.046	-0.038	0.97	0.774	-0.047	-0.058	0.989	0.794	-0.098	-0.04	0.846	0.544	-0.278	-0.208	0.896
C22:1 SM	SM	C8-pos	-0.008	-0.003	0.997	0.991	-0.057	-0.069	0.988	0.379	0.048	-0.025	0.995	0.958	-0.104	-0.029	0.887	0.432	-0.143	-0.023	0.99	0.756	-0.105	-0.062	0.984	0.631	-0.074	-0.002	0.884	0.705	-0.096	0	0.417	0.37	-0.02	-0.057	0.925	0.785	-0.02	-0.071	0.867	0.809	-0.077	-0.036	0.924	0.658	-0.255	-0.246	0.987
C22:0 SM	SM	C8-pos	0.001	0.015	0.997	0.979	-0.046	-0.079	0.974	0.341	0.073	-0.045	0.995	0.958	-0.077	-0.037	0.948	0.581	-0.101	-0.038	0.99	0.804	-0.089	-0.068	0.984	0.656	-0.084	-0.003	0.884	0.618	-0.124	0.005	0.322	0.283	-0.04	-0.033	0.97	0.814	-0.047	-0.021	0.931	0.927	-0.079	-0.02	0.846	0.702	-0.312	-0.185	0.757
C24:1 SM	SM	C8-pos	-0.056	-0.019	0.997	0.73	-0.077	-0.127	0.974	0.067	0.039	-0.044	0.995	0.958	-0.083	-0.043	0.948	0.521	-0.165	-0.063	0.99	0.666	-0.119	-0.07	0.984	0.604	-0.097	-0.009	0.883	0.512	-0.12	0.023	0.262	0.283	-0.064	-0.076	0.987	0.527	-0.08	-0.043	0.875	0.676	-0.113	-0.052	0.846	0.422	-0.294	-0.198	0.811
C24:0 SM	SM	C8-pos	-0.009	0.017	0.997	0.962	0.002	-0.057	0.974	0.656	0.127	-0.026	0.995	0.958	-0.021	-0.034	0.986	0.869	-0.042	-0.06	0.99	0.923	-0.07	-0.067	0.994	0.713	-0.041	-0.025	0.966	0.85	-0.105	0.007	0.391	0.307	-0.007	-0.077	0.819	0.713	-0.021	-0.007	0.96	0.991	-0.041	0.006	0.911	0.914	-0.238	-0.208	0.957
C30:0 DAG	DAG	C8-pos	0.046	0.053	0.997	0.623	0.026	0.122	0.974	0.137	-0.032	0.009	0.995	0.969	0.02	0.066	0.948	0.666	0.056	0.025	0.99	0.941	0.063	0.056	0.994	0.812	0.06	0.071	0.979	0.526	0.089	-0.007	0.427	0.403	0.049	0.134	0.785	0.261	0.054	0.065	0.989	0.773	0.111	0.163	0.846	0.107	0.208	0.277	0.87
C34:3 DAG	DAG	C8-pos	-0.07	-0.167	0.997	0.014	-0.052	-0.133	0.974	0.1	-0.027	-0.089	0.995	0.958	-0.002	-0.208	0.421	0.064	-0.097	-0.101	0.997	0.756	-0.068	-0.112	0.984	0.631	-0.002	-0.185	0.856	0.031	0.088	-0.14	0.165	0.227	0.013	-0.236	0.129	0.008	0.157	-0.26	0.004	0.003	0.167	-0.198	0.016	0.038	0.114	-0.247	0.179
C34:2 DAG	DAG	C8-pos	-0.014	-0.082	0.997	0.467	-0.026	-0.08	0.974	0.422	-0.053	-0.061	0.995	0.958	0.051	-0.169	0.285	0.111	-0.012	-0.074	0.99	0.867	0.029	-0.065	0.984	0.842	0.041	-0.16	0.856	0.057	0.124	-0.107	0.165	0.227	0.031	-0.181	0.129	0.072	0.102	-0.169	0.032	0.089	0.196	-0.101	0.065	0.098	0.269	-0.098	0.128
C34:1 DAG	DAG	C8-pos	0.006	-0.074	0.997	0.533	-0.028	-0.088	0.974	0.35	-0.036	-0.062	0.995	0.958	0.073	-0.188	0.285	0.071	0.001	-0.086	0.99	0.811	0.033	-0.158	0.976	0.56	0.015	-0.154	0.856	0.095	0.039	-0.139	0.259	0.283	0.018	-0.206	0.129	0.031	0.071	-0.203	0.035	0.064	0.124	-0.111	0.169	0.239	0.134	-0.15	0.244
C36:4 DAG	DAG	C8-pos	-0.129	-0.238	0.997	0	-0.059	-0.111	0.974	0.166	-0.069	-0.082	0.995	0.958	-0.063	-0.179	0.825	0.085	-0.122	-0.116	0.997	0.697	-0.123	-0.16	0.984	0.56	-0.051	-0.198	0.856	0.024	-0.006	-0.168	0.31	0.227	-0.04	-0.233	0.213	0.006	0.102	-0.27	0.004	0.003	0.169	-0.199	0.015	0.038	0.173	-0.281	0.076
C36:3 DAG	DAG	C8-pos	-0.087	-0.173	0.997	0.006	-0.036	-0.084	0.974	0.355	-0.056	-0.043	0.995	0.958	0.017	-0.172	0.421	0.095	-0.031	-0.122	0.99	0.756	-0.034	-0.162	0.976	0.56	0.002	-0.177	0.856	0.037	0.07	-0.152	0.165	0.227	0.02	-0.218	0.129	0.01	0.118	-0.248	0.004	0.004	0.231	-0.174	0.006	0.026	0.238	-0.209	0.076
C36:2 DAG	DAG	C8-pos	-0.026	-0.076	0.997	0.508	-0.062	-0.107	0.974	0.157	-0.015	-0.058	0.995	0.958	0.084	-0.16	0.285	0.086	0.013	-0.105	0.99	0.779	-0.005	-0.149	0.976	0.573	-0.031	-0.154	0.856	0.084	0.008	-0.134	0.362	0.301	-0.001	-0.221	0.131	0.014	0.061	-0.237	0.02	0.018	0.117	-0.153	0.138	0.13	0.031	-0.172	0.505
C38:5 DAG	DAG	C8-pos	-0.002	-0.126	0.997	0.08	-0.008	-0.078	0.974	0.43	-0.052	-0.064	0.995	0.958	0.036	-0.147	0.48	0.18	-0.032	-0.081	0.99	0.811	-0.004	-0.111	0.984	0.653	0.023	-0.085	0.856	0.528	0.034	-0.069	0.446	0.56	0.056	-0.212	0.129	0.012	0.073	-0.159	0.131	0.212	0.151	-0.153	0.065	0.107	0.231	-0.169	0.119
C38:4 DAG	DAG	C8-pos	0.025	-0.101	0.997	0.247	-0.006	-0.063	0.974	0.604	0.027	-0.066	0.995	0.958	0.104	-0.115	0.285	0.185	0.031	-0.104	0.99	0.804	0.094	-0.142	0.771	0.56	0.015	-0.099	0.856	0.489	-0.06	-0.064	0.968	0.482	0.034	-0.159	0.226	0.195	0	-0.084	0.786	0.794	0.089	-0.087	0.401	0.473	-0.003	-0.181	0.647
C16:1 CE	CE	C8-pos	0.149	0.187	0.997	0.001	0.096	0.076	0.988	0.223	0.055	0.057	0.998	0.958	0.057	0.12	0.948	0.299	0.071	0.069	0.997	0.81	0.101	0.158	0.984	0.56	0.058	0.121	0.942	0.257	-0.017	0.128	0.362	0.301	-0.001	0.118	0.58	0.449	-0.126	0.166	0.028	0.082	-0.157	0.064	0.197	0.243	-0.196	0.172	0.143
C16:0 CE	CE	C8-pos	0.037	0.097	0.997	0.268	0.092	0.102	0.988	0.133	0.001	0.056	0.995	0.958	-0.086	0.147	0.285	0.111	-0.065	0.07	0.99	0.804	0.01	0.065	0.984	0.846	0.058	0.106	0.966	0.333	-0.044	0.065	0.423	0.533	0.03	0.137	0.678	0.278	-0.08	0.112	0.226	0.412	-0.099	0.106	0.244	0.309	-0.118	0.062	0.615
C18:3 CE	CE	C8-pos	0.127	0.158	0.997	0.005	0.066	0.144	0.974	0.057	0.053	0.053	0.995	0.958	-0.024	0.103	0.74	0.425	-0.005	0.085	0.99	0.818	0.038	0.114	0.984	0.631	-0.024	0.119	0.856	0.299	-0.111	0.095	0.165	0.252	-0.042	0.129	0.259	0.278	-0.2	0.149	0.008	0.021	-0.161	0.088	0.157	0.215	-0.269	0.162	0.119
C18:2 CE	CE	C8-pos	0.012	0.097	0.997	0.269	0.081	0.205	0.974	0.01	0.028	0.084	0.995	0.958	-0.054	0.178	0.285	0.085	-0.009	0.11	0.99	0.767	-0.092	0.115	0.976	0.573	0.016	0.124	0.856	0.267	-0.049	0.111	0.3	0.316	0.006	0.202	0.213	0.029	-0.025	0.15	0.346	0.379	-0.006	0.09	0.706	0.569	-0.014	0.031	0.949
C18:1 CE	CE	C8-pos	0.048	0.085	0.997	0.35	0.05	0.056	0.988	0.569	0.072	0.039	0.995	0.958	-0.014	0.104	0.794	0.432	-0.028	0.044	0.99	0.957	-0.011	0.081	0.984	0.816	0.017	0.118	0.863	0.333	-0.094	0.124	0.165	0.227	-0.018	0.02	0.903	0.942	-0.116	0.045	0.309	0.459	-0.143	-0.062	0.751	0.321	-0.26	0.033	0.244
C18:0 CE	CE	C8-pos	-0.01	0.036	0.997	0.859	0.019	0.054	0.974	0.663	-0.027	0.023	0.995	0.958	-0.076	0.025	0.825	0.654	-0.02	0.03	0.99	0.988	0.03	-0.015	0.984	0.965	0.003	0.04	0.966	0.891	-0.092	-0.017	0.527	0.446	0.016	-0.033	0.886	0.9	-0.097	-0.049	0.851	0.667	-0.121	-0.075	0.924	0.422	-0.197	-0.108	0.87
C20:5 CE	CE	C8-pos	0.114	0.179	0.997	0.003	0.067	0.088	0.986	0.249	0.005	0.034	0.995	0.958	-0.112	0.107	0.285	0.18	-0.115	0.087	0.99	0.756	-0.017	0.003	0.984	0.994	-0.032	0.128	0.856	0.236	-0.098	0.058	0.262	0.304	0.006	0.142	0.445	0.257	-0.091	0.135	0.104	0.248	-0.096	0.138	0.163	0.215	-0.105	0.09	0.579
C20:4 CE	CE	C8-pos	0.094	0.111	0.997	0.08	0.074	0.188	0.974	0.016	0.051	0.06	0.995	0.958	-0.036	0.185	0.295	0.09	0.024	0.098	0.99	0.804	-0.006	0.033	0.984	0.965	0.036	0.192	0.856	0.024	-0.08	0.108	0.218	0.292	0.04	0.257	0.142	0.003	-0.064	0.174	0.08	0.134	-0.073	0.171	0.157	0.13	-0.047	0.198	0.393
C20:3 CE	CE	C8-pos	0.175	0.219	0.997	0	0.054	0.153	0.974	0.051	0.084	0.074	0.995	0.958	-0.068	0.155	0.285	0.127	-0.078	0.135	0.99	0.75	0.014	0.097	0.984	0.743	-0.009	0.161	0.856	0.078	-0.072	0.11	0.259	0.292	-0.004	0.223	0.129	0.014	-0.156	0.182	0.008	0.022	-0.139	0.217	0.016	0.038	-0.186	0.32	0.067
C22:6 CE	CE	C8-pos	0.144	0.121	0.997	0.014	0.074	0.158	0.974	0.03	0.057	0.085	0.995	0.958	-0.07	0.175	0.285	0.085	-0.028	0.136	0.99	0.756	-0.009	0.093	0.984	0.753	0.014	0.146	0.856	0.119	-0.076	0.132	0.165	0.247	0.063	0.166	0.707	0.074	-0.039	0.139	0.282	0.388	-0.066	0.082	0.454	0.517	-0.027	0.144	0.661
C22:5 CE	CE	C8-pos	0.142	0.077	0.997	0.051	0.037	0.089	0.974	0.317	0.084	-0.002	0.995	0.958	-0.068	0.102	0.48	0.324	-0.071	0.037	0.99	0.874	0.014	0.04	0.984	0.948	-0.019	0.098	0.856	0.435	-0.105	0.118	0.165	0.227	-0.017	0.141	0.317	0.223	-0.157	0.102	0.031	0.082	-0.115	0.067	0.316	0.371	-0.19	0.191	0.119
C14:0 CE	CE	C8-pos	0.093	0.129	0.997	0.036	0.109	0.095	0.988	0.128	0.015	0.078	0.995	0.958	0.033	0.172	0.726	0.095	-0.004	0.117	0.99	0.768	0.094	0.158	0.984	0.56	0.055	0.109	0.966	0.333	-0.021	0.138	0.31	0.292	-0.031	0.139	0.26	0.239	-0.108	0.15	0.064	0.155	-0.184	0.067	0.157	0.182	-0.15	0.095	0.425
C34:2 PI	PI	C8-pos	-0.087	-0.089	0.997	0.164	-0.079	-0.112	0.974	0.1	-0.001	-0.044	0.995	0.958	-0.112	-0.096	0.948	0.171	-0.23	-0.039	0.99	0.641	-0.103	-0.064	0.984	0.631	-0.077	-0.124	0.966	0.152	-0.034	-0.1	0.672	0.401	-0.008	-0.132	0.552	0.321	0.097	-0.166	0.06	0.142	0.123	-0.113	0.157	0.215	-0.009	-0.283	0.354
C36:4 PI	PI	C8-pos	-0.059	-0.021	0.997	0.699	-0.118	-0.1	0.988	0.067	0.01	-0.025	0.995	0.986	-0.107	-0.057	0.948	0.348	-0.172	0.011	0.99	0.689	-0.007	-0.045	0.984	0.937	-0.08	-0.044	0.966	0.552	-0.113	-0.042	0.527	0.292	-0.022	-0.094	0.838	0.614	0.001	-0.093	0.68	0.686	-0.053	-0.03	0.983	0.831	-0.187	-0.109	0.87
C38:4 PI	PI	C8-pos	-0.121	-0.101	0.997	0.048	-0.093	-0.065	0.986	0.23	0.022	-0.083	0.995	0.958	-0.057	-0.095	0.948	0.383	-0.161	-0.055	0.99	0.689	-0.068	-0.144	0.984	0.56	-0.063	-0.062	0.985	0.555	-0.155	-0.056	0.391	0.19	-0.044	-0.127	0.785	0.296	-0.021	-0.161	0.438	0.265	-0.03	-0.136	0.628	0.304	-0.189	-0.336	0.709
C16:0 Ceramide (d18:1)	Ceramide	C8-pos	-0.11	-0.054	0.997	0.268	-0.066	-0.113	0.974	0.129	-0.006	-0.054	0.995	0.958	0.011	-0.085	0.838	0.53	-0.115	-0.027	0.99	0.804	-0.039	-0.08	0.984	0.753	-0.043	-0.037	0.983	0.809	-0.117	-0.009	0.391	0.292	-0.084	-0.081	0.97	0.387	-0.136	0	0.412	0.397	-0.169	-0.054	0.64	0.239	-0.333	-0.162	0.647
C22:0 Ceramide (d18:1)	Ceramide	C8-pos	-0.029	0.008	0.997	0.949	-0.018	-0.055	0.974	0.663	0.029	-0.04	0.995	0.958	0.045	-0.074	0.795	0.54	-0.013	-0.039	0.99	0.985	0.06	-0.081	0.976	0.703	-0.016	-0.045	0.966	0.861	-0.109	-0.025	0.458	0.315	-0.048	-0.077	0.956	0.623	-0.07	-0.024	0.867	0.824	-0.075	-0.035	0.94	0.734	-0.242	-0.194	0.943
C24:0 Ceramide (d18:1)	Ceramide	C8-pos	-0.018	0.019	0.997	0.949	-0.047	-0.039	0.988	0.694	0.031	-0.041	0.995	0.958	0.007	-0.081	0.897	0.547	-0.038	-0.041	0.997	0.965	0.015	-0.097	0.984	0.69	-0.028	-0.051	0.966	0.806	-0.115	-0.014	0.405	0.292	-0.036	-0.099	0.866	0.515	-0.022	-0.05	0.939	0.933	-0.029	-0.034	0.995	0.893	-0.193	-0.231	0.95
C24:1 Ceramide (d18:1)	Ceramide	C8-pos	-0.076	-0.023	0.997	0.623	-0.044	-0.081	0.974	0.384	0.033	-0.02	0.995	0.958	0.02	-0.064	0.897	0.675	-0.097	-0.041	0.99	0.815	0.01	-0.073	0.984	0.834	-0.033	-0.043	0.979	0.81	-0.129	-0.009	0.358	0.283	-0.06	-0.125	0.871	0.283	-0.093	-0.021	0.786	0.715	-0.108	-0.068	0.94	0.473	-0.228	-0.186	0.949
linoleoyl ethanolamide	FA	HILIC-pos	-0.106	-0.067	0.997	0.183	0.023	-0.006	0.974	0.949	0.09	0.048	0.995	0.958	-0.046	-0.021	0.948	0.798	-0.063	0.07	0.99	0.811	-0.015	0.041	0.984	0.948	-0.016	-0.012	0.985	0.975	-0.041	0.104	0.318	0.349	0.008	0	0.987	0.991	0.039	0.11	0.83	0.558	-0.012	0.07	0.751	0.763	-0.118	-0.144	0.957
myristoleate	FA	HILIC-pos	-0.061	-0.099	0.997	0.245	-0.039	-0.13	0.974	0.128	0.032	-0.056	0.995	0.958	0.048	-0.137	0.421	0.225	-0.068	-0.092	0.99	0.779	-0.018	-0.075	0.984	0.831	0.026	-0.087	0.856	0.551	-0.024	-0.067	0.81	0.619	0.008	-0.07	0.785	0.729	-0.001	-0.038	0.921	0.974	-0.05	-0.06	0.995	0.734	-0.225	-0.051	0.653
myristoleic acid	FA	HILIC-pos	-0.065	-0.101	0.997	0.219	-0.042	-0.128	0.974	0.128	0.039	-0.053	0.995	0.958	0.046	-0.134	0.421	0.231	-0.062	-0.092	0.99	0.784	-0.021	-0.069	0.984	0.842	0.026	-0.081	0.856	0.584	-0.024	-0.062	0.821	0.643	0.007	-0.072	0.785	0.718	0.001	-0.041	0.907	0.974	-0.053	-0.066	0.995	0.693	-0.226	-0.062	0.696
4-acetamidobutanoate	FA	HILIC-pos	-0.112	-0.095	0.997	0.098	-0.114	-0.199	0.974	0.01	-0.032	-0.018	0.995	0.958	-0.076	-0.1	0.958	0.318	-0.046	-0.02	0.99	0.965	-0.025	-0.154	0.976	0.56	-0.075	-0.098	0.966	0.333	-0.04	-0.127	0.578	0.303	-0.041	-0.043	0.987	0.801	-0.055	-0.114	0.867	0.553	-0.119	-0.092	0.983	0.321	-0.172	-0.11	0.921
cholesterol	Other Lipids	C8-pos	-0.084	-0.009	0.997	0.581	-0.074	-0.099	0.974	0.169	0.017	-0.033	0.995	0.958	-0.062	-0.026	0.948	0.742	-0.128	-0.032	0.99	0.779	-0.079	-0.047	0.984	0.772	-0.07	-0.009	0.918	0.743	-0.106	0.025	0.322	0.304	-0.051	-0.065	0.987	0.651	-0.056	-0.012	0.867	0.9	-0.08	-0.059	0.989	0.59	-0.298	-0.248	0.943
sphingosine	Other Lipids	C8-pos	-0.094	-0.046	0.997	0.405	-0.017	0.005	0.988	0.971	0.039	-0.026	0.995	0.958	0.019	-0.023	0.948	0.915	-0.05	-0.102	0.99	0.779	0.019	-0.069	0.984	0.831	0.053	-0.016	0.895	0.81	0.024	-0.044	0.59	0.736	0.022	-0.067	0.717	0.714	-0.005	0.002	0.989	1	0.018	-0.024	0.924	0.938	0.106	-0.148	0.355
sphingosine A	Other Lipids	HILIC-pos	-0.05	-0.046	1	0.623	0.01	-0.029	0.974	0.89	0.056	0.023	0.995	0.958	-0.014	-0.038	0.948	0.854	-0.107	-0.002	0.99	0.804	-0.038	-0.007	0.984	0.955	0.016	-0.036	0.966	0.891	-0.059	0.056	0.393	0.498	-0.008	-0.105	0.707	0.563	0.034	-0.029	0.83	0.961	-0.027	-0.157	0.524	0.243	-0.121	-0.277	0.727
sphingosine B	Other Lipids	HILIC-pos	-0.071	-0.055	0.997	0.476	-0.012	-0.041	0.974	0.796	0.053	0.008	0.995	0.958	-0.002	-0.055	0.948	0.761	-0.112	-0.012	0.99	0.804	-0.089	-0.045	0.984	0.713	0.023	-0.075	0.863	0.618	-0.085	0.052	0.338	0.388	-0.029	-0.091	0.87	0.614	0.028	-0.003	0.931	0.989	-0.053	-0.147	0.706	0.239	-0.209	-0.269	0.943
sphingosine C	Other Lipids	HILIC-pos	-0.087	0.02	0.997	0.517	-0.017	-0.005	0.988	0.971	0.068	-0.003	0.995	0.958	0.002	-0.029	0.948	0.915	-0.056	-0.042	0.99	0.923	0.02	-0.05	0.984	0.899	0.029	-0.022	0.966	0.915	0.003	-0.033	0.81	0.894	0.022	-0.056	0.785	0.804	0.008	0.04	0.935	0.974	-0.003	-0.045	0.924	0.877	-0.084	-0.067	0.984
sphinganine	Other Lipids	HILIC-pos	-0.035	0.03	0.997	0.834	0.02	0.008	0.988	0.97	0.097	0.011	0.995	0.958	0.061	-0.036	0.83	0.694	0.055	0.011	0.99	0.965	0.058	-0.018	0.984	0.894	0.043	-0.039	0.884	0.798	-0.002	-0.034	0.827	0.891	0.021	-0.094	0.582	0.617	-0.024	0.045	0.821	0.948	-0.018	-0.056	0.924	0.808	-0.046	-0.083	0.956
alpha-glycerophosphocholine	Other Lipids	HILIC-pos	-0.008	-0.033	0.997	0.914	-0.001	-0.012	0.988	0.977	0.033	-0.067	0.995	0.958	0.096	-0.06	0.601	0.44	0.145	0.034	0.99	0.756	0.065	-0.076	0.976	0.707	0.045	-0.037	0.884	0.802	-0.02	-0.035	0.953	0.839	0.053	-0.048	0.651	0.713	-0.026	0.077	0.666	0.788	0.01	-0.065	0.784	0.775	-0.086	-0.256	0.647
isoleucine	AA	HILIC-pos	0.009	-0.047	0.997	0.777	-0.018	-0.126	0.974	0.11	0.025	-0.067	0.995	0.958	-0.069	-0.129	0.948	0.18	-0.028	-0.052	0.99	0.942	-0.026	-0.047	0.984	0.899	-0.036	-0.076	0.966	0.584	-0.058	-0.047	0.893	0.566	-0.007	-0.079	0.81	0.688	0.016	-0.124	0.423	0.491	-0.038	-0.128	0.707	0.353	-0.157	-0.152	0.993
L-alpha-glutamyl-L-lysine	AA	HILIC-pos	0.078	0.021	0.997	0.603	-0.024	-0.026	0.99	0.879	-0.077	-0.008	0.995	0.958	0.012	-0.082	0.83	0.54	0.046	-0.06	0.99	0.862	0.041	-0.036	0.984	0.923	-0.08	-0.085	0.993	0.333	-0.084	-0.023	0.59	0.454	-0.013	-0.004	0.983	0.981	-0.007	-0.028	0.944	0.978	-0.006	-0.044	0.924	0.863	-0.014	-0.025	0.987
leucine	AA	HILIC-pos	-0.02	-0.04	0.997	0.827	-0.032	-0.145	0.974	0.053	-0.003	-0.048	0.995	0.958	-0.08	-0.133	0.948	0.149	-0.028	-0.062	0.99	0.923	-0.05	-0.058	0.994	0.824	-0.038	-0.107	0.897	0.353	-0.104	-0.073	0.747	0.292	-0.037	-0.122	0.785	0.376	-0.028	-0.129	0.678	0.459	-0.087	-0.174	0.707	0.135	-0.203	-0.201	0.997
lysine	AA	HILIC-pos	0.024	-0.02	0.997	0.944	-0.01	-0.126	0.974	0.114	0.029	-0.057	0.995	0.958	0.027	-0.09	0.771	0.469	0.102	-0.057	0.99	0.784	0.03	-0.048	0.984	0.88	0	-0.072	0.889	0.705	-0.037	-0.031	0.947	0.771	0.028	0.025	0.987	0.9	0.012	-0.018	0.931	0.991	-0.07	-0.03	0.924	0.774	-0.126	-0.041	0.828
methionine	AA	HILIC-pos	-0.032	-0.074	0.997	0.52	-0.036	-0.11	0.974	0.171	0.013	-0.019	0.995	0.992	-0.087	-0.093	0.994	0.31	-0.075	-0.017	0.99	0.912	-0.006	-0.064	0.984	0.842	-0.028	-0.058	0.966	0.759	-0.079	-0.033	0.67	0.456	0.021	-0.069	0.707	0.713	-0.003	-0.135	0.485	0.433	-0.007	-0.159	0.454	0.239	-0.082	-0.194	0.805
methionine sulfoxide	AA	HILIC-pos	0.052	-0.021	0.997	0.737	0.009	-0.065	0.974	0.599	0.024	-0.005	0.995	0.986	-0.025	-0.019	0.986	0.904	-0.031	0.052	0.99	0.953	0.052	-0.027	0.984	0.88	-0.017	-0.075	0.942	0.681	-0.054	-0.066	0.989	0.522	0.027	-0.123	0.387	0.448	-0.016	0.002	0.945	0.994	-0.106	-0.078	0.983	0.437	-0.217	-0.107	0.811
methylimidazoleacetic acid	AA	HILIC-pos	-0.116	-0.071	0.997	0.142	-0.091	-0.095	0.988	0.139	-0.029	-0.075	0.995	0.958	0.001	-0.06	0.948	0.732	-0.003	0.083	0.99	0.823	-0.009	-0.116	0.984	0.631	0.006	-0.087	0.883	0.511	-0.038	-0.111	0.644	0.337	-0.021	-0.069	0.894	0.728	-0.054	-0.161	0.663	0.206	-0.006	-0.12	0.622	0.394	0.02	-0.08	0.805
N1-acetylspermidine	AA	HILIC-pos	-0.083	-0.02	0.997	0.577	-0.083	-0.193	0.974	0.015	-0.097	-0.044	0.995	0.958	-0.138	-0.109	0.948	0.111	-0.083	-0.07	0.99	0.804	0.065	-0.134	0.976	0.56	-0.04	-0.056	0.972	0.743	-0.045	-0.013	0.788	0.756	0.013	-0.035	0.886	0.902	-0.03	-0.048	0.967	0.927	-0.094	-0.012	0.751	0.666	-0.081	-0.09	0.987
3-hydroxyanthranilic acid	AA	HILIC-pos	0.046	-0.024	0.997	0.785	-0.129	-0.117	0.988	0.052	-0.09	-0.037	0.995	0.958	-0.061	-0.058	0.986	0.58	0.018	-0.104	0.99	0.804	0.001	-0.056	0.984	0.894	-0.078	-0.044	0.966	0.555	-0.005	-0.088	0.581	0.526	0.011	-0.033	0.894	0.933	0.056	-0.152	0.192	0.318	-0.022	-0.017	0.995	0.944	-0.023	-0.035	0.987
N6-methyllysine	AA	HILIC-pos	0.024	-0.006	0.997	0.952	0.035	-0.075	0.974	0.428	0.042	-0.128	0.995	0.958	-0.036	-0.116	0.931	0.379	0.008	0.044	0.99	0.974	0.059	-0.031	0.984	0.842	0.024	-0.046	0.889	0.81	0.071	0.011	0.59	0.522	0.123	0.004	0.445	0.255	0.021	0.03	0.989	0.974	0.035	0.015	0.989	0.929	-0.082	-0.056	0.957
N6,N6-dimethyllysine	AA	HILIC-pos	-0.024	-0.048	0.997	0.733	0.014	-0.154	0.974	0.045	-0.002	-0.153	0.995	0.958	-0.005	-0.114	0.825	0.383	-0.006	0.045	0.99	0.965	0.104	-0.081	0.976	0.605	0.039	-0.087	0.856	0.511	0.024	-0.063	0.522	0.635	0.06	-0.098	0.281	0.391	0.033	-0.018	0.862	0.974	0.029	-0.105	0.524	0.473	-0.07	-0.112	0.948
N6,N6,N6-trimethyllysine	AA	HILIC-pos	-0.026	-0.11	0.997	0.212	-0.002	-0.151	0.974	0.051	0.067	-0.106	0.995	0.958	0.027	-0.065	0.83	0.641	0.039	0.008	0.99	0.988	0.059	-0.073	0.976	0.707	0.03	-0.104	0.856	0.353	0.034	-0.099	0.361	0.388	0.068	-0.125	0.141	0.173	0.037	-0.118	0.346	0.459	0.075	-0.156	0.169	0.156	0	-0.18	0.579
N6-acetyllysine	AA	HILIC-pos	0.004	-0.046	0.997	0.785	-0.029	-0.13	0.974	0.105	0.022	-0.043	0.995	0.958	-0.03	-0.058	0.948	0.699	-0.012	0.023	0.99	0.988	0.012	-0.056	0.984	0.88	-0.04	-0.081	0.966	0.552	-0.013	-0.067	0.745	0.657	0.017	-0.057	0.785	0.805	0.009	-0.019	0.937	0.994	-0.024	-0.067	0.924	0.763	-0.122	-0.125	0.993
N-acetylalanine	AA	HILIC-pos	-0.073	-0.103	0.997	0.174	-0.112	-0.154	0.974	0.022	-0.01	0.034	0.995	0.958	-0.097	-0.088	0.958	0.29	-0.054	-0.044	0.997	0.933	-0.037	-0.124	0.984	0.615	-0.093	-0.107	0.979	0.221	-0.045	-0.089	0.81	0.435	-0.022	-0.065	0.918	0.747	-0.019	-0.034	0.976	0.974	-0.066	-0.07	0.995	0.601	-0.15	-0.13	0.972
N-acetylaspartic acid	AA	HILIC-pos	-0.137	-0.022	0.997	0.188	-0.07	-0.085	0.988	0.268	0.019	-0.011	0.995	0.993	-0.014	-0.072	0.948	0.647	0.089	0.034	0.99	0.855	0.072	-0.076	0.976	0.675	-0.008	-0.013	0.985	0.977	-0.022	0.013	0.807	0.924	0.004	-0.024	0.943	0.955	-0.046	0.112	0.38	0.537	-0.045	0.044	0.708	0.808	-0.198	-0.065	0.757
N-acetylhistidine	AA	HILIC-pos	0.043	-0.066	0.997	0.536	0.017	-0.061	0.974	0.599	0.05	-0.036	0.995	0.958	0.001	-0.041	0.948	0.854	-0.032	0.05	0.99	0.949	0.025	0.008	0.984	0.975	-0.047	-0.004	0.966	0.869	-0.058	0	0.639	0.657	0.027	-0.032	0.859	0.887	-0.005	-0.082	0.786	0.736	-0.023	-0.146	0.535	0.239	-0.094	-0.101	0.987
N-acetylleucine	AA	HILIC-pos	-0.029	-0.054	0.997	0.672	-0.092	-0.029	0.974	0.41	-0.135	0.048	0.995	0.958	-0.103	-0.06	0.948	0.379	-0.236	0.019	0.99	0.641	-0.108	0.027	0.976	0.673	-0.127	-0.024	0.856	0.301	-0.066	-0.061	0.92	0.435	-0.103	-0.148	0.943	0.074	-0.155	0.004	0.291	0.25	-0.099	-0.101	0.995	0.348	-0.276	-0.134	0.727
N-acetylmethionine	AA	HILIC-pos	-0.037	-0.067	0.997	0.581	-0.084	-0.115	0.974	0.114	-0.006	0.039	0.995	0.958	-0.101	-0.052	0.948	0.432	0.026	-0.024	0.99	0.988	0.014	-0.085	0.984	0.772	-0.015	-0.043	0.966	0.869	-0.015	-0.015	0.987	0.944	0.014	-0.058	0.812	0.815	0.005	0.088	0.786	0.773	-0.013	-0.032	0.989	0.932	-0.167	-0.121	0.949
N-acetylornithine	AA	HILIC-pos	-0.033	0.001	0.997	0.944	-0.012	-0.089	0.974	0.321	0.067	-0.002	0.995	0.958	-0.029	-0.069	0.948	0.642	0.045	0.03	0.99	0.965	-0.063	-0.051	0.99	0.812	-0.065	0.016	0.884	0.767	-0.085	-0.022	0.578	0.445	-0.078	-0.004	0.768	0.651	-0.118	0.021	0.422	0.563	-0.168	0.086	0.157	0.185	-0.232	0.11	0.17
N-acetyltryptophan	AA	HILIC-pos	-0.009	0.063	0.997	0.623	-0.026	-0.034	0.988	0.824	0.066	0.012	0.995	0.958	0.004	-0.054	0.948	0.769	0.091	-0.017	0.99	0.855	0.038	-0.035	0.984	0.926	0.052	-0.037	0.884	0.759	0.115	0.026	0.427	0.292	0.098	0.027	0.76	0.49	0.098	0.032	0.786	0.6	0.019	0.033	0.995	0.913	-0.004	0.076	0.87
N-methylproline	AA	HILIC-pos	-0.042	0.005	0.997	0.883	0.052	-0.057	0.974	0.486	0.143	0.052	0.995	0.958	0.075	-0.088	0.513	0.383	0.04	-0.022	0.99	0.972	0.062	-0.096	0.976	0.631	0.046	-0.077	0.856	0.526	0.147	-0.054	0.165	0.227	0.103	-0.103	0.136	0.19	0.011	-0.107	0.554	0.563	0.01	-0.088	0.704	0.59	0.04	0.122	0.87
ornithine	AA	HILIC-pos	0.052	-0.053	0.997	0.604	0.036	-0.059	0.974	0.541	0.056	-0.055	0.995	0.958	0.178	-0.099	0.201	0.064	0.121	0.009	0.99	0.779	0.083	-0.011	0.984	0.824	0.057	-0.076	0.856	0.511	-0.012	-0.018	0.987	0.944	0.011	-0.021	0.928	0.952	0.03	-0.025	0.846	0.974	-0.09	-0.075	0.995	0.456	-0.136	-0.046	0.822
phenylacetylglutamine	AA	HILIC-pos	-0.034	0	0.997	0.94	-0.038	-0.018	0.988	0.855	0.073	0.034	0.995	0.958	0.083	-0.043	0.726	0.522	0.095	0.053	0.99	0.804	0.1	0.046	0.984	0.673	0.057	0.041	0.966	0.733	0.072	0.024	0.663	0.526	0.022	-0.033	0.866	0.895	0.116	-0.051	0.306	0.484	0.038	-0.032	0.822	0.874	-0.075	-0.073	0.997
phenylalanine	AA	HILIC-pos	-0.009	-0.024	0.997	0.949	-0.009	-0.134	0.974	0.099	0.037	0.016	0.995	0.958	-0.05	-0.116	0.948	0.324	0.024	0.024	0.997	0.988	0.066	-0.096	0.976	0.648	0.008	-0.053	0.934	0.81	-0.085	-0.087	0.944	0.315	0.012	-0.017	0.943	0.966	-0.02	-0.082	0.846	0.788	-0.014	-0.037	0.983	0.922	-0.068	-0.1	0.957
3-methylhistidine	AA	HILIC-pos	-0.015	-0.023	0.997	0.944	-0.011	-0.08	0.974	0.429	0.04	-0.07	0.995	0.958	0.029	-0.047	0.897	0.757	0.061	0.042	0.99	0.92	0.043	-0.085	0.976	0.713	0.021	-0.046	0.897	0.81	-0.024	-0.143	0.421	0.283	0.006	-0.029	0.925	0.939	-0.096	-0.146	0.908	0.177	0.059	-0.088	0.454	0.491	0.071	-0.032	0.805
pipecolic acid	AA	HILIC-pos	-0.035	0.06	0.997	0.608	-0.006	-0.084	0.974	0.393	0.052	-0.047	0.995	0.958	0.002	-0.047	0.948	0.826	-0.001	-0.005	0.997	0.997	0.132	-0.009	0.976	0.615	0.051	-0.014	0.897	0.81	0.079	-0.023	0.426	0.495	0.022	-0.064	0.755	0.767	0.021	0.026	0.995	0.978	0.071	0.016	0.869	0.779	0.035	-0.097	0.724
proline	AA	HILIC-pos	-0.022	-0.029	0.997	0.908	-0.048	-0.127	0.974	0.095	-0.014	-0.055	0.995	0.958	-0.062	-0.081	0.979	0.436	-0.09	-0.037	0.99	0.811	-0.012	-0.06	0.984	0.85	-0.031	-0.075	0.966	0.618	-0.014	-0.022	0.982	0.933	0.038	-0.061	0.652	0.713	-0.014	-0.068	0.867	0.839	-0.031	-0.088	0.846	0.601	-0.132	-0.153	0.965
SDMA	AA	HILIC-pos	-0.087	-0.104	0.997	0.121	-0.043	-0.1	0.974	0.216	0.026	-0.047	0.995	0.958	-0.053	-0.092	0.948	0.432	0.002	0.06	0.99	0.933	-0.008	-0.131	0.984	0.619	-0.017	-0.079	0.93	0.618	-0.042	-0.065	0.935	0.581	0.022	-0.017	0.903	0.939	-0.016	-0.066	0.88	0.882	0.01	-0.073	0.733	0.726	-0.094	-0.121	0.957
serine	AA	HILIC-pos	0.016	0.052	0.997	0.729	-0.034	-0.051	0.988	0.649	0.023	0.017	0.995	0.986	-0.01	-0.033	0.948	0.879	-0.003	-0.063	0.99	0.933	-0.029	-0.024	0.994	0.955	-0.035	-0.008	0.966	0.933	-0.086	0.012	0.427	0.456	-0.013	0.041	0.874	0.88	0.005	-0.023	0.937	0.989	-0.108	0.026	0.524	0.552	-0.177	-0.004	0.607
serotonin	AA	HILIC-pos	-0.055	0.012	0.997	0.777	0.027	0.01	0.988	0.932	0	-0.014	0.995	0.994	-0.046	-0.078	0.948	0.527	0.007	-0.064	0.99	0.933	0.007	-0.024	0.984	0.975	-0.106	-0.048	0.93	0.395	-0.027	-0.08	0.759	0.533	0.004	-0.108	0.623	0.5	-0.018	-0.22	0.241	0.05	0.009	-0.201	0.209	0.105	-0.125	-0.245	0.793
taurine	AA	HILIC-pos	0.007	-0.023	0.997	0.952	-0.006	-0.043	0.974	0.797	0.052	-0.038	0.995	0.958	0.066	-0.068	0.726	0.525	0.089	0.048	0.99	0.811	0.074	-0.023	0.984	0.824	0.023	-0.033	0.961	0.898	-0.06	-0.002	0.632	0.64	0.038	-0.006	0.894	0.9	-0.001	0.065	0.836	0.882	0.004	-0.026	0.969	0.944	-0.245	-0.132	0.811
threonine	AA	HILIC-pos	0.063	-0.028	0.997	0.672	-0.041	-0.064	0.985	0.468	0.043	-0.038	0.995	0.958	-0.064	-0.059	0.983	0.528	-0.102	-0.1	0.997	0.756	-0.025	-0.008	0.984	0.975	-0.078	-0.064	0.966	0.489	-0.04	-0.05	0.989	0.657	0.023	-0.068	0.707	0.696	-0.011	-0.146	0.438	0.233	-0.077	-0.123	0.878	0.239	-0.135	-0.105	0.957
thyroxine	AA	HILIC-pos	0.082	-0.014	0.997	0.569	0.04	-0.092	0.974	0.249	0.06	-0.03	0.995	0.958	-0.102	-0.026	0.897	0.432	-0.097	0.085	0.99	0.756	-0.14	-0.07	0.984	0.56	-0.057	0.016	0.889	0.798	-0.047	-0.004	0.718	0.736	0.017	0.101	0.785	0.614	0.005	-0.02	0.939	0.994	-0.016	0.049	0.826	0.855	-0.176	0.012	0.538
tryptophan	AA	HILIC-pos	-0.024	-0.042	0.997	0.795	-0.001	-0.092	0.974	0.323	0.068	-0.014	0.995	0.958	0.024	-0.108	0.712	0.406	0.026	0.02	0.997	0.988	0.037	-0.069	0.984	0.824	-0.036	-0.033	0.985	0.848	-0.095	0.002	0.435	0.404	-0.006	-0.06	0.884	0.805	0.01	-0.052	0.83	0.933	-0.072	-0.043	0.983	0.715	-0.172	-0.164	0.989
tyrosine	AA	HILIC-pos	-0.056	-0.051	1	0.594	-0.05	-0.115	0.974	0.136	-0.007	-0.003	0.995	0.998	-0.068	-0.086	0.986	0.41	-0.05	-0.031	0.99	0.964	-0.002	-0.042	0.984	0.942	-0.044	-0.05	0.985	0.744	-0.112	-0.024	0.427	0.305	-0.033	-0.085	0.894	0.636	-0.075	-0.057	0.939	0.689	-0.134	-0.083	0.911	0.308	-0.218	-0.194	0.965
urocanic acid	AA	HILIC-pos	-0.02	-0.046	0.997	0.751	0.028	-0.095	0.974	0.264	-0.053	-0.074	0.995	0.958	0.01	-0.095	0.825	0.506	-0.092	-0.092	0.997	0.756	-0.003	0.024	0.984	0.975	-0.086	-0.105	0.972	0.228	-0.06	-0.086	0.933	0.385	-0.024	-0.053	0.953	0.799	-0.078	-0.11	0.939	0.433	-0.08	-0.136	0.846	0.239	0.044	-0.122	0.639
valine	AA	HILIC-pos	-0.016	-0.04	0.997	0.845	-0.022	-0.142	0.974	0.069	0.017	-0.045	0.995	0.958	-0.041	-0.105	0.948	0.383	-0.004	-0.051	0.99	0.965	-0.048	-0.05	0.994	0.842	-0.037	-0.09	0.966	0.511	-0.077	-0.087	0.982	0.351	0.006	-0.092	0.687	0.63	-0.024	-0.124	0.68	0.511	-0.07	-0.177	0.64	0.156	-0.154	-0.197	0.945
4-guanidinobutanoic acid	AA	HILIC-pos	-0.057	-0.022	0.997	0.72	-0.074	-0.105	0.974	0.168	-0.067	0.015	0.995	0.958	-0.073	0.025	0.825	0.63	-0.04	0.113	0.99	0.779	-0.04	-0.095	0.984	0.706	-0.069	-0.012	0.942	0.744	-0.123	-0.033	0.427	0.283	-0.06	-0.002	0.84	0.761	-0.053	-0.001	0.846	0.914	-0.062	-0.035	0.983	0.775	-0.105	-0.17	0.899
5-hydroxylysine	AA	HILIC-pos	0.063	0.009	0.997	0.733	-0.034	-0.042	0.988	0.716	0.051	-0.018	0.995	0.958	-0.023	-0.042	0.971	0.809	0.028	-0.07	0.99	0.874	-0.031	-0.016	0.99	0.965	-0.015	-0.057	0.966	0.791	-0.066	-0.03	0.756	0.614	0.017	0.064	0.894	0.767	-0.028	-0.029	0.992	0.974	-0.173	-0.017	0.437	0.271	-0.168	-0.019	0.615
acetylglycine	AA	HILIC-pos	0.005	-0.04	0.997	0.834	-0.055	-0.063	0.988	0.424	-0.011	-0.008	0.995	0.994	-0.089	-0.058	0.948	0.432	-0.087	0.078	0.99	0.779	-0.013	0.011	0.984	0.993	-0.087	-0.034	0.942	0.532	-0.065	0.031	0.427	0.519	-0.03	-0.037	0.987	0.849	-0.026	0.044	0.799	0.933	-0.122	-0.11	0.995	0.239	-0.257	-0.135	0.745
ADMA	AA	HILIC-pos	0.015	-0.07	0.997	0.594	0.024	-0.121	0.974	0.139	0.061	-0.109	0.995	0.958	0.039	-0.077	0.774	0.527	0.103	0.046	0.99	0.804	0.112	-0.054	0.976	0.631	0.057	-0.064	0.856	0.555	0.032	-0.058	0.491	0.633	0.076	0.002	0.755	0.652	0.016	-0.021	0.913	0.989	0.059	-0.072	0.524	0.596	-0.059	-0.077	0.972
alanine	AA	HILIC-pos	-0.007	-0.055	0.997	0.72	-0.035	-0.103	0.974	0.218	-0.037	0.015	0.995	0.958	-0.072	-0.084	0.994	0.411	-0.068	-0.011	0.99	0.933	0.006	-0.069	0.984	0.837	-0.044	-0.068	0.966	0.626	-0.065	-0.043	0.815	0.52	-0.017	-0.039	0.97	0.887	-0.027	-0.02	0.988	0.974	-0.049	-0.034	0.995	0.842	-0.186	-0.15	0.957
alloisoleucine	AA	HILIC-pos	0.075	-0.017	0.997	0.672	0.058	0.089	0.974	0.348	0.09	0.091	0.995	0.958	0.059	0.013	0.948	0.796	-0.01	-0.004	0.997	0.997	0.12	-0.069	0.976	0.631	0.077	0.028	0.966	0.734	0.118	-0.049	0.303	0.334	0.095	-0.166	0.129	0.127	0.191	-0.167	0.016	0.05	0.138	-0.074	0.316	0.371	-0.099	-0.077	0.972
arginine	AA	HILIC-pos	-0.022	-0.02	1	0.944	-0.003	-0.078	0.974	0.424	0.042	-0.036	0.995	0.958	-0.095	-0.068	0.948	0.389	-0.026	-0.055	0.99	0.933	-0.063	-0.042	0.984	0.838	-0.109	0.014	0.856	0.435	-0.093	0.002	0.427	0.427	-0.023	0.017	0.894	0.934	-0.076	-0.046	0.907	0.736	-0.093	-0.073	0.989	0.456	-0.127	-0.036	0.805
asparagine	AA	HILIC-pos	-0.005	-0.012	0.997	0.984	0.015	-0.08	0.974	0.379	0.006	-0.02	0.995	0.993	0.013	-0.038	0.948	0.854	0.026	-0.035	0.99	0.978	-0.007	-0.007	0.996	0.998	-0.024	-0.015	0.979	0.952	-0.086	0.003	0.454	0.456	-0.008	0.016	0.949	0.969	-0.027	-0.024	0.989	0.974	-0.077	0.008	0.733	0.775	-0.151	-0.013	0.724
aspartate	AA	HILIC-pos	0	0.007	0.997	0.991	0.016	-0.02	0.974	0.932	0.053	0.022	0.995	0.958	0.098	0.049	0.948	0.432	0.174	0.131	0.99	0.641	0.045	0.085	0.984	0.734	0.061	0.087	0.966	0.435	-0.095	0.107	0.165	0.247	0	0.149	0.387	0.19	-0.067	0.236	0.016	0.013	-0.069	0.126	0.251	0.291	-0.103	-0.015	0.832
betaine	AA	HILIC-pos	-0.111	-0.077	0.997	0.132	-0.025	-0.167	0.974	0.032	0.062	-0.088	0.995	0.958	0.02	-0.074	0.83	0.61	0.021	-0.012	0.99	0.99	0.032	-0.108	0.976	0.631	0.011	-0.093	0.856	0.52	0.026	-0.09	0.417	0.456	0.031	-0.065	0.678	0.713	0.013	-0.089	0.641	0.746	-0.012	-0.096	0.746	0.59	-0.06	-0.127	0.899
C-glycosyltryptophan	AA	HILIC-pos	-0.01	-0.067	0.997	0.623	-0.07	-0.111	0.974	0.136	-0.02	-0.036	0.995	0.958	-0.046	-0.073	0.948	0.548	0.01	-0.075	0.99	0.877	0.032	-0.132	0.976	0.573	-0.076	-0.113	0.966	0.264	-0.04	-0.096	0.759	0.427	-0.049	-0.01	0.894	0.845	-0.073	-0.033	0.88	0.807	-0.142	-0.078	0.846	0.286	-0.13	-0.103	0.957
2-aminoheptanoic acid	AA	HILIC-pos	0.072	0.066	1	0.405	0.026	-0.014	0.974	0.914	-0.013	-0.049	0.995	0.958	-0.097	0.012	0.752	0.46	0.008	0.072	0.99	0.877	0.073	0.004	0.984	0.842	-0.038	-0.006	0.966	0.898	-0.062	-0.041	0.813	0.526	0.007	0.082	0.791	0.652	-0.061	0.11	0.309	0.46	-0.016	0.14	0.401	0.276	0.086	0.227	0.719
citrulline	AA	HILIC-pos	0	-0.068	0.997	0.606	0.024	-0.094	0.974	0.298	0.053	-0.064	0.995	0.958	0.023	-0.092	0.771	0.46	-0.027	0.059	0.99	0.933	0.037	-0.021	0.984	0.948	-0.035	-0.032	0.985	0.857	-0.077	-0.028	0.663	0.495	-0.004	-0.077	0.799	0.694	-0.022	-0.067	0.907	0.81	-0.04	-0.17	0.52	0.152	-0.199	-0.13	0.896
creatine	AA	HILIC-pos	-0.013	0.015	0.997	0.962	-0.012	-0.076	0.974	0.505	-0.015	-0.012	0.995	0.993	-0.026	-0.057	0.948	0.748	-0.001	0.02	0.99	0.995	-0.033	-0.094	0.984	0.713	-0.019	-0.041	0.966	0.874	-0.01	-0.087	0.59	0.533	0.045	-0.113	0.286	0.381	0.012	-0.052	0.83	0.933	-0.04	-0.083	0.924	0.648	-0.236	-0.181	0.943
creatinine	AA	HILIC-pos	-0.046	-0.093	0.997	0.273	-0.073	-0.11	0.974	0.113	0.039	0.003	0.995	0.958	-0.063	-0.05	0.948	0.56	-0.04	0.013	0.99	0.988	-0.024	-0.088	0.984	0.734	-0.057	-0.059	0.996	0.618	-0.052	-0.071	0.958	0.48	0.013	-0.082	0.688	0.67	0.015	-0.147	0.341	0.362	0.004	-0.105	0.64	0.491	-0.108	-0.196	0.87
cystine	AA	HILIC-pos	0.018	-0.059	0.997	0.645	0.003	-0.052	0.974	0.697	0.001	0.002	0.998	0.999	-0.013	-0.062	0.948	0.695	0.012	-0.042	0.99	0.965	-0.081	-0.062	0.984	0.713	0.011	0	0.979	0.982	0.027	-0.053	0.534	0.657	-0.047	-0.037	0.97	0.781	-0.034	-0.126	0.727	0.265	-0.078	-0.059	0.989	0.564	-0.061	-0.084	0.957
2-aminoisobutyric acid	AA	HILIC-pos	0.02	0.013	0.997	0.952	-0.025	-0.027	0.99	0.87	0.026	0.006	0.995	0.986	-0.067	-0.113	0.948	0.282	-0.044	-0.013	0.99	0.965	-0.08	-0.119	0.984	0.573	-0.066	-0.069	0.993	0.511	-0.058	-0.023	0.759	0.619	0.03	-0.101	0.462	0.542	-0.007	-0.124	0.574	0.508	0.028	-0.137	0.394	0.317	-0.09	-0.036	0.943
dimethylglycine	AA	HILIC-pos	-0.044	-0.019	0.997	0.815	0.025	-0.086	0.974	0.394	0.072	-0.077	0.995	0.958	-0.019	-0.055	0.948	0.761	0.037	0.098	0.99	0.804	0.064	-0.037	0.984	0.824	0.074	0.045	0.966	0.544	0.107	0.002	0.391	0.292	0.102	0.002	0.565	0.387	0.079	-0.044	0.478	0.681	0.051	-0.015	0.826	0.843	0.053	-0.068	0.774
DMGV	AA	HILIC-pos	0.052	0.003	0.997	0.821	-0.007	-0.074	0.974	0.506	-0.024	0.008	0.995	0.986	0.004	-0.032	0.948	0.898	0.152	0.034	0.99	0.756	0.118	-0.073	0.976	0.573	0.07	-0.016	0.884	0.739	0.042	-0.071	0.417	0.526	0.071	0.109	0.949	0.375	-0.011	0.026	0.913	0.988	-0.046	0.024	0.784	0.855	0.038	-0.027	0.896
GABA	AA	HILIC-pos	0.005	-0.029	0.997	0.94	0.007	-0.054	0.974	0.703	-0.038	-0.007	0.995	0.958	-0.104	-0.144	0.948	0.095	-0.084	-0.084	0.997	0.767	-0.113	-0.143	0.984	0.56	-0.051	-0.058	0.985	0.677	-0.102	-0.058	0.66	0.304	-0.008	-0.049	0.918	0.839	0.012	-0.128	0.422	0.433	0.01	-0.135	0.454	0.321	-0.104	-0.154	0.943
gabapentin	AA	HILIC-pos	0.126	0.01	0.997	0.663	0.043	-0.045	0.974	0.849	0.062	-0.13	0.995	0.958	-0.241	0.117	0.285	0.107	-0.225	-0.101	0.99	0.666	-0.234	-0.201	0.984	0.556	-0.045	-0.076	0.966	0.791	0.053	-0.026	0.661	0.804	0.075	-0.204	0.179	0.173	-0.082	-0.085	0.989	0.794	-0.107	-0.062	0.969	0.7	-0.013	-0.005	0.993
glutamate	AA	HILIC-pos	-0.074	-0.14	0.997	0.04	-0.01	-0.034	0.986	0.869	0.045	-0.033	0.995	0.958	-0.029	-0.015	0.958	0.899	-0.068	0.022	0.99	0.912	-0.006	-0.004	0.994	0.998	-0.051	-0.05	0.989	0.733	-0.112	0.043	0.262	0.292	-0.024	0.001	0.943	0.952	-0.147	0.099	0.053	0.138	-0.097	-0.063	0.958	0.487	-0.289	-0.184	0.805
glutamine	AA	HILIC-pos	0.042	-0.043	0.997	0.72	-0.035	-0.128	0.974	0.106	-0.034	-0.077	0.995	0.958	-0.003	-0.179	0.489	0.086	0.049	-0.108	0.99	0.756	0.037	-0.123	0.976	0.615	0.019	-0.088	0.856	0.551	0.127	-0.095	0.165	0.227	0.095	-0.064	0.263	0.391	0.158	-0.181	0.006	0.016	0.101	-0.118	0.197	0.239	0.048	-0.081	0.702
glycine	AA	HILIC-pos	0.034	0.011	0.997	0.934	0.003	-0.111	0.974	0.178	0.02	-0.02	0.995	0.986	0.013	-0.061	0.948	0.701	0.038	-0.019	0.99	0.988	-0.003	-0.04	0.984	0.948	-0.034	-0.051	0.972	0.791	-0.084	0.002	0.482	0.456	-0.013	-0.026	0.983	0.943	0.006	-0.01	0.96	1	-0.084	0.025	0.666	0.7	-0.205	-0.075	0.757
guanidinoacetic acid	AA	HILIC-pos	-0.005	-0.12	0.997	0.15	0.027	-0.069	0.974	0.464	-0.021	-0.016	0.995	0.986	-0.037	-0.01	0.948	0.879	0.032	-0.057	0.99	0.933	-0.046	-0.014	0.984	0.942	-0.046	-0.039	0.979	0.784	-0.034	-0.038	0.989	0.737	0.026	-0.088	0.565	0.614	-0.005	-0.091	0.76	0.736	0.021	-0.132	0.447	0.309	-0.069	-0.196	0.745
2-aminooctanoate	AA	HILIC-pos	0.037	0.053	0.997	0.623	-0.014	-0.046	0.974	0.748	0.064	-0.071	0.995	0.958	0.012	-0.079	0.83	0.555	0.104	0.06	0.99	0.779	-0.002	-0.042	0.984	0.948	-0.041	0.083	0.856	0.521	-0.103	0.084	0.199	0.283	-0.074	0.133	0.142	0.19	-0.044	0.097	0.422	0.593	-0.054	0.113	0.366	0.353	-0.003	0.129	0.757
hippurate	AA	HILIC-pos	-0.079	0.006	0.997	0.606	-0.1	-0.025	0.974	0.367	0.002	0.094	0.995	0.958	0.001	0.023	0.948	0.947	0.024	0.101	0.99	0.804	0.015	0.073	0.984	0.824	0.047	0.082	0.966	0.521	0.063	0.084	0.958	0.394	-0.034	0.049	0.76	0.797	-0.02	0.059	0.786	0.899	0.033	0.067	0.949	0.734	0.004	-0.104	0.805
histidine	AA	HILIC-pos	-0.072	-0.084	0.997	0.252	-0.043	-0.08	0.974	0.314	-0.03	-0.113	0.995	0.958	0.008	-0.103	0.825	0.407	0.018	0.086	0.99	0.811	-0.031	-0.062	0.984	0.834	0.045	-0.057	0.856	0.641	-0.039	-0.035	0.953	0.736	0.013	-0.02	0.925	0.952	0.019	-0.077	0.707	0.787	0.033	-0.055	0.708	0.779	0.002	-0.099	0.811
homoarginine	AA	HILIC-pos	-0.017	0.018	0.997	0.952	-0.045	-0.072	0.974	0.424	0.028	-0.032	0.995	0.958	0.046	-0.066	0.794	0.58	0.114	0.025	0.99	0.784	-0.045	-0.121	0.984	0.619	0.015	-0.019	0.966	0.963	-0.019	-0.05	0.869	0.742	0.073	-0.038	0.565	0.651	0.134	-0.026	0.323	0.449	0.001	-0.096	0.706	0.569	0.017	-0.059	0.87
homocitrulline	AA	HILIC-pos	-0.02	-0.03	0.997	0.895	0.008	-0.065	0.974	0.571	0.058	0.013	0.995	0.958	-0.083	-0.059	0.948	0.469	0.041	-0.044	0.99	0.933	-0.057	-0.264	0.976	0.187	-0.043	0.005	0.966	0.891	-0.088	-0.025	0.587	0.454	-0.034	0.072	0.617	0.67	-0.032	-0.07	0.931	0.794	-0.041	0.086	0.565	0.579	-0.045	-0.122	0.87
hydroxyproline	AA	HILIC-pos	-0.043	-0.042	0.997	0.72	-0.036	-0.093	0.974	0.302	0.037	-0.042	0.995	0.958	-0.066	0.004	0.913	0.694	-0.017	-0.036	0.99	0.988	-0.009	-0.035	0.984	0.956	-0.06	-0.075	0.979	0.551	-0.069	-0.045	0.81	0.519	0.001	-0.042	0.896	0.899	-0.045	-0.049	0.999	0.864	-0.082	-0.081	0.995	0.496	-0.208	-0.164	0.945
hypotaurine	AA	HILIC-pos	-0.025	-0.002	0.997	0.958	-0.014	0.01	0.986	0.971	-0.054	0.037	0.995	0.958	0.002	-0.04	0.948	0.852	-0.007	-0.007	0.997	0.997	0.074	-0.052	0.976	0.743	-0.041	-0.004	0.966	0.898	-0.092	0.014	0.391	0.418	-0.02	0.043	0.84	0.839	-0.096	0.096	0.241	0.449	-0.116	0.054	0.401	0.475	-0.334	-0.113	0.505
1,7-dimethyluric acid	Nucleotide	HILIC-pos	0.037	-0.067	0.997	0.581	-0.021	-0.048	0.975	0.763	0.126	0.042	0.995	0.958	0.049	0.053	0.997	0.693	0.198	0.155	0.99	0.641	0.118	0.023	0.984	0.673	0.07	0.085	0.979	0.472	0.135	0.058	0.487	0.247	0.17	0.14	0.884	0.021	0.172	0.124	0.836	0.116	0.175	0.162	0.995	0.097	0.078	0.182	0.822
inosine	Nucleotide	HILIC-pos	-0.008	-0.002	0.997	0.991	-0.085	-0.087	0.988	0.183	0.001	-0.034	0.995	0.963	-0.048	-0.146	0.83	0.169	-0.058	-0.109	0.99	0.756	-0.118	-0.069	0.984	0.605	-0.102	-0.088	0.966	0.221	-0.124	-0.089	0.681	0.231	-0.064	-0.082	0.987	0.5	-0.006	-0.146	0.447	0.379	-0.133	-0.1	0.969	0.248	-0.146	-0.175	0.957
N2,N2-dimethylguanosine	Nucleotide	HILIC-pos	-0.039	-0.047	0.997	0.691	-0.036	-0.115	0.974	0.166	0.052	-0.048	0.995	0.958	-0.06	-0.04	0.948	0.64	-0.048	0.011	0.99	0.97	0.056	-0.047	0.984	0.831	-0.027	-0.041	0.979	0.848	-0.061	-0.025	0.759	0.609	-0.011	-0.02	0.987	0.961	0.002	-0.025	0.937	0.989	0.006	-0.105	0.64	0.502	-0.099	-0.089	0.987
N4-acetylcytidine	Nucleotide	HILIC-pos	-0.027	-0.08	0.997	0.466	-0.093	-0.121	0.974	0.069	0.035	0.004	0.995	0.958	-0.093	-0.103	0.999	0.226	-0.035	0.007	0.99	0.988	-0.005	-0.104	0.984	0.699	0.002	-0.023	0.966	0.964	-0.003	-0.035	0.834	0.891	0.058	-0.008	0.799	0.785	0.062	-0.056	0.528	0.761	0.041	0.044	0.995	0.82	-0.032	-0.103	0.896
N-carbamoyl-beta-alanine	Nucleotide	HILIC-pos	0.035	0.044	0.997	0.72	-0.037	-0.11	0.974	0.168	0.047	-0.013	0.995	0.958	0.033	-0.04	0.946	0.791	0.168	-0.017	0.99	0.75	0.145	-0.04	0.976	0.569	0.088	-0.031	0.856	0.551	0.051	-0.005	0.641	0.711	0.119	0.155	0.97	0.031	0.113	0.157	0.935	0.116	0.115	0.133	0.983	0.18	0.056	0.141	0.87
proline-betaine	Nucleotide	HILIC-pos	-0.089	-0.014	0.997	0.534	0.006	-0.052	0.974	0.682	0.12	0.058	0.995	0.958	0.034	-0.044	0.915	0.764	-0.018	0.048	0.99	0.965	0.085	-0.066	0.976	0.675	0.026	-0.057	0.884	0.744	0.084	-0.051	0.338	0.395	0.043	-0.107	0.387	0.448	-0.109	-0.124	0.992	0.233	-0.046	-0.076	0.962	0.626	-0.025	0.034	0.943
pseudouridine	Nucleotide	HILIC-pos	-0.059	-0.049	0.997	0.577	-0.089	-0.142	0.974	0.042	0.037	-0.006	0.995	0.958	-0.07	-0.07	0.988	0.46	-0.032	0.007	0.99	0.988	0.001	-0.103	0.984	0.675	-0.022	-0.06	0.966	0.759	0.012	-0.062	0.59	0.663	0.034	-0.015	0.883	0.899	0.026	-0.042	0.821	0.948	0.003	0.008	0.995	0.991	-0.103	-0.093	0.987
ribothymidine	Nucleotide	HILIC-pos	-0.067	0.027	0.997	0.623	-0.024	-0.054	0.974	0.656	0.026	0.004	0.995	0.986	-0.032	-0.061	0.948	0.666	0.035	-0.025	0.99	0.978	-0.021	-0.154	0.976	0.56	-0.037	-0.116	0.884	0.299	0.013	-0.071	0.53	0.595	-0.008	-0.072	0.859	0.713	-0.067	-0.12	0.888	0.433	-0.176	-0.033	0.475	0.239	-0.242	-0.057	0.6
urate	Nucleotide	HILIC-pos	-0.031	-0.031	0.997	0.841	-0.08	-0.087	0.988	0.191	-0.049	0.011	0.995	0.958	-0.111	-0.056	0.948	0.324	-0.085	0.025	0.99	0.855	-0.032	0.001	0.984	0.965	-0.052	-0.032	0.966	0.791	-0.019	-0.02	0.989	0.919	0.009	0.019	0.987	0.966	0.003	-0.08	0.76	0.794	-0.053	0.037	0.707	0.801	-0.119	-0.031	0.853
xanthine	Nucleotide	HILIC-pos	-0.124	-0.029	0.997	0.245	-0.074	-0.053	0.988	0.415	-0.032	-0.05	0.995	0.958	-0.024	-0.114	0.897	0.389	0.009	-0.006	0.99	0.997	-0.03	-0.053	0.984	0.88	-0.023	-0.07	0.966	0.7	-0.1	-0.041	0.59	0.337	-0.061	-0.143	0.83	0.202	-0.102	-0.018	0.729	0.676	-0.134	-0.065	0.832	0.335	-0.236	-0.164	0.907
xanthosine	Nucleotide	HILIC-pos	-0.07	0.008	0.997	0.675	-0.08	-0.005	0.974	0.569	-0.021	-0.018	0.995	0.986	0.096	-0.114	0.353	0.227	-0.015	-0.024	0.997	0.988	0.006	0.032	0.984	0.965	0.006	-0.028	0.966	0.947	-0.195	-0.044	0.259	0.153	-0.08	-0.069	0.956	0.5	-0.096	0.059	0.38	0.584	-0.223	-0.002	0.197	0.107	-0.219	-0.05	0.658
1-methyladenosine	Nucleotide	HILIC-pos	-0.07	-0.073	0.997	0.344	-0.058	-0.192	0.974	0.015	-0.05	-0.077	0.995	0.958	-0.094	-0.089	0.975	0.312	-0.054	-0.085	0.99	0.804	-0.012	-0.11	0.984	0.642	-0.091	-0.1	0.985	0.264	-0.024	-0.139	0.446	0.292	0.001	-0.096	0.698	0.614	0.008	-0.163	0.319	0.233	-0.068	-0.153	0.707	0.215	-0.118	-0.156	0.949
5-acetylamino-6-amino-3-methyluracil	Nucleotide	HILIC-pos	0.077	-0.047	0.997	0.517	0.025	-0.065	0.974	0.598	0.134	-0.006	0.995	0.958	0.045	0.012	0.948	0.853	0.143	0.126	0.99	0.666	0.111	0	0.984	0.713	0.093	0.069	0.966	0.467	0.145	0.036	0.391	0.252	0.113	0.171	0.925	0.065	0.14	0.087	0.838	0.397	0.065	0.162	0.706	0.239	0.061	0.175	0.805
6,8-dihydroxypurine	Nucleotide	HILIC-pos	-0.075	0.002	0.997	0.623	-0.074	-0.016	0.974	0.592	-0.01	-0.026	0.995	0.986	0.095	-0.113	0.353	0.231	-0.011	-0.035	0.99	0.988	0.025	0.007	0.984	0.975	0.02	-0.041	0.934	0.869	-0.172	-0.054	0.34	0.185	-0.067	-0.068	0.987	0.604	-0.092	0.06	0.403	0.615	-0.207	-0.005	0.269	0.153	-0.209	-0.061	0.724
7-methylguanine	Nucleotide	HILIC-pos	-0.068	-0.05	0.997	0.517	-0.036	-0.138	0.974	0.079	0.078	-0.021	0.995	0.958	-0.02	-0.05	0.948	0.769	0.032	-0.022	0.99	0.988	0.107	-0.116	0.77	0.56	0	-0.079	0.884	0.637	-0.019	-0.065	0.795	0.657	0.032	-0.09	0.552	0.617	0.039	-0.107	0.422	0.599	-0.007	-0.133	0.543	0.335	-0.108	-0.171	0.907
1-methylguanine	Nucleotide	HILIC-pos	-0.032	-0.004	0.997	0.944	-0.049	-0.106	0.974	0.198	-0.008	-0.004	0.995	0.998	-0.056	-0.026	0.948	0.746	0.014	0.013	0.997	0.995	0.008	-0.049	0.984	0.926	-0.014	-0.012	0.989	0.977	-0.016	0	0.92	0.968	0.031	0.084	0.894	0.657	0.015	-0.033	0.867	0.974	-0.007	0.015	0.983	0.977	0.01	-0.037	0.943
adenosine	Nucleotide	HILIC-pos	-0.02	-0.038	0.997	0.826	0.086	-0.088	0.974	0.171	0.035	-0.02	0.995	0.958	0.039	-0.003	0.948	0.879	0.057	-0.086	0.99	0.804	0.061	-0.062	0.976	0.753	-0.054	-0.047	0.979	0.733	-0.011	-0.103	0.533	0.427	0.046	-0.066	0.582	0.668	0.042	-0.069	0.589	0.754	0.045	-0.034	0.756	0.854	0.044	-0.064	0.805
allantoin	Nucleotide	HILIC-pos	-0.077	-0.036	0.997	0.549	-0.092	-0.093	0.988	0.154	-0.01	0	0.995	0.998	-0.044	-0.049	0.999	0.693	-0.091	-0.015	0.99	0.855	-0.054	-0.07	0.994	0.754	-0.029	-0.111	0.884	0.333	0.024	-0.114	0.36	0.316	-0.013	-0.006	0.987	0.981	-0.061	0.013	0.786	0.899	-0.161	-0.005	0.447	0.309	-0.06	0.05	0.805
1-methylguanosine	Nucleotide	HILIC-pos	-0.083	-0.032	0.997	0.508	-0.088	-0.147	0.974	0.042	-0.031	-0.056	0.995	0.958	-0.075	-0.108	0.948	0.279	-0.084	-0.062	0.99	0.804	-0.004	-0.074	0.984	0.824	-0.066	-0.078	0.979	0.467	-0.102	-0.073	0.753	0.292	-0.061	-0.053	0.97	0.668	-0.071	-0.056	0.939	0.736	-0.161	-0.016	0.463	0.278	-0.214	-0.066	0.7
caffeine	Nucleotide	HILIC-pos	0.082	0.016	0.997	0.581	0.065	0.052	0.988	0.506	0.164	0.056	0.995	0.958	0.067	0.078	0.994	0.46	0.185	0.085	0.99	0.666	0.17	0.046	0.976	0.56	0.085	0.059	0.966	0.507	0.063	0.113	0.81	0.292	0.131	0.122	0.943	0.086	0.186	0.116	0.76	0.109	0.073	0.155	0.724	0.185	-0.087	0.133	0.505
cytosine	Nucleotide	HILIC-pos	0.068	0.022	0.997	0.623	0.038	-0.146	0.974	0.056	0.003	-0.014	0.995	0.994	-0.024	-0.028	0.994	0.875	0.002	-0.007	0.997	0.997	0.028	-0.045	0.984	0.925	-0.009	-0.061	0.966	0.767	-0.011	-0.05	0.81	0.758	-0.006	0.024	0.943	0.955	-0.101	0.093	0.206	0.41	-0.063	-0.056	0.995	0.699	0.008	-0.082	0.853
guanine	Nucleotide	HILIC-pos	0.013	0.068	0.997	0.599	-0.056	-0.128	0.974	0.095	-0.016	-0.123	0.995	0.958	-0.07	-0.155	0.931	0.111	-0.073	-0.147	0.99	0.666	-0.025	-0.155	0.976	0.56	-0.049	-0.106	0.966	0.333	0.039	-0.125	0.268	0.292	-0.012	-0.07	0.884	0.734	-0.058	-0.088	0.939	0.636	-0.157	0	0.454	0.355	-0.18	-0.025	0.67
hypoxanthine	Nucleotide	HILIC-pos	-0.048	-0.028	0.997	0.736	-0.106	-0.111	0.988	0.069	0.006	-0.043	0.995	0.958	0.002	-0.157	0.601	0.161	-0.061	-0.058	0.997	0.855	-0.08	-0.049	0.984	0.743	-0.065	-0.097	0.966	0.333	-0.161	-0.055	0.38	0.213	-0.067	-0.081	0.987	0.5	-0.016	-0.025	0.989	0.988	-0.147	-0.101	0.924	0.215	-0.248	-0.198	0.943
C2 carnitine	AC	HILIC-pos	-0.073	-0.081	0.997	0.269	-0.054	-0.138	0.974	0.069	-0.038	-0.064	0.995	0.958	-0.1	-0.113	0.994	0.189	-0.058	-0.012	0.99	0.952	-0.061	-0.138	0.984	0.567	-0.036	-0.071	0.966	0.628	-0.06	-0.113	0.773	0.304	-0.004	-0.081	0.785	0.683	-0.04	-0.129	0.753	0.447	-0.059	-0.122	0.826	0.353	-0.205	-0.24	0.956
C3 carnitine	AC	HILIC-pos	-0.035	-0.06	0.997	0.623	-0.018	-0.114	0.974	0.191	-0.011	-0.044	0.995	0.958	-0.03	-0.091	0.948	0.49	-0.009	0.006	0.99	0.997	-0.001	-0.066	0.984	0.842	-0.03	0.001	0.966	0.945	-0.056	-0.058	0.966	0.539	-0.004	-0.062	0.865	0.785	-0.035	-0.044	0.989	0.927	-0.027	-0.144	0.602	0.304	-0.131	-0.176	0.943
C3-DC-CH3 carnitine	AC	HILIC-pos	-0.061	-0.072	0.997	0.434	-0.006	-0.101	0.974	0.249	0.007	-0.055	0.995	0.958	-0.012	-0.066	0.948	0.699	0.118	0.084	0.99	0.756	0.034	-0.082	0.984	0.74	0.065	-0.036	0.863	0.733	0.059	-0.004	0.59	0.657	0.084	-0.059	0.368	0.5	0.049	0.027	0.937	0.927	0.1	-0.03	0.565	0.626	-0.043	-0.128	0.87
C4 carnitine	AC	HILIC-pos	-0.014	-0.056	0.997	0.71	-0.057	-0.151	0.974	0.052	-0.015	-0.032	0.995	0.963	-0.069	-0.084	0.987	0.432	-0.027	0.001	0.99	0.988	0.01	-0.116	0.976	0.631	-0.017	-0.04	0.966	0.891	-0.001	-0.111	0.435	0.401	0.039	-0.074	0.565	0.651	-0.015	-0.133	0.554	0.463	-0.059	-0.076	0.989	0.627	-0.082	-0.152	0.879
C4-OH carnitine	AC	HILIC-pos	-0.056	-0.073	0.997	0.418	-0.014	-0.005	0.988	0.973	-0.063	-0.007	0.995	0.958	-0.125	-0.118	0.948	0.105	-0.052	0.008	0.99	0.957	-0.062	-0.077	0.994	0.715	-0.012	-0.064	0.966	0.756	-0.077	-0.047	0.77	0.435	-0.05	-0.058	0.994	0.69	0.022	-0.051	0.786	0.927	-0.005	-0.04	0.94	0.908	-0.186	-0.104	0.87
C5 carnitine	AC	HILIC-pos	-0.021	-0.11	0.997	0.258	-0.005	-0.141	0.974	0.098	0.021	-0.067	0.995	0.958	0.037	-0.057	0.83	0.681	0.097	0.027	0.99	0.81	0.025	-0.028	0.984	0.955	-0.033	-0.013	0.966	0.933	-0.039	-0.016	0.848	0.802	0.027	0.005	0.949	0.934	-0.036	0.013	0.862	0.964	0.005	-0.068	0.784	0.779	-0.147	-0.177	0.957
C5-DC carnitine	AC	HILIC-pos	-0.053	-0.092	0.997	0.268	-0.042	-0.131	0.974	0.108	-0.025	-0.029	0.995	0.958	-0.084	-0.134	0.948	0.18	-0.098	-0.007	0.99	0.82	-0.052	-0.151	0.984	0.56	-0.034	-0.061	0.966	0.733	-0.028	-0.095	0.672	0.456	-0.008	-0.078	0.838	0.713	-0.064	-0.055	0.964	0.788	-0.129	-0.032	0.707	0.47	-0.096	-0.122	0.957
C6 carnitine	AC	HILIC-pos	0.013	-0.082	0.997	0.487	-0.047	-0.128	0.974	0.129	-0.051	-0.037	0.995	0.958	-0.087	-0.108	0.983	0.287	0.006	0.006	0.997	0.997	-0.056	-0.102	0.984	0.673	-0.024	0.02	0.966	0.943	0.028	-0.088	0.401	0.456	0.013	-0.014	0.943	0.966	0.006	-0.067	0.786	0.85	-0.025	0.036	0.84	0.884	-0.111	-0.003	0.793
C7 carnitine	AC	HILIC-pos	0.089	-0.011	0.997	0.522	-0.079	-0.063	0.988	0.317	-0.008	-0.021	0.995	0.992	-0.095	-0.005	0.83	0.506	-0.029	-0.013	0.99	0.988	-0.054	0.023	0.984	0.894	-0.017	-0.003	0.972	0.977	0.075	-0.065	0.323	0.388	0.09	0.081	0.956	0.376	0.021	-0.013	0.919	0.989	0.063	0.06	0.996	0.628	-0.045	0.056	0.805
C8 carnitine	AC	HILIC-pos	-0.03	-0.158	0.997	0.028	-0.022	-0.112	0.974	0.203	-0.017	-0.028	0.995	0.975	-0.095	-0.158	0.948	0.095	-0.071	0.038	0.99	0.867	-0.037	-0.144	0.984	0.573	0.024	-0.001	0.966	0.963	0.01	-0.08	0.507	0.542	0.051	-0.077	0.445	0.596	0.03	-0.083	0.575	0.736	0.066	-0.048	0.639	0.703	-0.007	-0.105	0.81
C10 carnitine	AC	HILIC-pos	-0.051	-0.157	0.997	0.023	-0.05	-0.131	0.974	0.093	0.042	-0.034	0.995	0.958	-0.09	-0.14	0.948	0.128	-0.087	-0.001	0.99	0.845	-0.044	-0.13	0.984	0.619	0.006	-0.015	0.966	0.977	-0.001	-0.071	0.617	0.621	0.013	-0.075	0.744	0.713	-0.002	-0.132	0.518	0.457	0	-0.04	0.924	0.906	-0.111	-0.127	0.983
C12 carnitine	AC	HILIC-pos	-0.105	-0.159	0.997	0.006	-0.086	-0.135	0.974	0.054	0.002	-0.028	0.995	0.986	-0.117	-0.15	0.948	0.085	-0.115	-0.036	0.99	0.779	-0.018	-0.119	0.984	0.656	-0.001	-0.024	0.966	0.961	-0.036	-0.038	0.982	0.73	-0.005	-0.065	0.86	0.78	0.009	-0.106	0.574	0.631	-0.018	-0.016	0.995	0.96	-0.143	-0.115	0.957
C12:1 carnitine	AC	HILIC-pos	-0.109	-0.164	0.997	0.005	-0.124	-0.118	0.995	0.045	-0.026	-0.021	0.995	0.97	-0.143	-0.156	0.994	0.058	-0.137	-0.024	0.99	0.756	-0.09	-0.089	0.994	0.631	-0.04	-0.037	0.985	0.809	-0.047	-0.034	0.893	0.657	-0.01	-0.057	0.894	0.805	-0.009	-0.132	0.55	0.463	0.001	-0.024	0.983	0.949	-0.151	-0.103	0.943
C14 carnitine	AC	HILIC-pos	-0.059	-0.109	0.997	0.134	-0.049	-0.099	0.974	0.203	0.034	-0.024	0.995	0.958	-0.074	-0.096	0.974	0.361	-0.074	-0.016	0.99	0.923	0.036	-0.102	0.976	0.675	0.033	-0.032	0.903	0.862	-0.023	-0.032	0.982	0.854	0.02	-0.036	0.86	0.887	0.008	-0.034	0.904	0.974	-0.017	0.023	0.924	0.94	-0.154	-0.1	0.943
C14:1 carnitine	AC	HILIC-pos	-0.078	-0.143	0.997	0.028	-0.073	-0.117	0.974	0.112	0.012	-0.035	0.995	0.958	-0.098	-0.153	0.948	0.095	-0.103	-0.028	0.99	0.804	-0.014	-0.128	0.984	0.631	-0.001	-0.029	0.966	0.945	-0.047	-0.027	0.857	0.699	0.002	-0.044	0.894	0.887	-0.005	-0.042	0.915	0.974	-0.024	0.035	0.846	0.904	-0.205	-0.051	0.675
C14:2 carnitine	AC	HILIC-pos	-0.097	-0.173	0.997	0.005	-0.055	-0.117	0.974	0.136	0.007	-0.046	0.995	0.958	-0.125	-0.162	0.948	0.067	-0.123	-0.037	0.99	0.756	-0.036	-0.166	0.976	0.56	-0.014	-0.052	0.966	0.81	-0.075	-0.077	0.953	0.376	-0.015	-0.054	0.925	0.825	-0.006	-0.071	0.83	0.845	-0.013	-0.011	0.995	0.978	-0.164	-0.139	0.962
C16 carnitine	AC	HILIC-pos	-0.045	-0.057	0.997	0.589	-0.026	-0.089	0.974	0.314	0.052	-0.031	0.995	0.958	-0.019	-0.082	0.948	0.548	-0.021	0.028	0.99	0.988	0.062	-0.114	0.976	0.631	0.032	-0.011	0.966	0.937	-0.04	-0.022	0.874	0.773	0.022	-0.025	0.889	0.928	0.008	0	0.989	1	-0.012	0.047	0.846	0.865	-0.12	-0.003	0.805
C18 carnitine	AC	HILIC-pos	-0.089	-0.046	0.997	0.454	-0.009	-0.05	0.974	0.748	0.046	-0.019	0.995	0.958	-0.009	-0.044	0.948	0.852	0.004	0.053	0.99	0.963	0.098	-0.089	0.976	0.631	0.057	0.017	0.966	0.809	0.024	-0.006	0.819	0.93	0.07	-0.041	0.565	0.651	0.046	0.021	0.937	0.953	0.031	0.02	0.995	0.933	-0.04	-0.01	0.957
C18:1 carnitine	AC	HILIC-pos	-0.043	-0.065	0.997	0.533	-0.057	-0.063	0.988	0.438	0.055	-0.033	0.995	0.958	-0.028	-0.093	0.948	0.492	-0.076	0.05	0.99	0.818	-0.022	-0.123	0.984	0.631	0.009	0.015	0.985	0.977	-0.087	-0.003	0.477	0.438	-0.03	-0.001	0.939	0.934	-0.062	0.031	0.69	0.845	-0.087	0.116	0.244	0.309	-0.206	0.146	0.179
C18:2 carnitine	AC	HILIC-pos	-0.06	-0.088	0.997	0.268	-0.017	-0.051	0.974	0.702	0.046	-0.052	0.995	0.958	-0.063	-0.109	0.948	0.324	-0.059	-0.019	0.99	0.949	-0.023	-0.159	0.976	0.56	-0.006	-0.038	0.966	0.898	-0.089	-0.043	0.656	0.385	-0.048	0.02	0.791	0.805	-0.041	0.016	0.841	0.961	-0.062	0.086	0.454	0.515	-0.167	0.099	0.355
N1-methyl-2-pyridone-5-carboxamide	Cofactors and Vitamins	HILIC-pos	-0.096	-0.105	0.997	0.098	-0.071	-0.143	0.974	0.052	-0.012	-0.037	0.995	0.958	-0.026	-0.075	0.948	0.58	-0.035	-0.019	0.99	0.988	-0.038	-0.13	0.984	0.573	-0.018	-0.054	0.966	0.809	0.009	-0.032	0.795	0.896	0.043	0.032	0.97	0.815	0.039	0.013	0.935	0.974	0.099	0.032	0.84	0.601	0.194	0.011	0.575
niacinamide	Cofactors and Vitamins	HILIC-pos	-0.085	-0.021	0.997	0.572	-0.068	-0.099	0.974	0.198	0.009	-0.064	0.995	0.958	0.032	-0.061	0.876	0.694	0.077	0.064	0.99	0.818	0.054	-0.094	0.976	0.673	0.026	-0.018	0.966	0.943	-0.014	-0.002	0.938	0.969	0.047	-0.014	0.844	0.839	-0.014	0.132	0.438	0.508	0.005	0.018	0.995	0.973	-0.041	-0.119	0.896
NMMA	Cofactors and Vitamins	HILIC-pos	0.031	-0.012	0.997	0.934	-0.001	-0.127	0.974	0.129	0.077	-0.053	0.995	0.958	0.031	-0.087	0.752	0.49	0.081	-0.049	0.99	0.81	0.002	-0.135	0.976	0.573	0.004	-0.087	0.884	0.584	-0.02	-0.071	0.759	0.619	0.029	-0.039	0.799	0.839	0.046	-0.029	0.76	0.911	-0.07	-0.057	0.995	0.627	-0.148	-0.085	0.896
pantothenate	Cofactors and Vitamins	HILIC-pos	-0.078	0.024	0.997	0.581	-0.082	-0.089	0.988	0.216	-0.019	-0.006	0.995	0.993	-0.045	-0.087	0.948	0.497	-0.009	0.006	0.99	0.997	0.078	-0.129	0.976	0.56	-0.004	-0.023	0.966	0.964	-0.016	-0.015	0.987	0.944	-0.045	0.03	0.782	0.801	-0.038	0.104	0.461	0.615	-0.078	0.123	0.308	0.351	-0.129	-0.001	0.793
thiamine	Cofactors and Vitamins	HILIC-pos	-0.073	-0.046	0.997	0.533	-0.1	-0.097	0.991	0.133	-0.033	-0.04	0.995	0.958	-0.139	-0.068	0.897	0.227	-0.059	-0.023	0.99	0.964	-0.064	-0.091	0.984	0.675	-0.053	-0.066	0.979	0.637	-0.084	-0.051	0.767	0.445	-0.018	0.03	0.894	0.928	-0.086	0.076	0.37	0.582	-0.139	-0.04	0.707	0.43	-0.227	-0.095	0.757
trigonelline	Cofactors and Vitamins	HILIC-pos	0.021	0.009	0.997	0.958	0.044	-0.049	0.974	0.581	0.087	-0.037	0.995	0.958	0.074	-0.005	0.887	0.638	0.108	0.064	0.99	0.756	0.038	0.009	0.984	0.948	0.038	0.016	0.966	0.891	0.042	-0.002	0.721	0.773	0.008	0.085	0.785	0.652	-0.08	0.073	0.349	0.573	0.041	0.053	0.995	0.775	0.03	0.041	0.987
biliverdin	Cofactors and Vitamins	HILIC-pos	-0.03	-0.028	1	0.874	0.064	-0.099	0.974	0.198	0.093	0.014	0.995	0.958	0.081	-0.04	0.752	0.54	0.104	0.034	0.99	0.804	0.203	-0.017	0.88	0.56	0.052	0.015	0.966	0.81	0.021	0.006	0.92	0.942	0.038	0.029	0.97	0.845	0.066	-0.02	0.727	0.844	0.016	-0.05	0.832	0.855	-0.234	-0.094	0.727
1-methylnicotinamide	Cofactors and Vitamins	HILIC-pos	-0.135	-0.057	0.997	0.134	-0.09	-0.096	0.988	0.169	-0.069	-0.051	0.995	0.958	-0.056	-0.073	0.983	0.53	-0.045	-0.035	0.997	0.965	0.006	-0.057	0.984	0.871	-0.039	-0.043	0.989	0.809	-0.035	-0.064	0.893	0.623	-0.007	-0.013	0.987	0.981	-0.102	-0.093	0.939	0.447	-0.11	-0.054	0.869	0.487	-0.062	-0.111	0.943
indoleacetic acid	Indoles	HILIC-pos	0.031	0.002	0.997	0.944	-0.033	-0.101	0.974	0.196	0.085	-0.023	0.995	0.958	-0.011	-0.081	0.948	0.528	0.103	0.07	0.99	0.784	0.095	-0.056	0.976	0.673	0.079	-0.018	0.863	0.655	0.056	0.003	0.66	0.675	0.11	-0.016	0.42	0.387	0.153	-0.065	0.083	0.171	0.087	-0.088	0.326	0.394	0.038	-0.041	0.87
kynurenic acid	Indoles	HILIC-pos	-0.085	-0.064	0.997	0.304	-0.074	-0.141	0.974	0.045	-0.027	-0.055	0.995	0.958	-0.103	-0.126	0.982	0.111	-0.051	-0.057	0.997	0.901	0.033	-0.127	0.976	0.569	-0.035	-0.061	0.966	0.705	-0.048	-0.073	0.926	0.459	0.005	-0.091	0.687	0.614	0.036	-0.107	0.42	0.529	0.017	-0.083	0.704	0.626	-0.087	-0.151	0.899
5-hydroxytryptophol	Indoles	HILIC-pos	0.008	-0.083	0.997	0.461	-0.043	-0.075	0.974	0.375	0.08	0.009	0.995	0.958	-0.064	-0.047	0.948	0.585	0.015	-0.012	0.99	0.995	0.02	-0.094	0.984	0.706	-0.063	-0.088	0.966	0.426	-0.032	-0.058	0.903	0.64	0.008	-0.1	0.623	0.596	0.022	-0.125	0.396	0.449	-0.01	-0.093	0.707	0.552	-0.028	-0.16	0.727
5-methoxytryptophol	Indoles	HILIC-pos	-0.033	-0.058	0.997	0.606	0.025	0.013	0.988	0.932	0.07	-0.01	0.995	0.958	-0.041	0.025	0.948	0.826	-0.065	0.035	0.99	0.923	0.007	-0.044	0.984	0.937	-0.095	-0.049	0.966	0.453	-0.048	-0.093	0.81	0.364	-0.101	-0.12	0.987	0.127	-0.047	-0.066	0.971	0.736	-0.098	-0.106	0.995	0.27	-0.11	-0.185	0.87
7-dehydrodesmosterol	Steroid	C8-pos	-0.11	-0.033	0.997	0.284	0.001	-0.046	0.974	0.796	-0.021	0.005	0.995	0.993	-0.099	0.036	0.601	0.403	-0.09	0.025	0.99	0.804	-0.148	-0.02	0.976	0.605	-0.055	0.035	0.884	0.744	-0.053	-0.005	0.681	0.714	-0.025	-0.093	0.84	0.623	-0.001	0.045	0.875	0.971	0.034	-0.036	0.811	0.865	0.025	-0.135	0.652
21-deoxycortisol	Steroid	HILIC-pos	-0.06	-0.06	0.997	0.517	-0.104	-0.074	0.985	0.169	-0.003	-0.026	0.995	0.986	-0.058	-0.104	0.948	0.302	-0.058	-0.025	0.99	0.942	-0.049	-0.108	0.984	0.631	-0.073	-0.108	0.966	0.225	-0.048	-0.092	0.81	0.376	-0.05	-0.047	0.983	0.713	-0.1	-0.059	0.867	0.541	-0.132	0.019	0.454	0.463	-0.079	0.074	0.719
cortisol	Steroid	HILIC-pos	0.033	-0.081	0.997	0.487	-0.034	-0.049	0.988	0.665	0.003	0.01	0.995	0.998	-0.042	0.006	0.948	0.852	-0.072	0.03	0.99	0.867	-0.125	0.004	0.976	0.653	-0.102	-0.067	0.966	0.333	-0.165	-0.059	0.368	0.187	-0.143	0.032	0.183	0.158	-0.179	0.025	0.122	0.184	-0.198	0.017	0.197	0.185	-0.357	-0.027	0.143
cortisone	Steroid	HILIC-pos	0.017	-0.068	0.997	0.608	-0.072	-0.034	0.974	0.516	0.009	0.029	0.995	0.975	-0.131	0.035	0.421	0.225	-0.087	-0.034	0.99	0.804	-0.136	-0.068	0.984	0.56	-0.11	-0.095	0.966	0.151	-0.042	-0.13	0.533	0.283	-0.039	0.023	0.83	0.839	-0.024	-0.099	0.786	0.582	-0.055	0.012	0.822	0.855	-0.213	0.015	0.372
phosphocholine	QA	HILIC-pos	-0.023	-0.088	0.997	0.448	-0.019	-0.125	0.974	0.139	0.024	-0.049	0.995	0.958	0.084	-0.089	0.513	0.383	0.204	-0.021	0.99	0.666	0.094	-0.036	0.976	0.729	-0.002	-0.02	0.966	0.975	-0.057	0.012	0.578	0.642	-0.013	-0.092	0.799	0.651	-0.029	0.125	0.422	0.553	-0.042	-0.038	0.995	0.858	-0.212	-0.248	0.957
carnitine	QA	HILIC-pos	-0.035	-0.074	0.997	0.508	-0.04	-0.143	0.974	0.067	0.038	-0.048	0.995	0.958	-0.044	-0.104	0.948	0.392	-0.018	0.035	0.99	0.978	-0.06	-0.127	0.984	0.573	-0.023	-0.034	0.979	0.891	0.001	-0.069	0.617	0.642	0.049	-0.075	0.461	0.614	0.013	-0.154	0.323	0.32	-0.033	-0.142	0.64	0.297	-0.114	-0.207	0.811
choline	QA	HILIC-pos	-0.082	-0.086	0.997	0.227	-0.053	-0.175	0.974	0.022	0.014	-0.101	0.995	0.958	0.004	-0.101	0.825	0.448	0.024	-0.015	0.99	0.988	0.014	-0.112	0.976	0.631	-0.007	-0.048	0.966	0.848	-0.024	-0.045	0.928	0.758	0	-0.073	0.793	0.721	-0.011	-0.011	0.999	0.995	-0.077	-0.043	0.963	0.7	-0.103	-0.143	0.949
3-methoxyanthranilate	Aminobenzoic	HILIC-pos	0.06	-0.027	0.997	0.666	-0.032	-0.064	0.974	0.498	0.031	-0.081	0.995	0.958	-0.042	-0.099	0.948	0.389	0.081	0.01	0.99	0.887	0.154	-0.099	0.747	0.56	-0.04	-0.018	0.966	0.88	-0.114	-0.061	0.59	0.292	-0.069	-0.086	0.987	0.5	-0.051	-0.063	0.989	0.794	-0.071	0.027	0.704	0.76	-0.181	-0.089	0.87
anthranilic acid	Aminobenzoic	HILIC-pos	-0.075	-0.12	0.997	0.086	-0.089	-0.171	0.974	0.016	-0.062	-0.031	0.995	0.958	-0.12	-0.1	0.948	0.169	-0.079	-0.017	0.99	0.912	-0.007	-0.09	0.984	0.703	-0.075	-0.04	0.966	0.618	-0.105	-0.039	0.533	0.316	-0.028	-0.091	0.86	0.614	-0.021	-0.058	0.928	0.893	0	-0.036	0.94	0.928	-0.059	-0.165	0.805
glycocholate	Bile Acids	HILIC-pos	0.061	-0.005	0.997	0.733	0.028	-0.121	0.974	0.129	0.054	-0.045	0.995	0.958	-0.063	-0.045	0.948	0.638	-0.013	-0.023	0.997	0.988	-0.035	-0.014	0.984	0.962	-0.084	-0.057	0.966	0.511	-0.027	-0.01	0.899	0.919	-0.01	0.037	0.894	0.909	-0.051	0.014	0.83	0.95	-0.043	-0.087	0.911	0.552	-0.027	-0.041	0.987
glycodeoxycholate/glycochenodeoxycholate	Bile Acids	HILIC-pos	-0.029	0.009	0.997	0.944	0.02	-0.065	0.974	0.506	0.066	-0.048	0.995	0.958	0.033	0.038	0.994	0.796	-0.012	0.076	0.99	0.889	0.008	0.086	0.984	0.713	-0.033	0.026	0.938	0.891	0.046	0.066	0.953	0.526	0.017	0.049	0.943	0.827	-0.032	0.095	0.523	0.631	0.009	0.006	0.995	0.991	-0.027	0.037	0.907
putrescine	Polyamines	HILIC-pos	0.052	0.092	0.997	0.301	-0.066	-0.094	0.974	0.2	-0.028	-0.065	0.995	0.958	-0.11	-0.059	0.948	0.334	-0.004	-0.023	0.99	0.988	-0.027	-0.075	0.984	0.824	-0.035	0.056	0.884	0.747	0.045	0.098	0.764	0.383	0.026	0.115	0.76	0.422	0.003	0.085	0.76	0.738	-0.099	0.179	0.082	0.098	-0.2	0.216	0.101
cadaverine	Polyamines	HILIC-pos	-0.129	-0.009	0.997	0.231	-0.052	-0.044	0.988	0.592	0.004	-0.106	0.995	0.958	-0.037	-0.113	0.948	0.324	-0.08	0.021	0.99	0.855	-0.102	-0.114	0.994	0.567	0.019	-0.073	0.884	0.626	0.081	-0.049	0.358	0.427	0.015	-0.078	0.711	0.683	0.015	-0.071	0.76	0.824	0.096	-0.063	0.447	0.51	0.134	-0.057	0.582
isoxanthopterin	Pterins	HILIC-pos	0.027	-0.013	0.997	0.944	-0.033	-0.129	0.974	0.098	0.036	0.026	0.995	0.958	-0.012	-0.124	0.801	0.299	-0.005	-0.042	0.99	0.965	0.082	-0.064	0.976	0.675	0.057	-0.089	0.856	0.414	0.13	-0.117	0.165	0.213	0.103	-0.038	0.376	0.448	0.108	-0.133	0.081	0.192	0.063	-0.074	0.524	0.59	0	-0.001	0.997
pterin	Pterins	HILIC-pos	0.034	0.029	1	0.845	-0.011	-0.013	0.991	0.971	-0.041	-0.018	0.995	0.958	0.028	-0.05	0.931	0.764	-0.015	0.074	0.99	0.889	0.03	-0.001	0.984	0.975	-0.044	-0.036	0.979	0.809	-0.098	-0.062	0.713	0.315	-0.029	-0.06	0.949	0.774	-0.067	0.042	0.604	0.794	-0.018	-0.042	0.983	0.884	-0.075	-0.084	0.987
C14:1 MAG	Others	C8-pos	-0.001	-0.035	0.997	0.884	0.048	0.002	0.974	0.824	0.028	-0.036	0.995	0.958	0.03	-0.102	0.712	0.403	0.009	-0.085	0.99	0.811	0.024	-0.114	0.976	0.631	0.031	-0.002	0.966	0.943	0.054	0.038	0.866	0.61	-0.007	-0.002	0.987	0.991	0.031	-0.014	0.875	0.974	0.046	0.044	0.996	0.792	0.17	0.029	0.724
campesterol	Others	C8-pos	-0.094	-0.011	0.997	0.517	-0.079	-0.113	0.974	0.109	0.007	-0.039	0.995	0.958	-0.06	-0.036	0.948	0.71	-0.122	-0.044	0.99	0.779	-0.065	-0.054	0.992	0.816	-0.072	-0.016	0.938	0.734	-0.104	0.019	0.358	0.316	-0.052	-0.074	0.97	0.614	-0.059	-0.015	0.867	0.882	-0.074	-0.068	0.995	0.569	-0.299	-0.251	0.943
palmitoylethanolamide	Others	C8-pos	-0.067	-0.079	0.997	0.321	-0.015	-0.042	0.974	0.791	0.001	0.051	0.995	0.958	-0.022	-0.015	0.986	0.929	-0.165	-0.01	0.99	0.734	-0.047	-0.05	0.997	0.842	0.01	-0.009	0.966	0.977	-0.103	0.011	0.391	0.316	-0.043	-0.116	0.84	0.397	-0.014	-0.048	0.931	0.951	-0.011	-0.109	0.704	0.491	-0.017	-0.271	0.404
N-oleoylethanolamine	Others	C8-pos	-0.122	-0.058	0.997	0.188	-0.058	-0.071	0.988	0.399	0.038	0.024	0.995	0.958	-0.076	-0.042	0.948	0.58	-0.168	0.123	0.99	0.641	-0.009	0.016	0.984	0.993	-0.067	0.051	0.856	0.584	-0.119	0.09	0.165	0.227	-0.053	-0.039	0.956	0.764	-0.065	0.116	0.245	0.446	-0.094	0.038	0.524	0.56	-0.186	-0.168	0.983
2-deoxyuridine	Others	HILIC-pos	-0.079	-0.066	0.997	0.339	-0.113	-0.154	0.974	0.022	0.012	0.005	0.995	0.994	-0.068	-0.063	0.982	0.506	-0.012	0.022	0.99	0.988	-0.014	-0.105	0.984	0.673	-0.027	-0.062	0.966	0.739	0.027	-0.097	0.391	0.435	0.038	-0.049	0.716	0.774	0.019	-0.045	0.83	0.951	0.036	-0.019	0.878	0.928	-0.072	-0.159	0.87
methyl N-methylanthranilate	Others	HILIC-pos	-0.044	-0.138	0.997	0.052	0.048	-0.096	0.974	0.216	0.057	-0.01	0.995	0.958	0.042	-0.042	0.887	0.753	0.206	0	0.99	0.666	0.125	-0.173	0.747	0.556	0.063	-0.033	0.863	0.733	0.048	-0.01	0.644	0.737	0.102	-0.097	0.139	0.195	0.088	0.022	0.786	0.725	0.114	-0.051	0.401	0.463	0.043	-0.167	0.505
metronidazole	Others	HILIC-pos	0.022	0.078	0.997	0.581	-0.035	0.032	0.974	0.835	-0.007	0.044	0.995	0.958	-0.012	-0.018	0.994	0.964	-0.021	0.146	0.99	0.756	0.033	0.04	0.994	0.946	-0.041	0.002	0.966	0.918	-0.058	0.015	0.59	0.69	0.016	-0.024	0.925	0.951	-0.032	0.14	0.383	0.432	-0.13	0.066	0.366	0.437	-0.163	0.069	0.505
N-ethylglycinexylidide	Others	HILIC-pos	0.008	0.006	1	0.991	0.049	0.065	0.988	0.423	0.129	0.041	0.995	0.958	-0.005	-0.041	0.948	0.872	-0.019	-0.024	0.997	0.988	0.086	-0.046	0.976	0.707	0.057	0.026	0.966	0.769	0.106	0.004	0.391	0.304	0.096	-0.138	0.129	0.096	0.13	-0.04	0.241	0.339	0.163	-0.042	0.197	0.214	-0.038	-0.056	0.972
trimethylamine-N-oxide	Others	HILIC-pos	-0.047	-0.034	0.997	0.72	-0.049	-0.113	0.974	0.149	0.047	-0.041	0.995	0.958	-0.014	0.007	0.948	0.973	0.087	0.128	0.99	0.75	0.13	0.009	0.976	0.631	0.093	0.047	0.966	0.474	0.169	0.018	0.262	0.227	0.126	0.006	0.446	0.292	0.119	0.007	0.518	0.524	0.057	0.001	0.869	0.863	0.035	-0.073	0.794
trimethylbenzene	Others	HILIC-pos	-0.092	-0.12	0.997	0.063	-0.063	-0.131	0.974	0.079	0.066	-0.025	0.995	0.958	0.033	-0.082	0.752	0.506	0.003	-0.1	0.99	0.804	0.006	-0.015	0.984	0.994	-0.003	-0.054	0.966	0.809	-0.086	0	0.453	0.427	-0.041	-0.082	0.925	0.614	-0.018	-0.064	0.897	0.862	-0.055	-0.1	0.911	0.475	-0.304	-0.206	0.87
4-aminohippuric acid	Others	HILIC-pos	-0.07	0.021	0.997	0.623	-0.041	-0.056	0.988	0.571	-0.026	-0.051	0.995	0.958	-0.004	-0.167	0.552	0.107	0.073	-0.064	0.99	0.81	0.007	-0.12	0.976	0.631	-0.003	-0.114	0.856	0.333	0.006	-0.075	0.573	0.586	0.018	-0.101	0.565	0.542	0.067	-0.093	0.38	0.582	0.018	-0.018	0.954	0.958	-0.005	-0.083	0.879
4-hydroxyhippurate	Others	HILIC-pos	-0.089	0.017	0.997	0.52	-0.023	-0.073	0.974	0.429	-0.011	0.014	0.995	0.993	0.033	-0.096	0.726	0.432	0.105	-0.005	0.99	0.804	0.067	-0.063	0.976	0.74	0.024	-0.038	0.931	0.869	0.161	-0.03	0.165	0.227	0.075	-0.037	0.552	0.63	0.12	-0.039	0.38	0.542	0.134	0.052	0.756	0.353	0.031	-0.002	0.957
4-pyridoxate	Others	HILIC-pos	0.022	0.014	0.997	0.949	-0.001	-0.054	0.974	0.712	0.034	-0.022	0.995	0.958	0.006	-0.057	0.948	0.758	0.044	0.045	0.997	0.942	0.065	-0.12	0.976	0.593	0.047	-0.016	0.918	0.848	0.083	-0.036	0.391	0.435	0.092	-0.003	0.624	0.527	0.106	0.039	0.786	0.552	0.084	-0.088	0.366	0.437	0.101	-0.045	0.724
8-hydroxy-deoxyguanosine	Others	HILIC-pos	-0.013	-0.006	0.997	0.984	-0.112	-0.061	0.974	0.209	-0.051	-0.067	0.995	0.958	0.002	-0.127	0.752	0.324	-0.071	-0.035	0.99	0.889	-0.119	0.029	0.976	0.673	-0.132	-0.05	0.884	0.261	-0.167	-0.002	0.262	0.227	-0.093	-0.082	0.956	0.391	-0.136	-0.12	0.937	0.217	-0.166	-0.123	0.955	0.185	-0.222	-0.143	0.896
acetyl-galactosamine	Others	HILIC-pos	-0.038	-0.04	0.997	0.729	-0.042	-0.104	0.974	0.191	-0.048	-0.052	0.998	0.958	-0.051	-0.029	0.948	0.756	-0.039	0.051	0.99	0.952	-0.007	-0.012	0.994	0.995	-0.078	-0.072	0.979	0.467	-0.144	-0.043	0.391	0.227	-0.084	-0.036	0.86	0.546	-0.096	0.005	0.575	0.631	-0.154	-0.183	0.954	0.075	-0.204	-0.235	0.957
carnosine	Others	HILIC-pos	-0.077	-0.062	0.997	0.379	-0.02	-0.022	0.99	0.903	-0.005	-0.042	0.995	0.958	-0.008	-0.012	0.994	0.973	-0.057	-0.031	0.99	0.933	0.007	-0.057	0.984	0.88	-0.025	-0.014	0.979	0.945	-0.053	-0.027	0.81	0.654	0.022	0.021	0.987	0.934	0.007	0.049	0.899	0.927	0.069	0.003	0.832	0.801	0.062	-0.128	0.549
cinnamoylglycine	Others	HILIC-pos	-0.015	-0.02	0.997	0.952	-0.001	-0.005	0.99	0.994	0.063	0.067	0.998	0.958	-0.008	-0.001	0.987	0.992	-0.004	0.1	0.99	0.81	-0.016	0.084	0.984	0.758	0.069	0.068	0.985	0.528	-0.006	0.074	0.575	0.612	-0.037	0.074	0.614	0.683	-0.023	0.086	0.619	0.761	0.015	0.027	0.995	0.937	-0.086	-0.021	0.899
cyclohexylamine	Others	HILIC-pos	0.065	-0.006	0.997	0.672	0.089	0.049	0.974	0.341	0.081	0.011	0.995	0.958	0.042	0.082	0.948	0.497	-0.029	0.083	0.99	0.811	0.027	0.082	0.984	0.743	0.035	0.107	0.889	0.333	-0.055	0.168	0.165	0.213	-0.059	0.069	0.445	0.602	-0.034	0.103	0.422	0.553	-0.072	0.021	0.707	0.779	-0.046	-0.008	0.949
diacetylspermine	Others	HILIC-pos	-0.119	-0.1	0.997	0.105	-0.101	-0.21	0.974	0.01	-0.102	-0.113	0.995	0.958	-0.104	-0.149	0.948	0.107	-0.118	-0.107	0.99	0.756	-0.03	-0.203	0.976	0.556	-0.019	-0.136	0.856	0.255	-0.09	-0.096	0.953	0.307	-0.011	-0.08	0.83	0.712	-0.053	-0.126	0.83	0.541	-0.095	-0.075	0.991	0.517	-0.162	-0.239	0.87
imidazole propionate	Others	HILIC-pos	0.084	0.038	0.997	0.517	-0.021	-0.033	0.988	0.849	0.042	0.051	0.995	0.958	-0.052	0.103	0.601	0.383	-0.022	0.026	0.99	0.988	0.041	0.069	0.984	0.816	0.003	0.056	0.966	0.809	0.101	0.023	0.522	0.395	0.031	0.089	0.889	0.604	0.019	0.006	0.967	0.994	-0.005	0.051	0.852	0.835	0.009	0.08	0.896
3-(N-acetyl-L-cystein-S-yl) acetaminophen	Xenobiotics	HILIC-pos	0.081	-0.054	0.997	0.585	-0.106	-0.062	0.974	0.384	-0.038	0.057	0.995	0.958	-0.04	-0.118	0.948	0.432	0.11	-0.053	0.99	0.815	0.136	-0.185	0.747	0.56	0.076	0.027	0.966	0.791	0.211	0.019	0.262	0.227	0.192	0.077	0.582	0.124	0.126	0.112	0.944	0.449	0.108	0.241	0.64	0.075	0.158	0.112	0.957
piperine	Xenobiotics	HILIC-pos	-0.046	-0.044	0.997	0.677	-0.066	0.003	0.974	0.663	0.04	0.013	0.995	0.958	0.054	0.026	0.948	0.746	0.123	-0.054	0.99	0.756	0.059	0.092	0.984	0.673	0.037	-0.006	0.966	0.907	0.089	0.065	0.795	0.337	0.038	-0.024	0.84	0.861	0.088	-0.057	0.407	0.599	0.102	-0.012	0.595	0.517	0.088	0.081	0.987
acetaminophen	Xenobiotics	HILIC-pos	0.048	-0.086	0.997	0.268	0.022	-0.105	0.974	0.196	-0.028	0.054	0.995	0.958	-0.052	-0.054	0.994	0.62	0.103	-0.002	0.99	0.804	0.138	-0.093	0.747	0.56	0.035	0.052	0.972	0.767	0.06	0.066	0.982	0.471	0.083	0.016	0.785	0.617	0.082	0.031	0.846	0.787	0.067	0.068	0.995	0.601	-0.01	0.01	0.972
acetaminophen glucuronide	Xenobiotics	HILIC-pos	0.064	-0.094	0.997	0.495	-0.113	-0.053	0.974	0.486	-0.218	0.071	0.995	0.958	-0.15	-0.068	0.948	0.403	-0.021	-0.038	0.997	0.988	0.088	-0.133	0.976	0.631	-0.022	0.018	0.966	0.975	0.105	0.015	0.59	0.596	0.114	-0.015	0.678	0.694	0.056	0.022	0.939	0.974	0.079	0.073	0.995	0.722	0.203	0.029	0.805
cotinine	Xenobiotics	HILIC-pos	0	0.003	0.999	0.999	-0.05	-0.054	0.988	0.69	0.002	-0.021	0.995	0.993	0.026	0.12	0.897	0.46	0.014	0.076	0.99	0.942	-0.075	0.054	0.976	0.789	0.015	0.008	0.985	0.977	0.084	-0.122	0.218	0.292	0.089	0.038	0.866	0.683	-0.016	-0.096	0.823	0.794	0.062	0.035	0.983	0.858	0.033	0.07	0.956
hydroxycotinine	Xenobiotics	HILIC-pos	0.071	0.034	0.997	0.72	0.025	-0.028	0.974	0.886	0.1	0.016	0.995	0.958	0.027	0.061	0.948	0.796	0.051	0.115	0.99	0.804	0.06	0.079	0.994	0.842	0.122	0.109	0.972	0.333	0.251	-0.01	0.165	0.153	0.198	0.173	0.894	0.039	0.11	0.055	0.851	0.715	0.237	0.192	0.962	0.093	0.167	0.224	0.943
[truncated: 97 more columns]
