# Supplementary material for: Cord Blood Metabolome and BMI Trajectory from Birth to Adolescence: A Prospective Birth Cohort Study on Early Life Biomarkers of Persistent Obesity
Source: Metabolites. 2021 Oct 28;11(11):739. doi: 10.3390/metabo11110739 (PMC8625562; doi:10.3390/metabo11110739)
Supplement: Supplementary file 1 [file metabolites-11-00739-s001.zip › metabolites-1402936-supplementary/Supp Table 8.xlsx]

## Sheet: Sheet 1
Metabolite module	Age 0 standardized effect size (F)	Age 0 standardized effect size (M)	Age 0 ineraction term FDR	Age 0 LRT FDR	Age 0.2 standardized effect size (F)	Age 0.2 standardized effect size (M)	Age 0.2 ineraction term FDR	Age 0.2 LRT FDR	Age 0.3 standardized effect size (F)	Age 0.3 standardized effect size (M)	Age 0.3 ineraction term FDR	Age 0.3 LRT FDR	Age 0.5 standardized effect size (F)	Age 0.5 standardized effect size (M)	Age 0.5 ineraction term FDR	Age 0.5 LRT FDR	Age 0.7 standardized effect size (F)	Age 0.7 standardized effect size (M)	Age 0.7 ineraction term FDR	Age 0.7 LRT FDR	Age 0.8 standardized effect size (F)	Age 0.8 standardized effect size (M)	Age 0.8 ineraction term FDR	Age 0.8 LRT FDR	Age 1 standardized effect size (F)	Age 1 standardized effect size (M)	Age 1 ineraction term FDR	Age 1 LRT FDR	Age 1.5 standardized effect size (F)	Age 1.5 standardized effect size (M)	Age 1.5 ineraction term FDR	Age 1.5 LRT FDR	Age 2 standardized effect size (F)	Age 2 standardized effect size (M)	Age 2 ineraction term FDR	Age 2 LRT FDR	Age 2.5 standardized effect size (F)	Age 2.5 standardized effect size (M)	Age 2.5 ineraction term FDR	Age 2.5 LRT FDR	Age 3 standardized effect size (F)	Age 3 standardized effect size (M)	Age 3 ineraction term FDR	Age 3 LRT FDR	Age 3.5 standardized effect size (F)	Age 3.5 standardized effect size (M)	Age 3.5 ineraction term FDR	Age 3.5 LRT FDR	Age 4 standardized effect size (F)
black	-0.003	-0.016	0.863	0.48	-0.026	-0.042	0.628	0.006	-0.022	-0.021	0.944	0.557	-0.019	-0.046	0.488	0.014	-0.039	-0.025	0.996	0.424	-0.019	-0.028	0.784	0.465	-0.012	-0.042	0.297	0.008	0.001	-0.033	0.224	0.192	-0.007	-0.049	0.146	0.011	0.022	-0.049	0.012	0.018	0.004	-0.028	0.39	0.33	-0.007	-0.059	0.31	0.018	-0.009
blue	-0.007	-0.004	0.863	0.604	-0.006	-0.011	0.732	0.272	0.007	-0.004	0.806	0.676	-0.009	-0.006	0.804	0.465	-0.019	-0.004	0.976	0.424	-0.011	-0.006	0.784	0.65	-0.01	-0.003	0.676	0.548	-0.018	0.002	0.214	0.184	-0.006	-0.011	0.853	0.416	-0.009	-0.005	0.886	0.727	-0.014	-0.01	0.908	0.33	-0.047	-0.036	0.985	0.001	-0.018
brown	-0.017	-0.022	0.863	0.038	-0.018	-0.031	0.628	0.007	-0.013	-0.014	0.944	0.557	0.003	-0.037	0.12	0.014	-0.004	-0.024	0.976	0.424	-0.007	-0.035	0.603	0.172	-0.008	-0.036	0.297	0.006	0.008	-0.03	0.122	0.166	-0.002	-0.041	0.065	0.006	0.019	-0.046	0.003	0.005	0.022	-0.023	0.059	0.18	0.019	-0.042	0.063	0.021	0.01
green	0.016	0.017	0.863	0.216	0.007	0.002	0.756	0.82	0.016	0.002	0.806	0.589	-0.008	-0.014	0.804	0.465	-0.004	0.004	0.996	0.985	-0.002	-0.014	0.784	0.704	-0.001	0.01	0.676	0.678	-0.018	0.009	0.224	0.286	0.008	0.006	0.853	0.716	0	0.002	0.928	0.994	-0.01	0.003	0.908	0.813	-0.025	-0.014	0.985	0.392	-0.016
red	-0.024	-0.032	0.863	0.01	-0.014	-0.032	0.628	0.026	-0.013	-0.012	0.944	0.589	-0.008	-0.031	0.488	0.146	-0.017	-0.024	0.996	0.424	-0.002	-0.041	0.603	0.172	0.003	-0.025	0.297	0.298	0.001	-0.026	0.288	0.286	0.008	-0.054	0.015	0.005	0.028	-0.051	0.004	0.009	0.025	-0.03	0.059	0.18	0.029	-0.067	0.033	0.007	-0.009
turquoise	-0.005	-0.01	0.863	0.426	-0.007	-0.02	0.628	0.018	0.002	-0.007	0.806	0.676	-0.009	-0.015	0.804	0.173	-0.003	-0.002	0.996	0.985	0.001	-0.015	0.635	0.465	-0.004	-0.01	0.676	0.548	-0.006	-0.01	0.875	0.401	0.001	-0.008	0.608	0.716	-0.002	-0.011	0.735	0.727	-0.008	-0.011	0.908	0.535	-0.023	-0.022	0.985	0.075	-0.011
yellow	-0.006	-0.002	0.863	0.883	-0.001	-0.014	0.653	0.54	0.021	-0.011	0.728	0.557	0.012	-0.016	0.488	0.465	-0.002	-0.002	0.996	0.985	0.001	-0.014	0.784	0.704	-0.005	-0.01	0.788	0.678	-0.021	-0.001	0.289	0.286	0	-0.023	0.472	0.416	-0.013	0.009	0.612	0.727	-0.006	-0.008	0.908	0.813	-0.039	-0.037	0.985	0.075	-0.018
[truncated: 95 more columns]
