# Supplementary material for: Cord Blood Metabolome and BMI Trajectory from Birth to Adolescence: A Prospective Birth Cohort Study on Early Life Biomarkers of Persistent Obesity
Source: Metabolites. 2021 Oct 28;11(11):739. doi: 10.3390/metabo11110739 (PMC8625562; doi:10.3390/metabo11110739)
Supplement: Supplementary file 1 [file metabolites-11-00739-s001.zip › metabolites-1402936-supplementary/Supp Table 9.xlsx]

## Sheet: Sheet1
Metabolite	Type	Method	Age 0 standardized effect size (F)	Age 0 standardized effect size (M)	Age 0 ineraction term FDR	Age 0 LRT FDR	Age 0.2 standardized effect size (F)	Age 0.2 standardized effect size (M)	Age 0.2 ineraction term FDR	Age 0.2 LRT FDR	Age 0.3 standardized effect size (F)	Age 0.3 standardized effect size (M)	Age 0.3 ineraction term FDR	Age 0.3 LRT FDR	Age 0.5 standardized effect size (F)	Age 0.5 standardized effect size (M)	Age 0.5 ineraction term FDR	Age 0.5 LRT FDR	Age 0.7 standardized effect size (F)	Age 0.7 standardized effect size (M)	Age 0.7 ineraction term FDR	Age 0.7 LRT FDR	Age 0.8 standardized effect size (F)	Age 0.8 standardized effect size (M)	Age 0.8 ineraction term FDR	Age 0.8 LRT FDR	Age 1 standardized effect size (F)	Age 1 standardized effect size (M)	Age 1 ineraction term FDR	Age 1 LRT FDR	Age 1.5 standardized effect size (F)	Age 1.5 standardized effect size (M)	Age 1.5 ineraction term FDR	Age 1.5 LRT FDR	Age 2 standardized effect size (F)	Age 2 standardized effect size (M)	Age 2 ineraction term FDR	Age 2 LRT FDR	Age 2.5 standardized effect size (F)	Age 2.5 standardized effect size (M)	Age 2.5 ineraction term FDR	Age 2.5 LRT FDR	Age 3 standardized effect size (F)	Age 3 standardized effect size (M)	Age 3 ineraction term FDR	Age 3 LRT FDR	Age 3.5 standardized effect size (F)	Age 3.5 standardized effect size (M)	Age 3.5 ineraction term FDR
C42:0 TAG	TAG	C8-pos	-0.005	-0.045	0.999	0.756	-0.063	-0.067	0.99	0.364	-0.082	-0.051	0.993	0.964	-0.094	-0.069	0.949	0.406	-0.203	0.008	0.985	0.876	-0.096	-0.03	0.985	0.699	-0.068	-0.063	0.982	0.542	-0.074	-0.092	0.975	0.292	-0.059	-0.052	0.979	0.676	0.028	-0.044	0.833	0.899	-0.045	-0.022	0.967	0.887	-0.024	-0.191	0.658
C44:2 TAG	TAG	C8-pos	-0.036	-0.109	0.999	0.196	-0.112	-0.165	0.981	0.014	-0.076	-0.062	0.993	0.964	-0.085	-0.174	0.913	0.085	-0.135	-0.093	0.985	0.876	-0.081	-0.103	0.985	0.585	-0.025	-0.163	0.811	0.061	0.022	-0.115	0.324	0.297	0.002	-0.21	0.131	0.02	0.135	-0.195	0.01	0.027	0.078	-0.129	0.193	0.216	0.054	-0.253	0.217
C44:1 TAG	TAG	C8-pos	0.012	-0.046	0.999	0.764	-0.09	-0.158	0.981	0.022	-0.077	-0.062	0.993	0.964	-0.052	-0.17	0.815	0.099	-0.08	-0.075	0.993	0.876	-0.033	-0.092	0.985	0.699	-0.026	-0.15	0.811	0.096	0.017	-0.118	0.328	0.292	-0.004	-0.165	0.313	0.126	0.104	-0.156	0.051	0.117	0.024	-0.091	0.594	0.476	0.014	-0.201	0.514
C44:0 TAG	TAG	C8-pos	0.053	-0.005	0.999	0.834	-0.068	-0.1	0.981	0.161	-0.126	-0.054	0.993	0.964	-0.033	-0.117	0.913	0.355	-0.069	-0.016	0.985	0.95	0.004	-0.063	0.985	0.821	-0.02	-0.1	0.881	0.426	-0.018	-0.111	0.501	0.297	-0.027	-0.05	0.979	0.816	0.067	-0.053	0.558	0.742	-0.034	-0.001	0.94	0.949	0.054	-0.142	0.558
C45:2 TAG	TAG	C8-pos	0.07	-0.008	0.999	0.695	-0.009	-0.117	0.981	0.161	-0.004	-0.074	0.993	0.964	-0.021	-0.128	0.831	0.326	-0.132	-0.043	0.985	0.876	-0.083	-0.078	0.985	0.65	0.006	-0.102	0.862	0.434	0.13	-0.116	0.166	0.206	0.101	-0.076	0.18	0.316	0.156	-0.054	0.146	0.306	0.158	-0.054	0.193	0.27	0.104	-0.158	0.306
C45:1 TAG	TAG	C8-pos	0.08	0.036	0.999	0.572	0.013	-0.09	0.981	0.312	-0.006	-0.056	0.993	0.964	-0.012	-0.088	0.949	0.54	-0.121	0.001	0.985	0.876	-0.054	-0.049	0.985	0.808	0.032	-0.066	0.862	0.653	0.133	-0.108	0.166	0.212	0.11	-0.016	0.434	0.489	0.117	-0.012	0.527	0.666	0.111	0	0.644	0.594	0.14	-0.102	0.389
C45:0 TAG	TAG	C8-pos	0.111	0.083	0.999	0.129	0.03	0.052	0.99	0.63	-0.041	0.017	0.993	0.966	0.018	0.072	0.949	0.61	-0.017	0.126	0.985	0.876	-0.027	0.095	0.985	0.65	0.04	0.047	0.982	0.738	0.047	-0.01	0.655	0.789	0.047	0.156	0.685	0.094	-0.011	0.15	0.426	0.279	-0.007	0.13	0.488	0.28	0.134	0.139	0.989
C46:4 TAG	TAG	C8-pos	-0.061	-0.168	0.999	0.01	-0.099	-0.151	0.981	0.034	-0.06	-0.07	0.993	0.964	-0.116	-0.195	0.949	0.064	-0.147	-0.13	0.985	0.876	-0.098	-0.128	0.985	0.511	-0.029	-0.18	0.811	0.046	-0.009	-0.128	0.383	0.286	-0.02	-0.26	0.094	0.003	0.112	-0.264	0.004	0.005	0.079	-0.181	0.092	0.091	0.028	-0.321	0.166
C46:3 TAG	TAG	C8-pos	-0.067	-0.145	0.999	0.032	-0.112	-0.165	0.981	0.017	-0.073	-0.069	0.993	0.964	-0.092	-0.196	0.832	0.064	-0.14	-0.118	0.985	0.876	-0.083	-0.125	0.985	0.511	-0.025	-0.181	0.811	0.046	0.011	-0.124	0.331	0.292	-0.012	-0.249	0.094	0.005	0.135	-0.248	0.003	0.005	0.094	-0.17	0.082	0.095	0.019	-0.288	0.216
C46:2 TAG	TAG	C8-pos	-0.032	-0.07	0.999	0.55	-0.124	-0.172	0.981	0.014	-0.076	-0.072	0.993	0.964	-0.06	-0.184	0.77	0.075	-0.103	-0.104	0.999	0.876	-0.056	-0.099	0.985	0.633	-0.031	-0.171	0.811	0.048	0.016	-0.109	0.36	0.348	-0.023	-0.218	0.175	0.015	0.116	-0.204	0.012	0.027	0.045	-0.125	0.33	0.275	-0.03	-0.223	0.56
C46:1 TAG	TAG	C8-pos	0.04	0.01	0.999	0.907	-0.104	-0.147	0.981	0.026	-0.082	-0.07	0.993	0.964	-0.011	-0.162	0.592	0.118	-0.028	-0.078	0.985	0.876	0.008	-0.071	0.985	0.797	-0.025	-0.142	0.811	0.138	0.009	-0.096	0.413	0.422	-0.035	-0.152	0.607	0.18	0.057	-0.135	0.224	0.33	-0.039	-0.062	0.966	0.671	-0.047	-0.142	0.831
C46:0 TAG	TAG	C8-pos	0.11	0.074	0.999	0.187	-0.008	-0.071	0.981	0.483	-0.068	-0.04	0.993	0.964	-0.01	-0.032	0.949	0.888	0.001	0.034	0.985	0.971	0.082	-0.01	0.985	0.759	0.024	-0.048	0.881	0.783	0.023	-0.072	0.447	0.538	-0.008	0.039	0.874	0.892	-0.015	0.015	0.948	0.993	-0.116	0.057	0.305	0.384	0.046	-0.068	0.828
C47:2 TAG	TAG	C8-pos	0.032	-0.007	0.999	0.948	-0.042	-0.154	0.981	0.036	-0.012	-0.09	0.993	0.964	-0.042	-0.149	0.832	0.167	-0.137	-0.058	0.985	0.876	-0.088	-0.063	0.985	0.699	0.007	-0.123	0.811	0.298	0.094	-0.092	0.238	0.285	0.077	-0.108	0.191	0.302	0.153	-0.086	0.099	0.247	0.099	-0.065	0.404	0.459	0.043	-0.161	0.558
C47:1 TAG	TAG	C8-pos	0.1	0.075	0.999	0.218	-0.006	-0.072	0.981	0.502	-0.048	-0.033	0.993	0.964	-0.014	-0.044	0.949	0.851	-0.061	0.045	0.985	0.924	-0.021	0.033	0.985	0.946	0.011	-0.028	0.949	0.927	0.069	-0.031	0.439	0.582	0.048	0.077	0.979	0.639	0.01	0.072	0.878	0.813	-0.053	0.059	0.635	0.671	0.031	0.01	0.979
C47:0 TAG	TAG	C8-pos	0.05	-0.025	0.999	0.76	-0.017	-0.103	0.981	0.21	-0.103	-0.066	0.993	0.964	-0.017	-0.105	0.892	0.44	-0.054	0.017	0.985	0.971	-0.041	-0.053	0.985	0.84	0.003	-0.076	0.881	0.617	0.035	-0.115	0.314	0.292	0.022	-0.029	0.871	0.909	0.082	-0.027	0.581	0.756	0.054	0.011	0.916	0.877	0.117	-0.198	0.181
C48:5 TAG	TAG	C8-pos	-0.069	-0.162	0.999	0.014	-0.102	-0.15	0.981	0.034	-0.064	-0.073	0.993	0.964	-0.115	-0.194	0.949	0.064	-0.152	-0.137	0.985	0.876	-0.083	-0.137	0.985	0.511	-0.037	-0.176	0.811	0.046	-0.026	-0.13	0.464	0.285	-0.03	-0.279	0.094	0.001	0.113	-0.269	0.004	0.005	0.063	-0.203	0.082	0.076	-0.002	-0.325	0.204
C48:4 TAG	TAG	C8-pos	-0.076	-0.151	0.999	0.024	-0.118	-0.159	0.981	0.019	-0.076	-0.074	0.993	0.964	-0.093	-0.198	0.832	0.064	-0.138	-0.133	0.993	0.876	-0.077	-0.137	0.985	0.511	-0.05	-0.18	0.811	0.046	-0.028	-0.135	0.455	0.285	-0.046	-0.271	0.115	0.001	0.104	-0.272	0.004	0.005	0.055	-0.2	0.097	0.076	-0.039	-0.303	0.366
C48:3 TAG	TAG	C8-pos	-0.073	-0.114	0.999	0.137	-0.13	-0.18	0.981	0.009	-0.068	-0.081	0.993	0.964	-0.061	-0.196	0.711	0.064	-0.106	-0.124	0.987	0.876	-0.069	-0.128	0.985	0.511	-0.037	-0.188	0.811	0.046	0.009	-0.133	0.323	0.285	-0.036	-0.26	0.115	0.002	0.119	-0.26	0.004	0.005	0.064	-0.168	0.135	0.115	-0.063	-0.252	0.573
C48:2 TAG	TAG	C8-pos	-0.003	-0.017	0.999	0.969	-0.123	-0.158	0.981	0.014	-0.066	-0.076	0.993	0.964	-0.021	-0.167	0.664	0.097	-0.033	-0.099	0.985	0.876	-0.028	-0.078	0.985	0.759	-0.034	-0.158	0.811	0.076	0.033	-0.099	0.328	0.375	-0.041	-0.202	0.34	0.024	0.06	-0.185	0.074	0.108	0.002	-0.09	0.725	0.492	-0.072	-0.135	0.915
C48:1 TAG	TAG	C8-pos	0.027	0.009	0.999	0.951	-0.07	-0.15	0.981	0.034	-0.055	-0.074	0.993	0.964	0.028	-0.155	0.427	0.145	0.015	-0.076	0.985	0.876	0.042	-0.063	0.985	0.779	-0.023	-0.145	0.811	0.139	0.056	-0.105	0.238	0.286	-0.038	-0.143	0.692	0.23	0.036	-0.128	0.347	0.459	-0.032	-0.038	0.998	0.862	0.026	-0.118	0.721
C48:0 TAG	TAG	C8-pos	0.063	0.025	0.999	0.695	-0.001	-0.094	0.981	0.254	-0.06	-0.065	0.993	0.964	-0.007	-0.109	0.818	0.402	0.014	-0.021	0.985	0.988	0.079	-0.091	0.985	0.585	-0.007	-0.092	0.865	0.513	0.024	-0.11	0.319	0.309	0.004	-0.038	0.913	0.909	0.015	-0.024	0.898	0.993	-0.033	0.056	0.725	0.733	0.066	-0.112	0.56
C49:3 TAG	TAG	C8-pos	-0.075	-0.081	0.999	0.308	-0.101	-0.163	0.981	0.022	-0.054	-0.074	0.993	0.964	-0.059	-0.173	0.818	0.097	-0.111	-0.096	0.985	0.876	-0.098	-0.086	0.985	0.619	-0.031	-0.154	0.811	0.103	0.029	-0.07	0.46	0.572	0.012	-0.161	0.258	0.155	0.117	-0.137	0.067	0.173	0.092	-0.105	0.241	0.306	-0.034	-0.189	0.721
C49:2 TAG	TAG	C8-pos	-0.027	0.008	0.999	0.953	-0.089	-0.135	0.981	0.052	-0.081	-0.036	0.993	0.964	0.013	-0.087	0.832	0.515	-0.034	-0.055	0.985	0.95	0.007	0.012	0.991	0.985	0.017	-0.088	0.862	0.551	0.071	-0.02	0.464	0.595	0.022	-0.052	0.805	0.836	0.089	-0.047	0.479	0.676	-0.025	-0.03	0.998	0.91	0.011	-0.066	0.904
C50:6 TAG	TAG	C8-pos	-0.076	-0.153	0.999	0.02	-0.088	-0.161	0.981	0.029	-0.068	-0.071	0.998	0.964	-0.1	-0.185	0.949	0.064	-0.149	-0.128	0.985	0.876	-0.058	-0.143	0.985	0.511	-0.032	-0.16	0.811	0.076	-0.043	-0.13	0.564	0.285	-0.027	-0.282	0.094	0.001	0.112	-0.265	0.004	0.005	0.034	-0.205	0.13	0.076	-0.004	-0.337	0.204
C50:5 TAG	TAG	C8-pos	-0.077	-0.144	0.999	0.029	-0.112	-0.167	0.981	0.017	-0.067	-0.086	0.993	0.964	-0.088	-0.194	0.832	0.064	-0.129	-0.131	0.999	0.876	-0.072	-0.148	0.985	0.511	-0.051	-0.17	0.811	0.048	-0.047	-0.141	0.532	0.268	-0.043	-0.278	0.098	0.001	0.092	-0.274	0.006	0.005	0.048	-0.198	0.115	0.076	-0.038	-0.304	0.376
C50:4 TAG	TAG	C8-pos	-0.097	-0.157	0.999	0.013	-0.117	-0.174	0.981	0.014	-0.057	-0.084	0.993	0.964	-0.064	-0.209	0.702	0.064	-0.099	-0.14	0.985	0.876	-0.084	-0.161	0.985	0.511	-0.05	-0.196	0.811	0.046	-0.003	-0.155	0.314	0.246	-0.037	-0.279	0.094	0.001	0.112	-0.284	0.003	0.005	0.098	-0.197	0.041	0.068	-0.036	-0.281	0.397
C50:3 TAG	TAG	C8-pos	-0.103	-0.108	0.999	0.083	-0.137	-0.175	0.981	0.009	-0.065	-0.072	0.993	0.964	-0.03	-0.187	0.592	0.085	-0.047	-0.128	0.985	0.876	-0.092	-0.133	0.985	0.511	-0.036	-0.189	0.811	0.046	0.052	-0.148	0.171	0.239	-0.037	-0.244	0.15	0.005	0.113	-0.255	0.004	0.006	0.111	-0.144	0.105	0.13	-0.004	-0.203	0.558
C50:2 TAG	TAG	C8-pos	-0.048	-0.069	0.999	0.484	-0.099	-0.19	0.981	0.009	-0.047	-0.087	0.993	0.964	0.023	-0.174	0.365	0.085	0.021	-0.117	0.985	0.876	-0.008	-0.118	0.985	0.585	-0.035	-0.176	0.811	0.048	0.068	-0.146	0.168	0.216	-0.02	-0.222	0.163	0.016	0.088	-0.21	0.021	0.037	0.088	-0.094	0.292	0.359	0.079	-0.154	0.432
C50:1 TAG	TAG	C8-pos	-0.009	-0.033	0.999	0.889	-0.072	-0.161	0.981	0.025	-0.054	-0.095	0.993	0.964	0.036	-0.177	0.285	0.095	0.038	-0.11	0.985	0.876	0.025	-0.146	0.985	0.511	-0.037	-0.15	0.829	0.11	0.054	-0.146	0.171	0.239	-0.008	-0.154	0.401	0.208	0.052	-0.158	0.153	0.246	0.047	-0.032	0.769	0.835	0.104	-0.134	0.397
C50:0 TAG	TAG	C8-pos	0.041	0.009	0.999	0.898	-0.028	-0.063	0.981	0.55	-0.073	-0.062	0.993	0.964	0	-0.127	0.711	0.323	0.028	-0.027	0.985	0.971	0.036	-0.138	0.985	0.511	-0.018	-0.099	0.881	0.482	0.019	-0.127	0.306	0.285	0.014	-0.059	0.783	0.802	0.039	-0.044	0.74	0.878	0.008	0.065	0.842	0.715	0.081	-0.139	0.397
C51:3 TAG	TAG	C8-pos	-0.169	-0.152	1	0.003	-0.087	-0.146	0.981	0.052	-0.055	-0.054	0.993	0.964	0.004	-0.16	0.587	0.156	-0.036	-0.109	0.985	0.876	-0.083	-0.074	0.985	0.696	-0.041	-0.16	0.811	0.086	0.051	-0.083	0.328	0.427	-0.024	-0.174	0.386	0.12	0.117	-0.151	0.038	0.109	0.125	-0.122	0.129	0.19	0.086	-0.152	0.397
C51:1 TAG	TAG	C8-pos	-0.067	-0.07	0.999	0.417	-0.069	-0.141	0.981	0.064	-0.084	-0.077	0.993	0.964	-0.021	-0.142	0.805	0.236	-0.049	-0.063	0.991	0.903	-0.024	-0.118	0.985	0.628	-0.046	-0.127	0.881	0.256	0.003	-0.086	0.529	0.491	0.016	-0.113	0.519	0.471	0.087	-0.107	0.243	0.459	0.087	-0.028	0.623	0.665	0.113	-0.169	0.316
C51:0 TAG	TAG	C8-pos	-0.066	-0.097	0.999	0.218	-0.085	-0.143	0.981	0.053	-0.081	-0.095	0.993	0.964	-0.054	-0.172	0.818	0.097	-0.108	-0.085	0.985	0.876	-0.116	-0.129	0.991	0.511	-0.054	-0.138	0.881	0.139	0.01	-0.114	0.366	0.337	0.007	-0.182	0.18	0.059	0.1	-0.152	0.07	0.172	0.117	-0.084	0.234	0.309	0.094	-0.267	0.141
C52:7 TAG	TAG	C8-pos	-0.082	-0.125	0.999	0.06	-0.078	-0.176	0.981	0.018	-0.061	-0.067	0.993	0.964	-0.065	-0.176	0.818	0.085	-0.113	-0.113	0.999	0.876	-0.022	-0.144	0.985	0.511	-0.015	-0.134	0.811	0.244	-0.031	-0.123	0.531	0.293	0.004	-0.27	0.094	0.002	0.107	-0.233	0.01	0.02	0.046	-0.174	0.168	0.153	0.007	-0.321	0.204
C52:6 TAG	TAG	C8-pos	-0.085	-0.141	0.999	0.028	-0.089	-0.184	0.981	0.014	-0.063	-0.083	0.993	0.964	-0.062	-0.195	0.738	0.064	-0.094	-0.136	0.985	0.876	-0.038	-0.165	0.985	0.511	-0.031	-0.156	0.811	0.092	-0.038	-0.135	0.521	0.285	-0.015	-0.281	0.094	0.001	0.109	-0.259	0.006	0.006	0.058	-0.188	0.13	0.115	-0.005	-0.309	0.306
C52:5 TAG	TAG	C8-pos	-0.128	-0.212	0.999	0	-0.059	-0.097	0.981	0.226	-0.031	-0.031	0.993	0.966	-0.111	-0.158	0.949	0.085	-0.073	-0.15	0.985	0.876	-0.104	-0.148	0.985	0.511	-0.037	-0.177	0.811	0.055	0.015	-0.138	0.314	0.285	-0.024	-0.225	0.163	0.012	0.139	-0.241	0.003	0.005	0.171	-0.166	0.009	0.04	0.09	-0.267	0.146
C52:4 TAG	TAG	C8-pos	-0.154	-0.202	0.999	0	-0.083	-0.124	0.981	0.088	-0.063	-0.05	0.993	0.964	-0.053	-0.161	0.818	0.118	-0.057	-0.141	0.985	0.876	-0.117	-0.153	0.985	0.511	-0.039	-0.19	0.811	0.046	0.041	-0.147	0.235	0.246	-0.023	-0.211	0.18	0.02	0.133	-0.238	0.003	0.005	0.189	-0.15	0.009	0.04	0.143	-0.242	0.109
C52:3 TAG	TAG	C8-pos	-0.125	-0.165	0.999	0.004	-0.101	-0.18	0.981	0.014	-0.057	-0.063	0.993	0.964	0.006	-0.175	0.485	0.102	-0.007	-0.152	0.985	0.876	-0.069	-0.16	0.985	0.511	-0.035	-0.188	0.811	0.046	0.072	-0.165	0.166	0.206	-0.01	-0.251	0.094	0.005	0.134	-0.254	0.003	0.005	0.161	-0.168	0.028	0.068	0.13	-0.197	0.2
C52:2 TAG	TAG	C8-pos	-0.061	-0.067	0.999	0.472	-0.103	-0.166	0.981	0.017	-0.042	-0.084	0.993	0.964	0.053	-0.18	0.285	0.085	0.028	-0.126	0.985	0.876	-0.033	-0.152	0.985	0.511	-0.046	-0.17	0.811	0.056	0.073	-0.142	0.168	0.237	-0.004	-0.203	0.163	0.037	0.096	-0.2	0.022	0.047	0.109	-0.091	0.241	0.32	0.093	-0.119	0.535
C52:1 TAG	TAG	C8-pos	0	0.001	0.999	1	-0.073	-0.071	0.99	0.326	-0.066	-0.045	0.993	0.964	0.012	-0.132	0.664	0.291	0.028	-0.061	0.985	0.95	0.004	-0.163	0.985	0.511	-0.043	-0.122	0.881	0.29	0.018	-0.135	0.306	0.285	0.024	-0.108	0.456	0.492	0.07	-0.122	0.229	0.41	0.043	0.011	0.94	0.893	0.069	-0.148	0.456
C52:0 TAG	TAG	C8-pos	0.1	0.046	0.999	0.301	0.026	-0.042	0.981	0.751	-0.028	-0.082	0.993	0.964	0.033	-0.064	0.818	0.645	0.097	0.03	0.985	0.876	0.009	-0.098	0.985	0.668	-0.014	-0.041	0.951	0.865	-0.015	-0.131	0.395	0.285	-0.045	-0.016	0.92	0.855	-0.014	-0.01	0.982	0.993	-0.047	0.045	0.725	0.762	0.009	-0.092	0.831
C53:3 TAG	TAG	C8-pos	-0.162	-0.137	0.999	0.007	-0.07	-0.09	0.99	0.25	-0.057	-0.023	0.993	0.964	0.032	-0.092	0.745	0.472	-0.028	-0.098	0.985	0.876	-0.079	-0.094	0.985	0.628	-0.044	-0.124	0.881	0.308	0.022	-0.056	0.557	0.695	-0.01	-0.137	0.541	0.355	0.103	-0.153	0.069	0.173	0.114	-0.086	0.242	0.327	0.12	-0.07	0.558
C53:2 TAG	TAG	C8-pos	-0.113	-0.091	0.999	0.142	-0.097	-0.143	0.981	0.05	-0.05	-0.062	0.993	0.964	0.03	-0.145	0.518	0.2	-0.016	-0.096	0.985	0.876	-0.062	-0.131	0.985	0.567	-0.044	-0.142	0.862	0.173	0.022	-0.099	0.383	0.442	0.013	-0.161	0.272	0.181	0.097	-0.178	0.051	0.116	0.087	-0.091	0.353	0.41	0.051	-0.156	0.558
C54:9 TAG	TAG	C8-pos	-0.086	-0.142	0.999	0.023	-0.054	-0.124	0.981	0.126	-0.05	-0.058	0.993	0.964	-0.102	-0.13	0.957	0.143	-0.137	-0.084	0.985	0.876	-0.042	-0.113	0.985	0.586	-0.006	-0.099	0.862	0.501	-0.059	-0.095	0.88	0.372	0.009	-0.238	0.094	0.007	0.076	-0.187	0.051	0.101	0.061	-0.15	0.181	0.216	0.039	-0.321	0.146
C54:8 TAG	TAG	C8-pos	-0.092	-0.13	0.999	0.034	-0.056	-0.163	0.981	0.034	-0.043	-0.061	0.993	0.964	-0.044	-0.151	0.818	0.16	-0.081	-0.106	0.985	0.876	-0.004	-0.144	0.985	0.511	0.008	-0.111	0.811	0.426	-0.018	-0.105	0.543	0.416	0.023	-0.248	0.094	0.005	0.121	-0.191	0.019	0.047	0.087	-0.152	0.135	0.19	0.058	-0.312	0.146
C54:7 TAG	TAG	C8-pos	-0.095	-0.112	0.999	0.067	-0.07	-0.18	0.981	0.017	-0.052	-0.064	0.993	0.964	-0.011	-0.165	0.592	0.118	-0.06	-0.114	0.985	0.876	-0.009	-0.161	0.985	0.511	0.009	-0.113	0.811	0.407	0.008	-0.116	0.371	0.348	0.036	-0.261	0.094	0.003	0.127	-0.208	0.012	0.03	0.094	-0.142	0.149	0.212	0.072	-0.299	0.146
C54:6 TAG	TAG	C8-pos	-0.135	-0.144	0.999	0.005	-0.097	-0.169	0.981	0.018	-0.095	-0.065	0.993	0.964	-0.025	-0.16	0.711	0.118	-0.055	-0.107	0.985	0.876	-0.054	-0.189	0.985	0.511	-0.013	-0.124	0.847	0.307	0.002	-0.133	0.357	0.286	0.005	-0.252	0.094	0.005	0.122	-0.249	0.007	0.011	0.121	-0.136	0.115	0.175	0.184	-0.273	0.109
C54:5 TAG	TAG	C8-pos	-0.156	-0.199	0.999	0	-0.08	-0.104	0.989	0.161	-0.079	-0.025	0.993	0.964	-0.034	-0.147	0.818	0.175	-0.025	-0.122	0.985	0.876	-0.099	-0.147	0.985	0.511	-0.063	-0.171	0.862	0.048	0.016	-0.145	0.279	0.259	-0.057	-0.188	0.532	0.038	0.1	-0.212	0.011	0.022	0.146	-0.134	0.053	0.097	0.096	-0.222	0.19
C54:4 TAG	TAG	C8-pos	-0.148	-0.175	0.999	0.001	-0.116	-0.119	0.99	0.062	-0.074	-0.02	0.993	0.964	-0.006	-0.14	0.711	0.225	0.001	-0.156	0.985	0.876	-0.063	-0.187	0.985	0.511	-0.035	-0.165	0.811	0.068	0.042	-0.149	0.219	0.239	-0.01	-0.202	0.18	0.027	0.149	-0.241	0.003	0.005	0.188	-0.118	0.039	0.076	0.149	-0.174	0.191
C54:3 TAG	TAG	C8-pos	-0.09	-0.085	0.999	0.214	-0.113	-0.107	0.998	0.085	-0.034	-0.028	0.993	0.966	0.054	-0.156	0.313	0.119	0.047	-0.137	0.985	0.876	-0.038	-0.172	0.985	0.511	-0.037	-0.152	0.811	0.103	0.05	-0.144	0.211	0.246	0.017	-0.172	0.18	0.101	0.133	-0.198	0.008	0.022	0.159	-0.074	0.151	0.216	0.108	-0.123	0.415
C54:2 TAG	TAG	C8-pos	-0.039	-0.021	0.999	0.873	-0.098	-0.076	0.99	0.21	-0.033	-0.017	0.993	0.966	0.061	-0.127	0.427	0.236	0.053	-0.108	0.985	0.876	-0.026	-0.158	0.985	0.511	-0.043	-0.125	0.881	0.26	0.047	-0.126	0.238	0.285	0.03	-0.123	0.357	0.381	0.106	-0.147	0.058	0.147	0.091	-0.024	0.623	0.639	0.066	-0.123	0.565
C54:1 TAG	TAG	C8-pos	0.013	0.027	0.999	0.929	-0.062	0.001	0.981	0.716	-0.056	0.011	0.993	0.964	0.01	-0.08	0.881	0.588	0.052	-0.029	0.985	0.971	-0.005	-0.156	0.985	0.511	-0.04	-0.093	0.949	0.493	-0.012	-0.125	0.41	0.292	0.04	-0.041	0.738	0.814	0.078	-0.08	0.374	0.592	0.034	0.029	0.998	0.887	0.049	-0.142	0.558
C55:3 TAG	TAG	C8-pos	-0.152	-0.121	0.999	0.018	-0.101	-0.168	0.981	0.019	-0.028	-0.038	0.993	0.966	0.021	-0.133	0.661	0.254	-0.046	-0.108	0.985	0.876	-0.065	-0.126	0.985	0.571	-0.023	-0.129	0.862	0.26	0.054	-0.086	0.328	0.417	0.022	-0.181	0.163	0.072	0.121	-0.212	0.012	0.026	0.142	-0.11	0.13	0.204	0.043	-0.225	0.359
C55:2 TAG	TAG	C8-pos	-0.082	-0.074	1	0.308	-0.11	-0.147	0.981	0.03	-0.071	-0.045	0.993	0.964	-0.01	-0.156	0.702	0.16	-0.065	-0.083	0.985	0.876	-0.114	-0.162	0.985	0.511	-0.055	-0.131	0.881	0.19	-0.013	-0.12	0.456	0.319	0.009	-0.151	0.34	0.191	0.064	-0.197	0.074	0.093	0.061	-0.106	0.397	0.397	-0.004	-0.254	0.397
C56:10 TAG	TAG	C8-pos	-0.069	-0.108	0.999	0.137	-0.024	-0.094	0.981	0.32	-0.029	-0.039	0.993	0.966	-0.063	-0.096	0.949	0.405	-0.076	-0.053	0.985	0.876	-0.008	-0.105	0.985	0.65	0.014	-0.06	0.881	0.743	-0.031	-0.066	0.858	0.602	0.023	-0.204	0.096	0.031	0.084	-0.134	0.133	0.288	0.087	-0.129	0.181	0.252	0.078	-0.321	0.109
C56:9 TAG	TAG	C8-pos	-0.096	-0.135	0.999	0.025	-0.042	-0.112	0.981	0.191	-0.038	-0.045	0.993	0.964	-0.066	-0.113	0.949	0.32	-0.08	-0.089	0.993	0.876	-0.031	-0.134	0.985	0.554	0.01	-0.079	0.865	0.637	-0.022	-0.085	0.686	0.515	0.028	-0.216	0.094	0.02	0.108	-0.152	0.055	0.15	0.11	-0.128	0.135	0.215	0.095	-0.297	0.113
C56:8 TAG	TAG	C8-pos	-0.135	-0.132	0.999	0.008	-0.03	-0.099	0.981	0.263	-0.05	-0.008	0.993	0.964	-0.025	-0.09	0.949	0.505	-0.045	-0.069	0.985	0.903	0.004	-0.148	0.985	0.511	0.034	-0.066	0.862	0.68	0.03	-0.088	0.377	0.462	0.059	-0.181	0.094	0.056	0.15	-0.145	0.028	0.093	0.144	-0.079	0.175	0.236	0.189	-0.199	0.109
C56:7 TAG	TAG	C8-pos	-0.144	-0.137	0.999	0.006	-0.05	-0.133	0.981	0.106	-0.054	-0.025	0.993	0.964	0.016	-0.123	0.695	0.327	-0.003	-0.101	0.985	0.876	0.007	-0.167	0.985	0.511	0.038	-0.102	0.811	0.436	0.062	-0.117	0.238	0.285	0.039	-0.209	0.094	0.028	0.153	-0.197	0.009	0.027	0.12	-0.094	0.193	0.284	0.21	-0.185	0.109
C56:6 TAG	TAG	C8-pos	-0.096	-0.078	0.999	0.201	-0.06	-0.148	0.981	0.062	-0.038	-0.042	0.993	0.964	0.035	-0.095	0.711	0.452	0.023	-0.091	0.985	0.876	0.049	-0.189	0.851	0.511	0.061	-0.077	0.811	0.513	0.078	-0.09	0.238	0.299	0.066	-0.203	0.094	0.021	0.12	-0.217	0.015	0.037	0.117	-0.051	0.381	0.414	0.195	-0.101	0.321
C56:5 TAG	TAG	C8-pos	-0.059	-0.077	0.999	0.34	-0.089	-0.152	0.981	0.036	-0.045	-0.064	0.993	0.964	0.012	-0.12	0.711	0.341	-0.02	-0.091	0.985	0.876	0.048	-0.197	0.851	0.511	0.007	-0.106	0.83	0.452	0.056	-0.114	0.238	0.288	0.055	-0.155	0.131	0.144	0.142	-0.204	0.011	0.032	0.132	-0.005	0.502	0.417	0.114	-0.16	0.359
C56:4 TAG	TAG	C8-pos	-0.074	-0.075	0.999	0.295	-0.115	-0.143	0.981	0.033	-0.059	-0.035	0.993	0.964	0.021	-0.137	0.588	0.225	-0.004	-0.095	0.985	0.876	0.033	-0.216	0.851	0.511	-0.012	-0.112	0.862	0.392	0.07	-0.109	0.238	0.285	0.021	-0.149	0.269	0.191	0.113	-0.197	0.022	0.047	0.126	-0.008	0.531	0.476	0.061	-0.17	0.516
C56:3 TAG	TAG	C8-pos	-0.081	-0.044	0.999	0.484	-0.124	-0.109	0.99	0.061	-0.05	-0.017	0.993	0.966	0.039	-0.127	0.54	0.276	0.025	-0.102	0.985	0.876	-0.037	-0.15	0.985	0.511	-0.049	-0.105	0.949	0.358	0.04	-0.106	0.314	0.348	-0.006	-0.14	0.479	0.275	0.061	-0.189	0.067	0.079	0.097	-0.054	0.447	0.51	0.017	-0.189	0.558
C56:2 TAG	TAG	C8-pos	-0.068	-0.02	0.999	0.684	-0.122	-0.099	0.99	0.079	-0.076	-0.016	0.993	0.964	-0.011	-0.114	0.831	0.38	-0.029	-0.083	0.985	0.876	-0.078	-0.169	0.985	0.511	-0.071	-0.102	0.951	0.301	-0.017	-0.121	0.456	0.297	-0.005	-0.106	0.692	0.519	0.025	-0.168	0.244	0.173	0.035	-0.052	0.758	0.78	-0.035	-0.236	0.558
C56:1 TAG	TAG	C8-pos	-0.015	-0.02	0.999	0.951	-0.094	-0.11	0.99	0.086	-0.055	-0.031	0.993	0.964	-0.074	-0.111	0.949	0.294	-0.08	-0.055	0.985	0.876	-0.123	-0.19	0.985	0.511	-0.065	-0.114	0.949	0.26	-0.06	-0.16	0.511	0.216	-0.004	-0.081	0.783	0.676	-0.032	-0.142	0.654	0.324	0.009	-0.051	0.842	0.831	-0.048	-0.27	0.445
C58:11 TAG	TAG	C8-pos	-0.064	-0.085	0.999	0.261	-0.01	-0.06	0.981	0.634	-0.024	-0.02	0.993	0.982	-0.06	-0.056	0.99	0.588	-0.064	-0.018	0.985	0.95	-0.013	-0.072	0.985	0.797	0.027	-0.008	0.949	0.928	-0.02	-0.022	0.983	0.906	0.035	-0.153	0.163	0.181	0.072	-0.073	0.426	0.645	0.087	-0.089	0.333	0.405	0.095	-0.306	0.109
C58:10 TAG	TAG	C8-pos	-0.102	-0.128	0.999	0.024	-0.025	-0.044	0.99	0.751	-0.056	-0.013	0.993	0.964	-0.099	-0.045	0.949	0.424	-0.085	-0.019	0.985	0.888	-0.037	-0.108	0.985	0.605	0.012	-0.011	0.957	0.971	-0.05	-0.036	0.888	0.644	0.015	-0.147	0.291	0.245	0.046	-0.1	0.446	0.636	0.081	-0.094	0.336	0.408	0.104	-0.253	0.146
C58:9 TAG	TAG	C8-pos	-0.119	-0.109	0.999	0.033	-0.026	-0.041	0.99	0.764	-0.047	0.025	0.993	0.964	-0.033	-0.001	0.949	0.899	-0.019	-0.02	1	0.988	0.014	-0.12	0.985	0.585	0.058	0.008	0.949	0.777	0.021	-0.038	0.658	0.817	0.041	-0.093	0.412	0.537	0.095	-0.086	0.284	0.5	0.104	-0.041	0.454	0.484	0.172	-0.149	0.191
C58:8 TAG	TAG	C8-pos	-0.116	-0.098	0.999	0.063	-0.019	-0.095	0.981	0.318	-0.015	0.014	0.993	0.994	0.063	-0.037	0.818	0.645	0.041	-0.068	0.985	0.903	0.099	-0.149	0.851	0.511	0.081	-0.014	0.862	0.636	0.071	-0.063	0.323	0.427	0.07	-0.116	0.163	0.255	0.09	-0.107	0.23	0.459	0.097	-0.011	0.65	0.615	0.182	-0.084	0.33
C58:7 TAG	TAG	C8-pos	-0.129	-0.09	0.999	0.066	-0.05	-0.113	0.981	0.18	-0.028	-0.001	0.993	0.994	0.062	-0.082	0.664	0.451	0.054	-0.075	0.985	0.876	0.08	-0.199	0.851	0.511	0.109	-0.052	0.811	0.405	0.114	-0.06	0.238	0.285	0.084	-0.148	0.094	0.094	0.149	-0.175	0.017	0.049	0.144	0.005	0.495	0.397	0.247	-0.108	0.151
C58:6 TAG	TAG	C8-pos	-0.095	-0.079	0.999	0.201	-0.09	-0.127	0.981	0.081	-0.05	-0.034	0.993	0.964	0.039	-0.13	0.518	0.24	0.017	-0.088	0.985	0.876	0.035	-0.226	0.851	0.511	0.036	-0.093	0.811	0.493	0.069	-0.087	0.276	0.348	0.048	-0.17	0.114	0.077	0.104	-0.209	0.022	0.047	0.121	-0.008	0.565	0.476	0.111	-0.212	0.234
C60:12 TAG	TAG	C8-pos	-0.095	-0.091	0.999	0.129	0.001	-0.035	0.981	0.873	-0.02	0.009	0.993	0.994	-0.047	-0.018	0.949	0.811	-0.058	0.005	0.985	0.971	0.016	-0.069	0.985	0.797	0.036	0.017	0.968	0.889	-0.008	-0.012	0.983	0.973	0.05	-0.109	0.269	0.389	0.068	-0.045	0.578	0.756	0.084	-0.056	0.476	0.539	0.114	-0.232	0.176
C32:1 PE	PE	C8-pos	0.114	0.116	0.999	0.053	0.033	-0.046	0.981	0.696	0.126	-0.043	0.993	0.964	0.142	-0.08	0.285	0.167	0.108	0.013	0.985	0.876	-0.017	0.016	0.985	0.979	0.004	-0.031	0.949	0.92	-0.023	-0.014	0.951	0.907	0.04	-0.1	0.387	0.489	-0.054	0.054	0.603	0.794	0.034	0.001	0.94	0.942	-0.029	-0.03	0.995
C32:0 PE	PE	C8-pos	-0.086	-0.02	0.999	0.558	0.019	-0.113	0.981	0.18	0.005	0	0.993	0.996	-0.059	0.002	0.949	0.769	-0.118	-0.047	0.985	0.876	-0.005	-0.001	0.991	0.998	-0.03	-0.003	0.951	0.928	-0.1	-0.002	0.377	0.369	-0.038	-0.032	0.979	0.851	-0.102	-0.007	0.603	0.636	-0.173	-0.08	0.738	0.19	-0.205	-0.196	0.989
C34:2 PE	PE	C8-pos	-0.003	0.012	0.999	0.982	-0.011	-0.057	0.981	0.681	0.048	-0.056	0.993	0.964	0.022	-0.152	0.518	0.175	-0.024	-0.039	0.987	0.971	-0.092	-0.056	0.985	0.643	-0.068	-0.085	0.982	0.436	-0.06	-0.045	0.868	0.525	-0.002	-0.111	0.607	0.471	-0.016	-0.027	0.982	0.993	0.067	-0.026	0.727	0.76	-0.005	-0.105	0.83
C34:0 PE	PE	C8-pos	-0.126	-0.07	0.999	0.141	-0.036	-0.105	0.981	0.204	-0.013	-0.012	0.993	0.994	-0.067	-0.002	0.949	0.745	-0.15	-0.044	0.985	0.876	-0.033	-0.02	0.985	0.954	-0.04	-0.004	0.949	0.902	-0.127	0.022	0.238	0.285	-0.042	-0.05	0.992	0.758	-0.111	0.022	0.426	0.558	-0.15	-0.077	0.809	0.252	-0.259	-0.218	0.955
C36:4 PE	PE	C8-pos	-0.012	0.015	0.999	0.969	-0.028	-0.091	0.981	0.336	0.111	-0.09	0.993	0.964	0.046	-0.097	0.695	0.44	0.004	-0.08	0.985	0.923	-0.048	-0.032	0.985	0.862	-0.055	-0.048	0.982	0.693	-0.117	-0.022	0.383	0.285	-0.004	-0.139	0.479	0.326	-0.094	-0.012	0.75	0.685	-0.043	-0.044	0.998	0.827	-0.119	-0.1	0.979
C36:3 PE	PE	C8-pos	-0.017	0.002	0.999	0.975	-0.008	-0.063	0.981	0.647	0.101	-0.061	0.993	0.964	0.065	-0.126	0.427	0.271	-0.016	-0.039	0.985	0.971	-0.044	-0.038	0.985	0.862	-0.055	-0.087	0.951	0.493	-0.066	-0.071	0.975	0.422	0.009	-0.14	0.372	0.291	-0.039	-0.054	0.982	0.867	0.049	-0.054	0.683	0.733	-0.02	-0.15	0.754
C36:2 PE	PE	C8-pos	-0.02	-0.001	0.999	0.971	0.014	-0.063	0.981	0.603	0.048	-0.051	0.993	0.964	0.047	-0.122	0.531	0.3	-0.008	-0.085	0.985	0.888	-0.063	-0.091	0.985	0.628	-0.049	-0.123	0.881	0.26	-0.009	-0.109	0.47	0.394	0.029	-0.13	0.299	0.302	0.007	-0.143	0.464	0.49	0.11	-0.059	0.372	0.427	0.028	-0.159	0.565
C36:1 PE	PE	C8-pos	0.083	0.016	0.999	0.645	0.081	0.006	0.981	0.599	0.096	-0.037	0.993	0.964	0.202	-0.06	0.285	0.083	0.097	0.029	0.985	0.876	0.065	-0.024	0.985	0.811	0.018	-0.069	0.881	0.713	-0.081	-0.05	0.765	0.428	-0.007	-0.08	0.824	0.716	-0.038	0.032	0.838	0.939	0.015	-0.054	0.83	0.837	0.004	-0.082	0.864
C36:0 PE	PE	C8-pos	-0.088	-0.054	0.999	0.367	-0.029	-0.102	0.981	0.21	0	-0.038	0.993	0.966	-0.05	-0.049	0.99	0.677	-0.132	-0.007	0.985	0.876	-0.041	-0.025	0.985	0.908	-0.031	-0.008	0.951	0.924	-0.139	0.058	0.168	0.236	-0.012	-0.047	0.937	0.877	-0.057	0.068	0.558	0.742	-0.112	-0.025	0.769	0.512	-0.254	-0.158	0.862
C38:6 PE	PE	C8-pos	-0.047	-0.097	0.999	0.257	-0.034	-0.147	0.981	0.062	0.041	-0.067	0.993	0.964	-0.074	-0.1	0.957	0.327	-0.122	-0.032	0.985	0.876	-0.09	-0.093	0.991	0.585	-0.089	-0.132	0.949	0.103	-0.074	-0.071	0.933	0.372	0.041	-0.206	0.094	0.024	-0.023	-0.126	0.719	0.548	0.01	-0.147	0.42	0.269	-0.013	-0.236	0.513
C38:5 PE	PE	C8-pos	-0.007	0.006	0.999	0.991	-0.038	-0.085	0.981	0.361	0.089	-0.084	0.993	0.964	0.08	-0.114	0.427	0.271	0.081	-0.103	0.985	0.876	-0.062	-0.097	0.985	0.605	-0.046	-0.082	0.951	0.536	-0.061	-0.061	0.959	0.467	0.02	-0.186	0.145	0.077	-0.013	-0.082	0.855	0.8	0.048	-0.1	0.456	0.476	-0.019	-0.187	0.658
C38:4 PE	PE	C8-pos	-0.072	-0.021	0.999	0.653	-0.055	-0.099	0.981	0.203	0.03	-0.065	0.993	0.964	-0.027	-0.094	0.949	0.462	-0.09	-0.119	0.985	0.876	-0.093	-0.102	0.991	0.511	-0.059	-0.067	0.982	0.568	-0.1	-0.078	0.792	0.285	0	-0.12	0.569	0.44	-0.043	-0.133	0.768	0.436	-0.019	-0.055	0.94	0.815	-0.171	-0.185	0.979
C38:2 PE	PE	C8-pos	-0.128	-0.085	0.999	0.062	-0.073	-0.077	0.99	0.263	-0.002	-0.022	0.993	0.994	-0.074	-0.064	0.957	0.473	-0.139	-0.02	0.985	0.876	-0.153	-0.034	0.985	0.511	-0.106	-0.038	0.881	0.407	-0.137	0.015	0.238	0.239	-0.077	-0.072	0.979	0.471	-0.072	-0.068	0.982	0.666	-0.053	-0.127	0.769	0.309	-0.229	-0.28	0.926
C40:6 PE	PE	C8-pos	-0.035	-0.08	0.999	0.43	-0.028	-0.143	0.981	0.063	-0.001	-0.063	0.993	0.964	-0.092	-0.11	0.99	0.225	-0.081	-0.056	0.985	0.876	-0.095	-0.128	0.985	0.511	-0.079	-0.154	0.881	0.055	-0.006	-0.134	0.365	0.285	0.064	-0.158	0.098	0.097	0.08	-0.207	0.044	0.052	0.103	-0.137	0.145	0.2	0.143	-0.209	0.146
C34:2 PE plasmalogen	PE_P	C8-pos	0.123	0.064	0.999	0.201	0.053	0.012	0.981	0.799	0.133	0.012	0.993	0.964	0.101	0.02	0.892	0.493	0.039	0.089	0.985	0.876	0.02	0.013	0.985	0.979	0.007	0.044	0.949	0.865	-0.091	0.112	0.168	0.253	-0.006	0.043	0.874	0.892	-0.06	0.174	0.11	0.182	-0.052	0.09	0.469	0.5	-0.167	0.047	0.558
C36:5 PE plasmalogen	PE_P	C8-pos	-0.042	0.012	0.999	0.882	0.007	0.012	0.99	0.983	0.102	-0.01	0.993	0.964	0.045	0.022	0.949	0.832	0.029	-0.069	0.985	0.95	-0.01	0.027	0.985	0.969	0.001	0.029	0.951	0.927	-0.124	0.037	0.238	0.268	-0.011	-0.044	0.938	0.878	-0.082	0.014	0.666	0.756	-0.039	0.007	0.891	0.914	-0.213	-0.07	0.754
C36:3 PE plasmalogen	PE_P	C8-pos	0.074	0.001	0.999	0.695	0.08	0.018	0.981	0.576	0.103	-0.008	0.993	0.964	0.086	-0.024	0.81	0.566	-0.025	0.051	0.985	0.971	-0.018	-0.001	0.985	0.985	-0.015	-0.009	0.982	0.97	-0.122	0.073	0.168	0.246	-0.061	0.013	0.757	0.774	-0.103	0.117	0.146	0.324	-0.04	0.031	0.805	0.866	-0.152	-0.04	0.829
C36:2 PE plasmalogen	PE_P	C8-pos	0.111	0.055	0.999	0.281	0.067	0.008	0.981	0.683	0.136	-0.014	0.993	0.964	0.106	0.009	0.818	0.469	0.033	0.121	0.985	0.876	0.019	0.019	0.995	0.977	-0.01	0.04	0.949	0.889	-0.125	0.118	0.166	0.206	-0.03	0.077	0.633	0.676	-0.072	0.211	0.038	0.057	-0.047	0.097	0.447	0.471	-0.14	0.074	0.551
C36:1 PE plasmalogen	PE_P	C8-pos	-0.106	-0.122	0.999	0.029	-0.018	-0.02	0.99	0.916	0.034	-0.007	0.993	0.966	-0.078	0.007	0.832	0.618	-0.213	-0.036	0.985	0.876	-0.103	-0.001	0.985	0.668	-0.048	0.027	0.881	0.777	-0.145	0.037	0.168	0.212	-0.033	-0.066	0.938	0.676	-0.071	-0.024	0.862	0.756	-0.127	-0.137	0.985	0.115	-0.29	-0.197	0.843
C38:7 PE plasmalogen	PE_P	C8-pos	-0.022	0.052	0.999	0.713	-0.023	-0.023	0.995	0.897	0.056	0.009	0.993	0.964	-0.075	0.001	0.898	0.672	-0.096	0.006	0.985	0.876	-0.068	0.012	0.985	0.803	-0.047	0.018	0.884	0.827	-0.115	0.021	0.279	0.285	-0.006	-0.02	0.979	0.957	-0.094	0.016	0.558	0.666	-0.085	-0.018	0.823	0.659	-0.205	-0.101	0.83
C38:6 PE plasmalogen	PE_P	C8-pos	-0.026	0.038	0.999	0.823	-0.029	-0.029	0.995	0.853	0.089	-0.049	0.993	0.964	-0.002	-0.017	0.969	0.97	-0.109	-0.066	0.985	0.876	-0.082	-0.003	0.985	0.779	-0.058	-0.009	0.949	0.777	-0.175	0.042	0.166	0.182	-0.054	-0.055	0.987	0.674	-0.146	0.043	0.203	0.277	-0.088	-0.021	0.815	0.615	-0.311	-0.048	0.321
C38:5 PE plasmalogen	PE_P	C8-pos	-0.021	0.019	0.999	0.951	0.023	0.003	0.99	0.963	0.127	-0.039	0.993	0.964	0.054	0.006	0.949	0.814	0.006	-0.045	0.985	0.971	-0.015	-0.004	0.985	0.985	-0.015	0.013	0.951	0.97	-0.151	0.047	0.168	0.206	-0.025	-0.039	0.979	0.878	-0.08	0.067	0.426	0.645	-0.046	0.01	0.853	0.887	-0.218	-0.07	0.734
C40:7 PE plasmalogen	PE_P	C8-pos	-0.025	0.019	0.999	0.938	0.009	-0.031	0.981	0.894	0.103	-0.028	0.993	0.964	-0.039	-0.009	0.949	0.881	-0.094	0.015	0.985	0.876	-0.06	-0.014	0.985	0.842	-0.041	-0.005	0.949	0.889	-0.137	0.029	0.215	0.216	-0.004	-0.057	0.871	0.836	-0.085	0.058	0.426	0.635	-0.08	-0.026	0.858	0.665	-0.216	-0.109	0.83
C44:13 PE plasmalogen	PE_P	C8-pos	0.055	0.114	0.999	0.15	0.067	0.085	0.99	0.226	0.046	0.041	0.993	0.964	0.049	0.094	0.949	0.423	0.039	0.062	0.985	0.923	0.11	0.085	0.985	0.531	0.11	0.115	0.998	0.089	0.1	0.086	0.835	0.285	0.149	0.17	0.992	0.006	0.08	0.172	0.77	0.119	0.028	0.177	0.404	0.115	0.153	0.311	0.656
C34:3 PE plasmalogen	PE_P	HILIC-pos	0.059	0.001	0.999	0.756	0.079	0.007	0.981	0.576	0.107	-0.003	0.993	0.964	0.036	0.016	0.949	0.876	0.02	0.046	0.985	0.971	-0.046	0.023	0.985	0.888	-0.015	-0.034	0.968	0.92	-0.028	0.06	0.501	0.648	-0.007	0.009	0.979	0.988	0.014	0.059	0.901	0.895	0.014	-0.012	0.966	0.971	-0.176	-0.147	0.974
C36:2 PS plasmalogen	PE_P	HILIC-pos	-0.067	-0.047	0.999	0.552	-0.02	-0.078	0.981	0.465	0.046	-0.023	0.993	0.964	-0.057	-0.021	0.949	0.762	-0.068	-0.027	0.985	0.93	-0.085	-0.087	0.991	0.585	-0.047	-0.09	0.949	0.493	-0.071	-0.04	0.765	0.47	-0.04	-0.08	0.925	0.634	-0.004	-0.019	0.973	0.993	-0.026	-0.133	0.623	0.327	-0.223	-0.241	0.976
C30:1 PC	PC	C8-pos	0	0.04	0.999	0.848	-0.04	-0.084	0.981	0.336	0.006	-0.014	0.993	0.994	-0.063	-0.01	0.949	0.763	-0.071	-0.031	0.985	0.93	-0.054	0.017	0.985	0.894	-0.07	-0.012	0.939	0.734	-0.125	0.016	0.306	0.285	-0.043	-0.061	0.979	0.69	-0.105	-0.024	0.703	0.603	-0.183	-0.091	0.745	0.136	-0.279	-0.132	0.692
C30:0 PC	PC	C8-pos	-0.066	-0.019	0.999	0.695	-0.031	-0.093	0.981	0.275	0	-0.02	0.993	0.994	-0.049	-0.005	0.949	0.851	-0.099	-0.053	0.985	0.876	-0.042	-0.008	0.985	0.953	-0.053	-0.012	0.949	0.827	-0.129	-0.002	0.314	0.285	-0.055	-0.072	0.979	0.61	-0.114	-0.013	0.571	0.552	-0.178	-0.084	0.738	0.175	-0.272	-0.206	0.915
C32:2 PC	PC	C8-pos	-0.048	-0.046	0.999	0.68	-0.05	-0.084	0.981	0.32	-0.003	-0.016	0.993	0.994	-0.067	-0.031	0.949	0.673	-0.093	-0.043	0.985	0.876	-0.093	-0.006	0.985	0.783	-0.091	-0.034	0.939	0.566	-0.154	0.004	0.238	0.216	-0.081	-0.097	0.992	0.316	-0.127	-0.055	0.75	0.42	-0.126	-0.134	0.993	0.153	-0.281	-0.187	0.831
C32:1 PC	PC	C8-pos	0.013	0.038	0.999	0.851	-0.037	-0.095	0.981	0.254	0.034	-0.021	0.993	0.966	-0.029	-0.024	0.99	0.888	-0.05	-0.029	0.985	0.971	-0.025	0.013	0.985	0.976	-0.063	-0.005	0.939	0.783	-0.098	0.015	0.363	0.416	-0.041	-0.064	0.979	0.69	-0.115	0.008	0.479	0.577	-0.175	-0.062	0.631	0.215	-0.324	-0.094	0.376
C32:0 PC	PC	C8-pos	-0.117	-0.059	0.999	0.218	-0.04	-0.097	0.981	0.247	0.025	-0.024	0.993	0.966	-0.025	0	0.949	0.954	-0.105	-0.067	0.985	0.876	-0.044	-0.042	0.991	0.862	-0.041	-0.011	0.951	0.898	-0.114	-0.002	0.342	0.294	-0.045	-0.079	0.942	0.639	-0.116	0.005	0.479	0.558	-0.152	-0.075	0.789	0.269	-0.31	-0.213	0.83
C34:4 PC	PC	C8-pos	-0.018	-0.05	0.999	0.739	-0.046	-0.071	0.99	0.42	-0.003	-0.039	0.993	0.966	-0.073	-0.054	0.949	0.541	-0.102	-0.046	0.985	0.876	-0.051	-0.038	0.985	0.86	-0.086	-0.041	0.949	0.566	-0.19	-0.019	0.2	0.182	-0.076	-0.116	0.938	0.208	-0.119	-0.085	0.878	0.292	-0.119	-0.145	0.94	0.115	-0.276	-0.224	0.923
C34:3 PC	PC	C8-pos	0.006	0.011	0.999	0.982	-0.03	-0.083	0.981	0.344	0.045	-0.036	0.993	0.964	-0.067	-0.052	0.949	0.587	-0.09	-0.045	0.985	0.876	-0.068	0.005	0.985	0.86	-0.126	-0.015	0.811	0.399	-0.195	0.012	0.166	0.182	-0.097	-0.083	0.938	0.302	-0.165	0	0.266	0.24	-0.189	-0.067	0.574	0.153	-0.345	-0.077	0.226
C34:2 PC	PC	C8-pos	-0.095	-0.05	0.999	0.299	-0.067	-0.061	0.99	0.408	-0.003	-0.005	0.993	0.996	-0.094	-0.063	0.949	0.405	-0.107	-0.022	0.985	0.876	-0.157	-0.04	0.985	0.511	-0.1	-0.049	0.948	0.419	-0.099	-0.023	0.484	0.348	-0.067	-0.069	0.979	0.543	-0.03	-0.089	0.878	0.72	-0.016	-0.103	0.732	0.476	-0.2	-0.281	0.874
C34:1 PC	PC	C8-pos	-0.02	0.006	0.999	0.969	-0.067	-0.096	0.981	0.194	0.06	-0.025	0.993	0.964	-0.02	-0.046	0.949	0.784	-0.07	-0.041	0.985	0.919	-0.099	-0.035	0.985	0.699	-0.073	-0.016	0.939	0.713	-0.093	0.002	0.41	0.428	-0.036	-0.087	0.887	0.589	-0.075	-0.048	0.931	0.737	-0.1	-0.098	0.998	0.317	-0.283	-0.171	0.829
C34:0 PC	PC	C8-pos	-0.094	-0.029	0.999	0.484	-0.033	-0.071	0.981	0.469	0.048	-0.028	0.993	0.964	-0.019	-0.002	0.957	0.97	-0.082	-0.061	0.985	0.876	-0.029	-0.06	0.985	0.803	-0.048	-0.016	0.951	0.858	-0.134	0.011	0.238	0.246	-0.044	-0.075	0.955	0.642	-0.096	0.005	0.58	0.649	-0.134	-0.05	0.769	0.366	-0.31	-0.204	0.829
C36:4 PC	PC	C8-pos	-0.082	-0.089	0.999	0.218	-0.1	-0.116	0.99	0.083	-0.033	-0.059	0.993	0.964	-0.101	-0.068	0.949	0.391	-0.122	-0.056	0.985	0.876	-0.112	-0.096	0.985	0.511	-0.099	-0.012	0.862	0.533	-0.147	-0.039	0.329	0.216	-0.049	-0.11	0.87	0.385	-0.076	-0.089	0.987	0.548	-0.11	-0.127	0.966	0.216	-0.254	-0.258	0.989
C36:4 hydroxy-PC	PC	C8-pos	-0.075	-0.057	0.999	0.462	-0.062	-0.034	0.99	0.63	0.005	-0.007	0.993	0.996	-0.047	-0.014	0.949	0.833	-0.109	0.043	0.985	0.876	-0.062	-0.077	0.985	0.696	-0.006	-0.025	0.968	0.937	-0.075	-0.004	0.515	0.451	-0.004	-0.103	0.685	0.594	-0.026	0	0.95	0.993	-0.022	-0.183	0.33	0.13	-0.125	-0.229	0.829
C36:3 PC	PC	C8-pos	-0.008	0.021	0.999	0.952	-0.069	-0.066	0.996	0.361	0.04	-0.027	0.993	0.966	-0.077	-0.073	0.988	0.448	-0.146	-0.022	0.985	0.876	-0.092	-0.057	0.985	0.65	-0.107	-0.031	0.881	0.475	-0.119	-0.029	0.413	0.285	-0.071	-0.048	0.936	0.625	-0.113	-0.049	0.807	0.504	-0.111	-0.026	0.758	0.476	-0.265	-0.089	0.597
C36:2 PC	PC	C8-pos	-0.09	-0.006	0.999	0.484	-0.08	-0.045	0.989	0.419	0.027	-0.013	0.993	0.986	-0.075	-0.054	0.949	0.515	-0.101	-0.021	0.985	0.876	-0.146	-0.047	0.985	0.511	-0.101	-0.048	0.939	0.426	-0.103	-0.006	0.383	0.329	-0.064	-0.037	0.92	0.676	-0.041	-0.069	0.97	0.775	-0.036	-0.058	0.966	0.742	-0.212	-0.217	0.989
C36:1 PC	PC	C8-pos	-0.006	0.039	0.999	0.854	-0.053	-0.069	0.99	0.407	0.091	-0.03	0.993	0.964	-0.012	-0.013	0.999	0.967	-0.063	-0.022	0.985	0.962	-0.08	-0.028	0.985	0.778	-0.065	0.003	0.881	0.743	-0.106	0.046	0.245	0.286	-0.039	-0.045	0.992	0.799	-0.075	-0.016	0.834	0.756	-0.109	-0.051	0.851	0.427	-0.31	-0.146	0.658
C36:0 PC	PC	C8-pos	-0.064	0.02	0.999	0.695	-0.025	-0.025	0.995	0.881	0.085	-0.03	0.993	0.964	0.005	-0.006	0.989	0.994	-0.011	-0.054	0.985	0.971	-0.019	-0.049	0.985	0.868	-0.032	-0.003	0.951	0.927	-0.117	0.049	0.236	0.268	0.006	-0.033	0.913	0.915	-0.02	0.006	0.952	0.993	-0.059	0.001	0.842	0.835	-0.263	-0.151	0.829
C38:6 PC	PC	C8-pos	-0.029	-0.085	0.999	0.384	-0.027	-0.072	0.981	0.465	0.027	-0.013	0.993	0.986	-0.091	-0.072	0.949	0.38	-0.118	0.018	0.985	0.876	-0.067	-0.091	0.985	0.619	-0.065	-0.063	0.982	0.56	-0.094	0.001	0.408	0.384	0.009	-0.161	0.241	0.164	0.024	-0.133	0.426	0.465	0.01	-0.14	0.421	0.288	-0.102	-0.266	0.695
C38:4 PC	PC	C8-pos	-0.09	-0.093	0.999	0.158	-0.092	-0.092	0.99	0.161	-0.007	-0.062	0.993	0.964	-0.099	-0.059	0.949	0.402	-0.122	-0.042	0.985	0.876	-0.106	-0.124	0.985	0.511	-0.092	-0.026	0.881	0.538	-0.152	-0.029	0.307	0.206	-0.052	-0.109	0.872	0.382	-0.063	-0.114	0.892	0.462	-0.098	-0.11	0.985	0.284	-0.254	-0.283	0.967
C38:3 PC	PC	C8-pos	-0.008	0.038	0.999	0.851	-0.079	-0.041	0.981	0.444	0.037	-0.028	0.993	0.966	-0.092	-0.034	0.949	0.486	-0.146	0.029	0.985	0.876	-0.073	-0.062	0.985	0.696	-0.098	-0.014	0.869	0.522	-0.122	0	0.328	0.285	-0.057	0.013	0.776	0.772	-0.088	-0.015	0.77	0.676	-0.108	0.035	0.447	0.476	-0.238	-0.049	0.558
C38:2 PC	PC	C8-pos	-0.008	0.06	0.999	0.659	-0.043	-0.042	0.995	0.666	0.085	-0.034	0.993	0.964	-0.06	-0.046	0.953	0.629	-0.106	0.003	0.985	0.876	-0.073	-0.032	0.985	0.779	-0.087	-0.006	0.881	0.614	-0.12	0.046	0.238	0.285	-0.062	-0.005	0.824	0.734	-0.101	-0.017	0.713	0.625	-0.092	0.023	0.574	0.594	-0.268	-0.03	0.389
C40:10 PC	PC	C8-pos	-0.021	-0.062	0.999	0.638	-0.075	-0.095	0.99	0.161	0.041	-0.017	0.993	0.966	-0.068	-0.075	0.999	0.448	-0.121	-0.014	0.985	0.876	-0.042	-0.054	0.985	0.801	-0.064	-0.062	0.982	0.568	-0.123	0.016	0.301	0.285	-0.007	-0.152	0.386	0.181	-0.016	-0.08	0.862	0.758	-0.034	-0.15	0.574	0.216	-0.245	-0.189	0.923
C40:9 PC	PC	C8-pos	0.026	-0.063	0.999	0.581	0.005	-0.038	0.981	0.845	0.047	0.032	0.993	0.964	-0.055	-0.024	0.949	0.763	-0.083	0.079	0.985	0.876	-0.003	-0.079	0.985	0.776	0.007	-0.042	0.949	0.865	-0.036	0.019	0.66	0.815	0.089	-0.128	0.099	0.164	0.1	-0.079	0.284	0.493	0.088	-0.099	0.285	0.366	0.046	-0.131	0.658
C40:6 PC	PC	C8-pos	-0.005	-0.059	0.999	0.663	-0.027	-0.059	0.981	0.598	0.045	-0.01	0.993	0.966	-0.093	-0.052	0.949	0.448	-0.097	0.035	0.985	0.876	-0.081	-0.095	0.985	0.585	-0.06	-0.068	0.982	0.571	-0.085	0.007	0.432	0.443	0.019	-0.12	0.417	0.461	0.049	-0.127	0.309	0.462	0.023	-0.104	0.503	0.469	-0.06	-0.231	0.695
C34:3 PC plasmalogen	PC_P	C8-pos	-0.074	-0.089	0.999	0.218	0.034	0.035	0.99	0.764	0.095	0.026	0.993	0.964	-0.057	0.043	0.818	0.654	-0.113	0.013	0.985	0.876	-0.166	0.019	0.985	0.511	-0.052	-0.013	0.949	0.794	-0.079	0.026	0.377	0.45	-0.026	-0.08	0.874	0.674	-0.024	-0.046	0.973	0.926	-0.015	-0.074	0.83	0.665	-0.217	-0.284	0.915
C34:2 PC plasmalogen	PC_P	C8-pos	-0.075	-0.045	0.999	0.465	0.001	-0.023	0.99	0.937	0.045	0.004	0.993	0.966	-0.035	-0.007	0.949	0.884	-0.101	-0.025	0.985	0.876	-0.13	0.009	0.985	0.576	-0.043	-0.044	0.997	0.738	-0.079	-0.008	0.529	0.447	-0.041	-0.031	0.979	0.836	-0.036	-0.029	0.982	0.936	-0.004	-0.055	0.858	0.835	-0.184	-0.274	0.874
C34:1 PC plasmalogen	PC_P	C8-pos	-0.024	0.02	0.999	0.929	-0.04	-0.066	0.989	0.474	0.059	-0.014	0.993	0.964	-0.046	0.005	0.949	0.844	-0.147	-0.017	0.985	0.876	-0.124	-0.035	0.985	0.585	-0.066	0.021	0.862	0.723	-0.1	0.054	0.238	0.285	-0.051	-0.031	0.938	0.766	-0.09	0.009	0.58	0.666	-0.128	-0.033	0.725	0.391	-0.31	-0.128	0.565
C36:5 PC plasmalogen	PC_P	C8-pos	-0.07	-0.104	0.999	0.145	-0.031	-0.023	0.99	0.867	0.014	-0.012	0.993	0.994	-0.13	0.015	0.559	0.294	-0.183	-0.003	0.985	0.876	-0.131	-0.042	0.985	0.511	-0.074	0.024	0.862	0.637	-0.131	0.032	0.236	0.237	-0.039	-0.1	0.87	0.491	-0.075	-0.07	0.973	0.62	-0.1	-0.087	0.998	0.335	-0.268	-0.242	0.974
C36:4 PC plasmalogen	PC_P	C8-pos	-0.049	-0.028	0.999	0.745	-0.032	-0.056	0.99	0.586	0.036	-0.04	0.993	0.964	-0.082	-0.039	0.949	0.532	-0.162	-0.005	0.985	0.876	-0.112	-0.042	0.985	0.585	-0.047	-0.003	0.949	0.858	-0.107	0.003	0.347	0.286	-0.034	-0.067	0.938	0.69	-0.072	-0.048	0.946	0.713	-0.087	-0.042	0.895	0.557	-0.272	-0.193	0.896
C36:3 PC plasmalogen	PC_P	C8-pos	0.009	0.047	0.999	0.774	-0.01	-0.034	0.99	0.867	0.07	0	0.993	0.964	-0.024	-0.025	0.999	0.888	-0.14	0.011	0.985	0.876	-0.082	-0.014	0.985	0.776	-0.032	-0.031	0.992	0.865	-0.085	-0.003	0.471	0.437	-0.048	0.002	0.87	0.844	-0.064	0.001	0.836	0.845	-0.062	0.022	0.751	0.78	-0.256	-0.077	0.657
C36:2 PC plasmalogen	PC_P	C8-pos	-0.009	0.028	0.999	0.937	-0.035	-0.07	0.981	0.467	0.061	-0.038	0.993	0.964	-0.018	-0.025	0.99	0.903	-0.142	-0.018	0.985	0.876	-0.121	-0.055	0.985	0.564	-0.074	-0.016	0.93	0.662	-0.125	0.027	0.238	0.253	-0.064	-0.035	0.92	0.676	-0.094	0.011	0.586	0.666	-0.099	-0.044	0.858	0.479	-0.329	-0.115	0.558
C36:1 PC plasmalogen	PC_P	C8-pos	0.062	0.082	0.999	0.322	0.001	-0.03	0.989	0.898	0.119	-0.022	0.993	0.964	0.022	0.027	0.998	0.888	-0.09	0.031	0.985	0.876	-0.078	-0.035	0.985	0.735	-0.051	0.04	0.862	0.734	-0.121	0.093	0.168	0.216	-0.032	0.036	0.796	0.862	-0.073	0.113	0.231	0.459	-0.102	0.028	0.502	0.512	-0.344	0.052	0.127
C38:7 PC plasmalogen	PC_P	C8-pos	-0.051	-0.089	0.999	0.285	0.008	-0.027	0.981	0.898	0.041	0.016	0.993	0.966	-0.106	0.023	0.675	0.423	-0.137	0.04	0.985	0.876	-0.082	-0.02	0.985	0.756	-0.061	0.021	0.865	0.731	-0.113	0.049	0.238	0.283	-0.013	-0.11	0.685	0.483	-0.031	-0.059	0.968	0.844	-0.075	-0.121	0.858	0.285	-0.198	-0.275	0.892
C38:6 PC plasmalogen	PC_P	C8-pos	-0.032	-0.044	0.999	0.735	0.016	-0.061	0.981	0.576	0.05	-0.01	0.993	0.964	-0.074	-0.025	0.949	0.623	-0.111	0.042	0.985	0.876	-0.07	-0.028	0.985	0.783	-0.027	-0.01	0.968	0.928	-0.091	0.008	0.379	0.388	-0.001	-0.097	0.685	0.588	-0.013	-0.058	0.892	0.895	-0.052	-0.102	0.853	0.417	-0.169	-0.273	0.83
C38:4 PC plasmalogen	PC_P	C8-pos	-0.017	-0.021	0.999	0.951	-0.038	-0.064	0.989	0.488	0.061	-0.059	0.993	0.964	-0.088	-0.053	0.949	0.448	-0.17	-0.006	0.985	0.876	-0.126	-0.059	0.985	0.511	-0.075	-0.002	0.881	0.667	-0.137	0.013	0.238	0.216	-0.052	-0.049	0.979	0.69	-0.072	-0.023	0.875	0.756	-0.11	-0.035	0.777	0.441	-0.303	-0.119	0.606
C40:7 PC plasmalogen	PC_P	C8-pos	-0.024	-0.053	0.999	0.703	-0.031	-0.089	0.981	0.272	0.032	-0.017	0.993	0.966	-0.095	-0.051	0.949	0.431	-0.169	0.014	0.985	0.876	-0.133	-0.051	0.985	0.511	-0.077	-0.019	0.93	0.653	-0.112	0.012	0.314	0.285	-0.027	-0.117	0.715	0.381	-0.042	-0.089	0.898	0.668	-0.088	-0.13	0.878	0.221	-0.193	-0.231	0.958
C16:1 LPE	LPE	C8-pos	0.153	0.164	0.999	0.002	0.028	0.011	0.99	0.917	0.064	0.031	0.993	0.964	0.026	-0.045	0.949	0.788	0.097	0.048	0.985	0.876	0.018	0.023	0.991	0.97	0.011	0.089	0.881	0.538	-0.042	0.085	0.363	0.445	0.029	0.046	0.979	0.836	-0.041	0.096	0.479	0.636	-0.107	0.057	0.379	0.441	-0.132	0.106	0.376
C16:0 LPE	LPE	C8-pos	0.084	0.097	0.999	0.162	0.032	-0.004	0.981	0.911	0.072	0.023	0.993	0.964	-0.023	-0.048	0.949	0.769	0.001	0.016	0.987	0.993	-0.007	-0.044	0.985	0.904	-0.014	0.022	0.949	0.93	-0.119	0.005	0.322	0.285	0.027	-0.035	0.824	0.878	-0.083	-0.01	0.77	0.737	-0.083	-0.026	0.851	0.641	-0.074	-0.111	0.958
C18:2 LPE	LPE	C8-pos	0.051	0.096	0.999	0.231	0.005	0.049	0.981	0.748	0.051	0.03	0.993	0.964	-0.05	-0.083	0.949	0.479	0.029	0.011	0.985	0.985	-0.064	-0.056	0.985	0.759	-0.004	0.057	0.93	0.766	-0.077	0.04	0.363	0.463	0.035	0.057	0.979	0.747	0.014	0.016	0.998	0.993	0	0.026	0.966	0.95	-0.037	-0.005	0.967
C18:1 LPE	LPE	C8-pos	0.097	0.097	0.999	0.129	-0.002	-0.013	0.99	0.983	0.08	-0.014	0.993	0.964	0.029	-0.075	0.818	0.544	0.061	-0.015	0.985	0.971	-0.03	-0.068	0.985	0.779	0.001	0.028	0.951	0.927	-0.084	0.027	0.371	0.467	0.037	0.029	0.979	0.877	-0.055	0.009	0.834	0.895	-0.05	-0.027	0.966	0.846	-0.126	-0.039	0.87
C18:0 LPE	LPE	C8-pos	0.03	0.076	0.999	0.49	0.001	-0.005	0.99	0.994	0.052	-0.015	0.993	0.964	0.005	-0.054	0.949	0.763	-0.006	-0.068	0.985	0.95	-0.005	-0.084	0.985	0.722	-0.004	-0.018	0.982	0.97	-0.109	-0.043	0.515	0.285	0.011	-0.044	0.87	0.882	-0.053	-0.036	0.97	0.845	-0.069	-0.043	0.966	0.68	-0.141	-0.205	0.915
C20:4 LPE	LPE	C8-pos	0.049	0.07	0.999	0.484	-0.003	0.006	0.99	0.994	0.044	-0.02	0.993	0.966	-0.035	-0.065	0.949	0.645	0.032	-0.033	0.985	0.971	-0.042	-0.061	0.985	0.797	-0.024	0.073	0.862	0.636	-0.103	0.044	0.306	0.348	0.035	0.061	0.979	0.724	-0.029	0.02	0.878	0.973	-0.062	0.014	0.769	0.827	-0.08	0.021	0.829
C20:0 LPE	LPE	C8-pos	-0.002	0.049	0.999	0.745	0.019	0.005	0.99	0.97	0.033	0.027	0.993	0.966	-0.065	-0.101	0.949	0.355	-0.103	0.002	0.985	0.876	-0.057	-0.043	0.985	0.797	-0.082	0.014	0.862	0.637	-0.192	0	0.168	0.182	-0.068	-0.031	0.874	0.676	-0.096	-0.006	0.666	0.667	-0.095	-0.016	0.769	0.586	-0.137	-0.131	0.989
C22:6 LPE	LPE	C8-pos	0.022	0.005	0.999	0.968	0.029	0.016	0.99	0.898	0.053	0.024	0.993	0.964	-0.074	-0.044	0.949	0.562	0.01	0.024	0.987	0.988	-0.039	-0.061	0.985	0.797	-0.008	0.062	0.881	0.734	-0.071	0.054	0.328	0.44	0.059	0.04	0.938	0.685	0.003	-0.003	0.982	0.999	-0.015	-0.021	0.998	0.951	0.008	-0.04	0.923
C22:0 LPE	LPE	C8-pos	-0.026	-0.029	0.999	0.881	0	-0.038	0.981	0.841	0.043	-0.047	0.993	0.964	-0.074	-0.111	0.949	0.3	-0.137	0.041	0.985	0.876	-0.085	-0.05	0.985	0.699	-0.004	0.002	0.982	0.996	-0.121	0.066	0.211	0.268	-0.006	-0.028	0.979	0.941	-0.037	0.046	0.77	0.895	-0.051	-0.024	0.966	0.846	-0.119	-0.121	0.994
C18:3 LPE	LPE	HILIC-pos	0.113	0.092	0.999	0.087	0.064	-0.013	0.981	0.683	0.104	0	0.993	0.964	-0.019	-0.053	0.949	0.763	0.042	0.022	0.985	0.971	-0.03	-0.031	0.995	0.921	-0.013	0.012	0.951	0.97	-0.075	0.027	0.41	0.514	0.04	-0.028	0.783	0.851	-0.016	-0.001	0.973	0.993	-0.106	-0.046	0.851	0.476	-0.119	-0.084	0.967
C18:0 LPE A	LPE	HILIC-pos	0.035	0.056	0.999	0.663	0.014	-0.036	0.981	0.853	0.077	-0.024	0.993	0.964	0.007	-0.059	0.949	0.747	0.025	-0.051	0.985	0.971	-0.008	-0.061	0.985	0.831	-0.007	-0.036	0.951	0.916	-0.067	-0.019	0.661	0.566	0.033	-0.046	0.746	0.816	-0.001	-0.041	0.909	0.963	-0.07	-0.064	0.998	0.592	-0.165	-0.207	0.955
C18:0 LPE B	LPE	HILIC-pos	0.032	-0.014	0.999	0.922	0.078	-0.018	0.981	0.586	0.025	0.023	0.993	0.981	-0.035	-0.012	0.949	0.888	-0.002	-0.043	0.985	0.971	0.031	-0.004	0.985	0.976	-0.005	0.037	0.949	0.898	-0.053	0.067	0.365	0.484	0.016	0.016	0.992	0.948	0.017	-0.001	0.973	0.993	-0.034	0.011	0.895	0.929	-0.091	-0.072	0.979
C20:1 LPE	LPE	HILIC-pos	0.048	0.04	0.999	0.701	0.067	-0.006	0.981	0.681	0.1	0.022	0.993	0.964	0.009	-0.039	0.949	0.869	0.008	0.037	0.985	0.971	0.028	0.012	0.985	0.973	0.015	0.065	0.949	0.731	-0.042	0.107	0.314	0.348	0.053	0.014	0.874	0.802	0.018	0.039	0.973	0.963	-0.081	0.007	0.745	0.694	-0.134	0.007	0.734
C14:0 LPC	LPC	C8-pos	0.049	0.074	0.999	0.462	0.043	0.024	0.99	0.802	0.047	0.063	0.993	0.964	-0.034	-0.043	0.99	0.784	-0.034	0.035	0.985	0.971	0.042	-0.081	0.985	0.707	0.031	0.048	0.982	0.777	-0.078	0.056	0.322	0.419	0.004	0.034	0.938	0.915	-0.015	-0.016	0.998	0.993	-0.041	0.029	0.805	0.866	-0.023	-0.044	0.976
C22:6 LPC	LPC	C8-pos	0.085	0.045	0.999	0.407	0.061	0.071	0.99	0.347	0.06	0.039	0.993	0.964	-0.057	-0.024	0.949	0.747	0.008	0.079	0.985	0.903	-0.007	-0.05	0.985	0.884	0.015	0.085	0.881	0.578	-0.069	0.089	0.238	0.299	0.066	0.058	0.979	0.589	0.025	0.039	0.982	0.94	0.034	-0.001	0.94	0.929	0.039	-0.036	0.896
C16:1 LPC	LPC	C8-pos	0.112	0.157	0.999	0.008	0.039	0.052	0.99	0.63	0.085	0.051	0.993	0.964	0.008	-0.018	0.949	0.966	0.023	0.059	0.985	0.95	0.057	-0.012	0.985	0.882	0.057	0.096	0.949	0.426	-0.013	0.108	0.383	0.394	0.054	0.086	0.97	0.526	-0.017	0.105	0.558	0.645	-0.037	0.101	0.459	0.441	-0.058	0.096	0.658
C16:0 LPC	LPC	C8-pos	0.06	0.049	0.999	0.572	0.028	0.017	0.99	0.898	0.064	0.004	0.993	0.964	-0.024	-0.1	0.949	0.448	-0.046	-0.001	0.985	0.971	-0.009	-0.128	0.985	0.567	0.013	0.023	0.982	0.93	-0.064	0.019	0.494	0.595	0.039	-0.009	0.871	0.878	0.007	-0.042	0.878	0.963	0.004	-0.001	0.998	0.998	-0.023	-0.108	0.864
C18:3 LPC	LPC	C8-pos	0.088	0.081	0.999	0.202	0.038	0.015	0.99	0.867	0.075	0.003	0.993	0.964	-0.032	-0.081	0.949	0.541	-0.021	-0.012	0.993	0.99	-0.009	-0.1	0.985	0.65	-0.001	0.04	0.949	0.889	-0.075	0.038	0.371	0.484	0.047	0.018	0.92	0.836	-0.006	-0.022	0.973	0.993	-0.011	0.021	0.94	0.956	-0.032	-0.078	0.946
C18:2 LPC	LPC	C8-pos	0.026	0.076	0.999	0.515	0.016	0.063	0.981	0.605	0.048	0.052	0.993	0.964	-0.087	-0.056	0.949	0.47	-0.03	0.033	0.985	0.971	-0.04	-0.058	0.985	0.801	0.003	0.077	0.881	0.637	-0.057	0.058	0.366	0.493	0.041	0.083	0.92	0.606	0.007	0.021	0.973	0.993	0.023	0.083	0.83	0.626	-0.005	-0.002	0.994
C18:1 LPC	LPC	C8-pos	0.113	0.135	0.999	0.023	0.03	0.064	0.981	0.576	0.099	0.028	0.993	0.964	-0.013	-0.031	0.961	0.899	-0.006	0.051	0.985	0.971	-0.029	-0.046	0.985	0.882	0.009	0.098	0.865	0.509	-0.054	0.083	0.324	0.427	0.05	0.072	0.979	0.625	-0.033	0.049	0.75	0.887	-0.028	0.045	0.779	0.837	-0.078	0.026	0.829
C18:0 LPC	LPC	C8-pos	0.029	0.013	0.999	0.929	0.006	0.031	0.99	0.894	0.052	-0.013	0.993	0.964	-0.035	-0.09	0.949	0.493	-0.057	-0.009	0.985	0.971	-0.02	-0.163	0.985	0.511	0.01	-0.014	0.951	0.97	-0.061	-0.003	0.623	0.61	0.03	-0.029	0.828	0.878	0.024	-0.071	0.701	0.813	0.023	-0.036	0.842	0.887	-0.029	-0.164	0.754
C20:5 LPC	LPC	C8-pos	0.086	0.135	0.999	0.035	0.057	0.013	0.981	0.725	0.053	0.027	0.993	0.964	-0.041	-0.009	0.949	0.871	-0.028	0.067	0.985	0.923	0.025	-0.044	0.985	0.888	0.017	0.087	0.883	0.578	-0.056	0.027	0.494	0.623	0.052	0.09	0.938	0.519	0.024	0.066	0.907	0.829	-0.013	0.076	0.728	0.694	0.014	-0.049	0.915
C20:4 LPC	LPC	C8-pos	0.056	0.071	0.999	0.465	0.014	0.035	0.99	0.867	0.024	0.002	0.993	0.994	-0.058	-0.061	0.993	0.601	-0.009	0.013	0.985	0.993	-0.028	-0.087	0.985	0.699	-0.002	0.088	0.862	0.56	-0.089	0.034	0.328	0.416	0.051	0.068	0.979	0.639	-0.018	0.037	0.87	0.963	-0.005	0.064	0.805	0.768	-0.032	-0.021	0.989
C20:3 LPC	LPC	HILIC-pos	0.085	0.074	0.999	0.261	0.027	0.015	0.99	0.911	0.08	0.017	0.993	0.964	-0.026	-0.053	0.949	0.763	0.004	0.029	0.985	0.988	-0.016	-0.047	0.985	0.888	-0.006	0.034	0.949	0.92	-0.019	0.03	0.734	0.874	0.039	0.057	0.979	0.729	0.005	0.005	0.998	0.999	-0.047	0.042	0.738	0.795	-0.097	0.012	0.829
C20:1 LPC	LPC	HILIC-pos	0.058	0.074	0.999	0.408	0.006	-0.011	0.99	0.987	0.078	-0.013	0.993	0.964	0.024	-0.05	0.949	0.763	-0.041	-0.009	0.985	0.971	-0.025	-0.073	0.985	0.779	-0.004	-0.012	0.982	0.982	-0.04	0.038	0.531	0.706	0.017	-0.018	0.92	0.946	-0.001	-0.031	0.952	0.993	-0.038	-0.028	0.998	0.871	-0.191	-0.079	0.829
C22:5 LPC	LPC	HILIC-pos	0.127	0.039	0.999	0.182	0.036	0.007	0.99	0.894	0.088	-0.022	0.993	0.964	-0.058	-0.059	0.99	0.586	-0.014	0.032	0.985	0.971	-0.044	-0.063	0.985	0.779	-0.022	0.02	0.949	0.927	-0.06	0.051	0.383	0.525	0.042	0.04	0.979	0.799	-0.004	0.001	0.982	0.999	-0.016	0.002	0.985	0.982	-0.117	-0.012	0.829
C22:4 LPC	LPC	HILIC-pos	0.095	0.037	0.999	0.403	0.036	-0.018	0.981	0.869	0.068	-0.042	0.993	0.964	-0.023	-0.053	0.949	0.763	-0.005	0.024	0.985	0.99	-0.024	-0.069	0.985	0.779	-0.021	0.017	0.949	0.93	-0.082	0.029	0.371	0.455	0.029	0.025	0.986	0.894	-0.01	0	0.982	0.999	-0.033	-0.009	0.966	0.929	-0.138	-0.063	0.896
C24:0 LPC	LPC	HILIC-pos	-0.036	-0.055	0.999	0.663	0.006	-0.109	0.981	0.206	0.085	-0.04	0.993	0.964	-0.029	-0.082	0.949	0.54	-0.065	-0.071	0.998	0.876	-0.012	-0.114	0.985	0.585	-0.011	-0.058	0.949	0.766	-0.08	-0.015	0.557	0.467	-0.018	-0.102	0.746	0.521	-0.01	-0.058	0.892	0.895	-0.07	-0.053	0.99	0.638	-0.185	-0.144	0.958
C16:1 LPC plasmalogen	LPC_P	HILIC-pos	0.067	-0.002	0.999	0.682	0.04	0.003	0.981	0.873	0.069	0.003	0.993	0.964	-0.014	-0.036	0.953	0.881	-0.042	0.006	0.985	0.971	-0.045	-0.087	0.985	0.668	0.004	0.008	0.985	0.992	-0.028	0.03	0.66	0.829	0.051	-0.04	0.685	0.717	0.03	-0.059	0.718	0.845	-0.029	-0.051	0.966	0.823	-0.098	-0.191	0.857
C18:1 LPC plasmalogen	LPC_P	HILIC-pos	0.126	0.024	0.999	0.224	0.066	-0.076	0.981	0.325	0.052	-0.033	0.993	0.964	0.071	-0.028	0.818	0.645	0.034	-0.035	0.985	0.971	0.004	-0.035	0.985	0.954	0.02	-0.007	0.951	0.97	-0.041	0.026	0.601	0.757	0.021	-0.029	0.872	0.913	0.001	0.025	0.97	0.993	-0.058	-0.039	0.985	0.76	-0.179	-0.121	0.923
C14:0 SM	SM	C8-pos	-0.081	-0.047	0.999	0.463	-0.084	-0.08	0.996	0.21	-0.007	-0.018	0.993	0.994	-0.092	-0.037	0.949	0.493	-0.174	-0.064	0.985	0.876	-0.123	-0.066	0.985	0.564	-0.073	-0.039	0.949	0.632	-0.112	0.008	0.324	0.286	-0.058	-0.081	0.979	0.506	-0.034	-0.07	0.939	0.756	-0.07	-0.096	0.94	0.403	-0.256	-0.304	0.923
C16:1 SM	SM	C8-pos	-0.044	-0.033	0.999	0.756	-0.065	-0.075	0.99	0.32	0.003	-0.015	0.993	0.994	-0.109	-0.035	0.882	0.418	-0.173	-0.056	0.985	0.876	-0.121	-0.079	0.985	0.511	-0.085	-0.025	0.913	0.594	-0.088	-0.01	0.468	0.427	-0.029	-0.083	0.871	0.61	-0.046	-0.083	0.939	0.666	-0.09	-0.087	0.998	0.384	-0.234	-0.277	0.934
C16:0 SM	SM	C8-pos	-0.068	-0.031	0.999	0.635	-0.073	-0.093	0.99	0.189	0.031	-0.036	0.993	0.966	-0.082	-0.038	0.949	0.54	-0.16	-0.059	0.985	0.876	-0.126	-0.068	0.985	0.511	-0.087	-0.018	0.881	0.578	-0.123	0.019	0.245	0.259	-0.059	-0.074	0.987	0.543	-0.066	-0.032	0.898	0.763	-0.102	-0.059	0.913	0.424	-0.298	-0.24	0.92
C18:1 SM	SM	C8-pos	-0.042	-0.035	0.999	0.756	-0.062	-0.051	0.99	0.507	0.014	0	0.993	0.996	-0.094	-0.023	0.898	0.515	-0.134	-0.044	0.985	0.876	-0.101	-0.081	0.985	0.576	-0.058	-0.013	0.949	0.777	-0.095	-0.006	0.41	0.372	-0.022	-0.1	0.747	0.511	-0.042	-0.106	0.854	0.584	-0.096	-0.098	0.998	0.322	-0.236	-0.294	0.915
C18:0 SM	SM	C8-pos	-0.06	-0.012	0.999	0.739	-0.078	-0.065	0.99	0.328	0.027	-0.023	0.993	0.966	-0.084	-0.031	0.949	0.561	-0.123	-0.06	0.985	0.876	-0.12	-0.07	0.985	0.531	-0.072	-0.002	0.881	0.701	-0.115	0.015	0.306	0.285	-0.045	-0.061	0.979	0.676	-0.064	-0.054	0.973	0.737	-0.095	-0.059	0.94	0.469	-0.267	-0.248	0.979
C20:0 SM	SM	C8-pos	-0.032	0.012	0.999	0.922	-0.068	-0.061	0.99	0.403	0.024	-0.024	0.993	0.974	-0.084	-0.041	0.949	0.54	-0.111	-0.037	0.985	0.876	-0.114	-0.059	0.985	0.585	-0.072	0.008	0.881	0.7	-0.117	0.002	0.322	0.285	-0.046	-0.042	0.979	0.747	-0.057	-0.06	0.991	0.752	-0.096	-0.048	0.878	0.489	-0.253	-0.205	0.941
C22:1 SM	SM	C8-pos	-0.008	-0.002	0.999	0.991	-0.057	-0.066	0.99	0.407	0.044	-0.026	0.993	0.964	-0.103	-0.029	0.892	0.447	-0.133	-0.025	0.985	0.876	-0.122	-0.073	0.985	0.511	-0.075	-0.005	0.881	0.677	-0.096	0.004	0.371	0.352	-0.021	-0.059	0.92	0.772	-0.029	-0.073	0.898	0.758	-0.077	-0.045	0.94	0.596	-0.233	-0.238	0.989
C22:0 SM	SM	C8-pos	-0.003	0.016	0.999	0.971	-0.047	-0.076	0.989	0.352	0.07	-0.046	0.993	0.964	-0.076	-0.037	0.949	0.588	-0.091	-0.039	0.985	0.876	-0.104	-0.078	0.985	0.567	-0.081	-0.005	0.881	0.637	-0.123	0.007	0.306	0.285	-0.039	-0.035	0.979	0.833	-0.051	-0.019	0.914	0.895	-0.073	-0.026	0.878	0.694	-0.282	-0.171	0.829
C24:1 SM	SM	C8-pos	-0.055	-0.017	0.999	0.758	-0.076	-0.124	0.981	0.078	0.034	-0.047	0.993	0.964	-0.082	-0.043	0.949	0.529	-0.162	-0.067	0.985	0.876	-0.134	-0.08	0.985	0.511	-0.098	-0.012	0.862	0.518	-0.121	0.025	0.238	0.268	-0.065	-0.081	0.987	0.483	-0.088	-0.051	0.878	0.613	-0.112	-0.062	0.861	0.381	-0.269	-0.189	0.874
C24:0 SM	SM	C8-pos	-0.011	0.016	0.999	0.969	0.001	-0.056	0.981	0.666	0.124	-0.027	0.993	0.964	-0.022	-0.034	0.99	0.869	-0.034	-0.06	0.985	0.95	-0.088	-0.075	0.985	0.595	-0.043	-0.025	0.968	0.827	-0.108	0.01	0.328	0.286	-0.01	-0.08	0.806	0.689	-0.03	-0.011	0.97	0.984	-0.042	0	0.909	0.893	-0.216	-0.194	0.979
C30:0 DAG	DAG	C8-pos	0.038	0.051	0.999	0.695	0.022	0.12	0.981	0.161	-0.032	0.015	0.993	0.966	0.018	0.068	0.949	0.651	0.058	0.029	0.985	0.95	0.072	0.074	0.991	0.668	0.062	0.08	0.982	0.493	0.09	0.002	0.437	0.394	0.046	0.145	0.7	0.208	0.057	0.077	0.973	0.676	0.108	0.176	0.769	0.076	0.18	0.277	0.829
C34:3 DAG	DAG	C8-pos	-0.076	-0.172	0.999	0.008	-0.056	-0.136	0.981	0.088	-0.022	-0.085	0.993	0.964	-0.001	-0.208	0.427	0.064	-0.078	-0.095	0.987	0.876	-0.06	-0.108	0.985	0.627	0.011	-0.183	0.811	0.046	0.104	-0.144	0.166	0.206	0.032	-0.235	0.094	0.006	0.174	-0.251	0.003	0.005	0.195	-0.199	0.006	0.017	0.15	-0.25	0.109
C34:2 DAG	DAG	C8-pos	-0.022	-0.087	0.999	0.397	-0.029	-0.084	0.981	0.388	-0.049	-0.059	0.993	0.964	0.05	-0.169	0.285	0.118	0	-0.069	0.985	0.923	0.038	-0.059	0.985	0.803	0.05	-0.158	0.811	0.068	0.135	-0.115	0.166	0.191	0.043	-0.177	0.094	0.066	0.115	-0.155	0.03	0.095	0.216	-0.094	0.037	0.076	0.262	-0.098	0.109
C34:1 DAG	DAG	C8-pos	-0.004	-0.078	0.999	0.484	-0.032	-0.09	0.981	0.326	-0.031	-0.061	0.993	0.964	0.072	-0.187	0.285	0.075	0.015	-0.079	0.985	0.876	0.034	-0.156	0.985	0.511	0.023	-0.151	0.811	0.11	0.046	-0.145	0.211	0.249	0.027	-0.205	0.094	0.028	0.08	-0.189	0.037	0.084	0.143	-0.115	0.105	0.17	0.146	-0.15	0.19
C36:4 DAG	DAG	C8-pos	-0.13	-0.244	0.999	0	-0.061	-0.115	0.981	0.158	-0.066	-0.077	0.993	0.964	-0.062	-0.179	0.818	0.085	-0.107	-0.108	0.999	0.876	-0.119	-0.152	0.985	0.511	-0.042	-0.194	0.811	0.046	0.004	-0.167	0.258	0.216	-0.026	-0.234	0.145	0.005	0.114	-0.264	0.004	0.005	0.19	-0.196	0.006	0.017	0.199	-0.28	0.038
C36:3 DAG	DAG	C8-pos	-0.093	-0.178	0.999	0.004	-0.039	-0.087	0.981	0.328	-0.052	-0.038	0.993	0.964	0.017	-0.171	0.427	0.099	-0.016	-0.118	0.985	0.876	-0.03	-0.152	0.985	0.511	0.012	-0.174	0.811	0.052	0.079	-0.155	0.166	0.206	0.031	-0.223	0.094	0.006	0.131	-0.242	0.003	0.005	0.25	-0.176	0.002	0.008	0.249	-0.208	0.038
C36:2 DAG	DAG	C8-pos	-0.035	-0.08	0.999	0.443	-0.065	-0.109	0.981	0.151	-0.013	-0.057	0.993	0.964	0.083	-0.16	0.285	0.085	0.03	-0.096	0.985	0.876	-0.012	-0.151	0.985	0.511	-0.024	-0.153	0.811	0.105	0.016	-0.138	0.314	0.285	0.013	-0.22	0.094	0.015	0.071	-0.226	0.021	0.022	0.141	-0.156	0.053	0.084	0.056	-0.173	0.397
C38:5 DAG	DAG	C8-pos	-0.008	-0.129	0.999	0.065	-0.011	-0.082	0.981	0.416	-0.045	-0.06	0.993	0.964	0.038	-0.146	0.482	0.179	-0.014	-0.082	0.985	0.876	0.006	-0.102	0.985	0.643	0.032	-0.085	0.811	0.536	0.047	-0.08	0.347	0.447	0.061	-0.221	0.094	0.006	0.086	-0.154	0.106	0.2	0.162	-0.157	0.037	0.076	0.228	-0.169	0.109
C38:4 DAG	DAG	C8-pos	0.028	-0.104	0.999	0.218	-0.004	-0.066	0.981	0.586	0.034	-0.064	0.993	0.964	0.106	-0.115	0.285	0.175	0.049	-0.097	0.985	0.876	0.091	-0.146	0.851	0.511	0.026	-0.101	0.811	0.493	-0.051	-0.074	0.951	0.479	0.041	-0.163	0.163	0.181	0.01	-0.072	0.802	0.845	0.101	-0.098	0.285	0.366	0.012	-0.189	0.56
C16:1 CE	CE	C8-pos	0.153	0.193	0.999	0	0.1	0.081	0.99	0.206	0.055	0.05	0.993	0.964	0.059	0.12	0.949	0.306	0.066	0.06	0.993	0.888	0.102	0.145	0.985	0.511	0.058	0.112	0.949	0.342	-0.011	0.127	0.342	0.286	-0.002	0.119	0.561	0.44	-0.127	0.153	0.034	0.101	-0.164	0.058	0.167	0.216	-0.2	0.167	0.109
C16:0 CE	CE	C8-pos	0.035	0.103	0.999	0.232	0.092	0.107	0.99	0.126	-0.002	0.052	0.993	0.964	-0.085	0.148	0.285	0.118	-0.073	0.057	0.985	0.876	0.01	0.056	0.985	0.86	0.056	0.098	0.949	0.426	-0.048	0.069	0.366	0.484	0.024	0.134	0.647	0.302	-0.079	0.103	0.254	0.462	-0.103	0.098	0.241	0.309	-0.093	0.074	0.658
C18:3 CE	CE	C8-pos	0.12	0.162	0.999	0.004	0.063	0.148	0.981	0.052	0.047	0.046	0.993	0.964	-0.026	0.103	0.711	0.423	-0.016	0.079	0.985	0.888	0.035	0.109	0.985	0.619	-0.026	0.114	0.811	0.357	-0.116	0.097	0.168	0.239	-0.044	0.131	0.212	0.256	-0.201	0.145	0.008	0.024	-0.164	0.084	0.13	0.2	-0.255	0.16	0.109
C18:2 CE	CE	C8-pos	0.007	0.102	0.999	0.241	0.077	0.207	0.981	0.009	0.022	0.079	0.993	0.964	-0.055	0.178	0.285	0.085	-0.022	0.093	0.985	0.876	-0.091	0.113	0.985	0.511	0.013	0.112	0.862	0.393	-0.06	0.108	0.25	0.293	-0.002	0.192	0.18	0.043	-0.031	0.13	0.426	0.483	-0.018	0.077	0.725	0.632	0.002	0.037	0.967
C18:1 CE	CE	C8-pos	0.049	0.09	0.999	0.295	0.053	0.061	0.99	0.509	0.071	0.034	0.993	0.964	-0.012	0.105	0.796	0.44	-0.026	0.033	0.985	0.971	-0.011	0.071	0.985	0.797	0.018	0.11	0.865	0.419	-0.091	0.127	0.166	0.216	-0.017	0.017	0.92	0.946	-0.115	0.031	0.399	0.5	-0.139	-0.068	0.805	0.306	-0.235	0.032	0.306
C18:0 CE	CE	C8-pos	-0.007	0.04	0.999	0.829	0.022	0.059	0.981	0.609	-0.033	0.022	0.993	0.966	-0.076	0.025	0.818	0.651	-0.031	0.023	0.985	0.971	0.018	-0.024	0.985	0.969	-0.005	0.032	0.949	0.92	-0.1	-0.011	0.429	0.416	0.011	-0.037	0.872	0.895	-0.103	-0.058	0.878	0.625	-0.118	-0.079	0.94	0.392	-0.168	-0.11	0.923
C20:5 CE	CE	C8-pos	0.104	0.182	0.999	0.003	0.064	0.09	0.989	0.247	0.001	0.029	0.993	0.986	-0.114	0.107	0.285	0.175	-0.121	0.075	0.985	0.876	-0.022	-0.006	0.985	0.979	-0.034	0.117	0.811	0.325	-0.1	0.055	0.238	0.286	0.003	0.134	0.442	0.302	-0.095	0.124	0.113	0.276	-0.096	0.127	0.151	0.216	-0.079	0.098	0.639
C20:4 CE	CE	C8-pos	0.091	0.114	0.999	0.074	0.073	0.19	0.981	0.014	0.052	0.059	0.993	0.964	-0.035	0.186	0.293	0.085	0.016	0.087	0.985	0.876	-0.003	0.032	0.985	0.969	0.032	0.188	0.811	0.046	-0.085	0.113	0.168	0.259	0.028	0.253	0.114	0.005	-0.073	0.168	0.067	0.137	-0.086	0.171	0.105	0.108	-0.034	0.207	0.389
C20:3 CE	CE	C8-pos	0.176	0.221	0.999	0	0.056	0.155	0.981	0.05	0.086	0.071	0.993	0.964	-0.066	0.155	0.285	0.131	-0.079	0.131	0.985	0.876	0.02	0.094	0.985	0.707	-0.006	0.161	0.811	0.089	-0.07	0.12	0.219	0.285	-0.005	0.229	0.094	0.011	-0.161	0.183	0.007	0.022	-0.143	0.222	0.009	0.02	-0.175	0.322	0.038
C22:6 CE	CE	C8-pos	0.132	0.122	0.999	0.019	0.07	0.159	0.981	0.029	0.057	0.083	0.993	0.964	-0.071	0.175	0.285	0.085	-0.028	0.13	0.985	0.876	-0.008	0.081	0.985	0.779	0.014	0.138	0.811	0.18	-0.074	0.128	0.168	0.246	0.059	0.16	0.699	0.094	-0.044	0.126	0.311	0.459	-0.068	0.077	0.447	0.5	-0.001	0.147	0.734
C22:5 CE	CE	C8-pos	0.137	0.077	0.999	0.06	0.036	0.09	0.981	0.32	0.084	-0.001	0.993	0.964	-0.066	0.103	0.483	0.327	-0.068	0.044	0.985	0.903	0.022	0.039	0.985	0.908	-0.018	0.102	0.811	0.426	-0.101	0.128	0.166	0.206	-0.018	0.149	0.25	0.181	-0.158	0.107	0.024	0.073	-0.118	0.073	0.241	0.32	-0.181	0.19	0.109
C14:0 CE	CE	C8-pos	0.086	0.134	0.999	0.032	0.107	0.098	0.99	0.126	0.01	0.072	0.993	0.964	0.03	0.171	0.711	0.101	-0.017	0.109	0.985	0.876	0.097	0.152	0.985	0.511	0.054	0.101	0.949	0.419	-0.02	0.137	0.306	0.285	-0.029	0.138	0.252	0.245	-0.102	0.131	0.106	0.246	-0.185	0.054	0.149	0.183	-0.141	0.097	0.415
C34:2 PI	PI	C8-pos	-0.091	-0.09	0.999	0.15	-0.081	-0.113	0.981	0.095	0	-0.047	0.993	0.966	-0.111	-0.096	0.949	0.172	-0.214	-0.043	0.985	0.876	-0.108	-0.072	0.985	0.57	-0.067	-0.128	0.939	0.177	-0.029	-0.11	0.575	0.348	0.002	-0.139	0.405	0.275	0.1	-0.16	0.06	0.155	0.139	-0.128	0.082	0.13	0.014	-0.291	0.216
C36:4 PI	PI	C8-pos	-0.053	-0.021	0.999	0.745	-0.115	-0.098	0.99	0.078	0.013	-0.026	0.993	0.986	-0.105	-0.056	0.949	0.376	-0.156	0.019	0.985	0.876	-0.024	-0.056	0.985	0.835	-0.076	-0.041	0.949	0.602	-0.109	-0.037	0.496	0.286	-0.02	-0.085	0.845	0.67	-0.006	-0.07	0.844	0.805	-0.046	-0.032	0.993	0.835	-0.178	-0.108	0.914
C38:4 PI	PI	C8-pos	-0.116	-0.102	0.999	0.053	-0.091	-0.063	0.99	0.254	0.025	-0.079	0.993	0.964	-0.054	-0.093	0.949	0.405	-0.143	-0.043	0.985	0.876	-0.079	-0.142	0.985	0.511	-0.056	-0.056	0.985	0.637	-0.15	-0.05	0.352	0.206	-0.036	-0.122	0.746	0.355	-0.02	-0.142	0.558	0.41	-0.016	-0.138	0.498	0.284	-0.161	-0.321	0.658
C16:0 Ceramide (d18:1)	Ceramide	C8-pos	-0.107	-0.053	0.999	0.285	-0.065	-0.11	0.981	0.151	-0.008	-0.055	0.993	0.964	0.013	-0.085	0.832	0.54	-0.103	-0.033	0.985	0.876	-0.052	-0.082	0.985	0.696	-0.036	-0.037	0.996	0.825	-0.115	-0.007	0.343	0.285	-0.078	-0.083	0.987	0.392	-0.129	0.002	0.454	0.459	-0.156	-0.062	0.738	0.252	-0.307	-0.155	0.716
C22:0 Ceramide (d18:1)	Ceramide	C8-pos	-0.027	0.008	0.999	0.951	-0.018	-0.052	0.981	0.683	0.026	-0.044	0.993	0.964	0.044	-0.075	0.796	0.54	-0.01	-0.047	0.985	0.971	0.042	-0.09	0.985	0.654	-0.019	-0.049	0.951	0.818	-0.116	-0.031	0.437	0.285	-0.049	-0.084	0.942	0.586	-0.077	-0.025	0.878	0.772	-0.067	-0.048	0.985	0.693	-0.23	-0.192	0.958
C24:0 Ceramide (d18:1)	Ceramide	C8-pos	-0.017	0.019	0.999	0.951	-0.048	-0.037	0.99	0.703	0.027	-0.045	0.993	0.964	0.005	-0.083	0.892	0.54	-0.036	-0.047	0.993	0.971	-0.007	-0.108	0.985	0.606	-0.035	-0.057	0.968	0.731	-0.124	-0.021	0.365	0.285	-0.04	-0.106	0.845	0.45	-0.038	-0.057	0.973	0.845	-0.025	-0.049	0.966	0.835	-0.185	-0.231	0.946
C24:1 Ceramide (d18:1)	Ceramide	C8-pos	-0.068	-0.02	0.999	0.695	-0.043	-0.078	0.981	0.423	0.028	-0.026	0.993	0.966	0.019	-0.066	0.898	0.672	-0.101	-0.051	0.985	0.876	-0.012	-0.086	0.985	0.736	-0.042	-0.05	0.982	0.738	-0.14	-0.016	0.314	0.239	-0.067	-0.134	0.87	0.223	-0.111	-0.031	0.74	0.599	-0.11	-0.084	0.966	0.384	-0.223	-0.194	0.974
linoleoyl ethanolamide	FA	HILIC-pos	-0.1	-0.065	0.999	0.218	0.025	-0.002	0.99	0.937	0.088	0.049	0.993	0.964	-0.044	-0.02	0.949	0.82	-0.059	0.076	0.985	0.876	-0.024	0.04	0.985	0.904	-0.016	-0.007	0.982	0.97	-0.045	0.112	0.252	0.292	0.01	0.01	0.992	0.981	0.034	0.118	0.785	0.532	0	0.06	0.842	0.816	-0.107	-0.138	0.97
myristoleate	FA	HILIC-pos	-0.058	-0.097	0.999	0.265	-0.038	-0.126	0.981	0.146	0.033	-0.053	0.993	0.964	0.049	-0.135	0.427	0.225	-0.06	-0.086	0.985	0.876	-0.031	-0.079	0.985	0.77	0.028	-0.087	0.811	0.56	-0.024	-0.067	0.792	0.602	0.012	-0.073	0.726	0.703	-0.006	-0.028	0.973	0.993	-0.048	-0.058	0.998	0.715	-0.213	-0.042	0.658
myristoleic acid	FA	HILIC-pos	-0.063	-0.099	0.999	0.235	-0.041	-0.125	0.981	0.146	0.04	-0.049	0.993	0.964	0.048	-0.133	0.427	0.24	-0.054	-0.086	0.985	0.876	-0.034	-0.072	0.985	0.779	0.028	-0.082	0.829	0.591	-0.023	-0.062	0.819	0.639	0.011	-0.074	0.722	0.69	-0.004	-0.033	0.957	0.993	-0.052	-0.063	0.993	0.671	-0.214	-0.052	0.695
4-acetamidobutanoate	FA	HILIC-pos	-0.101	-0.092	1	0.149	-0.109	-0.195	0.981	0.009	-0.03	-0.02	0.993	0.966	-0.072	-0.102	0.949	0.326	-0.037	-0.019	0.985	0.971	-0.031	-0.161	0.985	0.511	-0.074	-0.106	0.951	0.322	-0.034	-0.13	0.501	0.286	-0.034	-0.045	0.987	0.836	-0.059	-0.123	0.878	0.493	-0.116	-0.102	0.998	0.287	-0.149	-0.114	0.967
cholesterol	Other Lipids	C8-pos	-0.082	-0.006	0.999	0.604	-0.074	-0.095	0.99	0.191	0.011	-0.037	0.993	0.966	-0.062	-0.027	0.949	0.74	-0.129	-0.039	0.985	0.876	-0.099	-0.061	0.985	0.628	-0.074	-0.017	0.93	0.693	-0.111	0.021	0.306	0.285	-0.052	-0.072	0.979	0.61	-0.067	-0.026	0.878	0.8	-0.078	-0.077	0.998	0.476	-0.274	-0.246	0.974
sphingosine	Other Lipids	C8-pos	-0.088	-0.044	0.999	0.457	-0.014	0.007	0.99	0.983	0.04	-0.03	0.993	0.966	0.022	-0.023	0.949	0.903	-0.046	-0.099	0.985	0.876	0.019	-0.073	0.985	0.776	0.059	-0.02	0.881	0.766	0.031	-0.038	0.561	0.737	0.027	-0.063	0.7	0.717	0.001	0.003	0.996	0.999	0.024	-0.031	0.858	0.899	0.101	-0.154	0.356
sphingosine A	Other Lipids	HILIC-pos	-0.038	-0.045	0.999	0.711	0.016	-0.026	0.981	0.897	0.056	0.024	0.993	0.964	-0.011	-0.038	0.949	0.869	-0.107	0.008	0.985	0.876	-0.047	-0.014	0.985	0.897	0.017	-0.026	0.949	0.92	-0.059	0.069	0.328	0.445	-0.005	-0.097	0.705	0.606	0.025	-0.022	0.88	0.988	-0.019	-0.155	0.466	0.236	-0.11	-0.274	0.721
sphingosine B	Other Lipids	HILIC-pos	-0.06	-0.054	1	0.544	-0.007	-0.038	0.986	0.837	0.055	0.011	0.993	0.964	0.001	-0.055	0.949	0.763	-0.107	0.003	0.985	0.876	-0.097	-0.051	0.985	0.635	0.026	-0.064	0.862	0.689	-0.084	0.067	0.279	0.348	-0.022	-0.082	0.87	0.67	0.018	0.005	0.973	0.993	-0.042	-0.146	0.635	0.236	-0.185	-0.27	0.896
sphingosine C	Other Lipids	HILIC-pos	-0.08	0.02	0.999	0.572	-0.012	-0.003	0.99	0.988	0.072	-0.004	0.993	0.964	0.006	-0.029	0.949	0.911	-0.045	-0.042	0.998	0.971	0.023	-0.054	0.985	0.842	0.039	-0.02	0.93	0.865	0.013	-0.018	0.819	0.934	0.03	-0.044	0.77	0.836	0.016	0.051	0.946	0.926	0.006	-0.05	0.851	0.837	-0.049	-0.076	0.974
sphinganine	Other Lipids	HILIC-pos	-0.033	0.03	0.999	0.848	0.021	0.009	0.99	0.958	0.097	0.008	0.993	0.964	0.063	-0.037	0.818	0.673	0.061	0.008	0.985	0.971	0.055	-0.025	0.985	0.86	0.048	-0.04	0.862	0.738	0.004	-0.024	0.856	0.934	0.025	-0.09	0.57	0.623	-0.019	0.047	0.838	0.931	-0.014	-0.07	0.851	0.694	-0.011	-0.097	0.876
alpha-glycerophosphocholine	Other Lipids	HILIC-pos	0.001	-0.031	0.999	0.923	0.001	-0.01	0.99	0.988	0.026	-0.078	0.993	0.964	0.095	-0.061	0.592	0.448	0.134	0.02	0.985	0.876	0.04	-0.096	0.985	0.638	0.035	-0.053	0.865	0.734	-0.033	-0.044	0.975	0.724	0.045	-0.054	0.676	0.717	-0.041	0.064	0.654	0.794	-0.014	-0.091	0.769	0.557	-0.087	-0.272	0.58
isoleucine	AA	HILIC-pos	0.013	-0.047	0.999	0.774	-0.015	-0.123	0.981	0.126	0.023	-0.068	0.993	0.964	-0.067	-0.13	0.949	0.175	-0.023	-0.047	0.985	0.971	-0.037	-0.06	0.985	0.797	-0.037	-0.076	0.949	0.595	-0.06	-0.042	0.858	0.566	-0.008	-0.074	0.824	0.696	0.003	-0.122	0.545	0.525	-0.039	-0.131	0.725	0.314	-0.135	-0.153	0.979
L-alpha-glutamyl-L-lysine	AA	HILIC-pos	0.08	0.019	0.999	0.605	-0.022	-0.025	0.99	0.894	-0.077	-0.004	0.993	0.964	0.013	-0.082	0.832	0.541	0.037	-0.06	0.985	0.923	0.039	-0.033	0.985	0.888	-0.084	-0.079	0.982	0.393	-0.093	-0.02	0.501	0.416	-0.016	-0.005	0.979	0.972	-0.021	-0.031	0.982	0.963	-0.007	-0.038	0.94	0.887	0	-0.021	0.974
leucine	AA	HILIC-pos	-0.015	-0.04	0.999	0.848	-0.029	-0.142	0.981	0.059	-0.005	-0.05	0.993	0.964	-0.078	-0.134	0.949	0.15	-0.022	-0.058	0.985	0.95	-0.064	-0.074	0.991	0.672	-0.039	-0.11	0.883	0.392	-0.105	-0.073	0.728	0.285	-0.039	-0.119	0.783	0.381	-0.04	-0.131	0.75	0.459	-0.088	-0.178	0.725	0.115	-0.181	-0.194	0.98
lysine	AA	HILIC-pos	0.032	-0.019	0.999	0.907	-0.007	-0.122	0.981	0.14	0.027	-0.056	0.993	0.964	0.028	-0.09	0.756	0.479	0.094	-0.057	0.985	0.876	0.023	-0.048	0.985	0.86	-0.006	-0.069	0.93	0.713	-0.05	-0.02	0.798	0.727	0.021	0.027	0.992	0.911	-0.007	-0.015	0.982	0.993	-0.081	-0.032	0.878	0.665	-0.107	-0.031	0.864
methionine	AA	HILIC-pos	-0.027	-0.074	0.999	0.546	-0.033	-0.107	0.981	0.201	0.013	-0.02	0.993	0.994	-0.085	-0.093	0.999	0.326	-0.069	-0.013	0.985	0.95	-0.015	-0.074	0.985	0.776	-0.024	-0.056	0.951	0.743	-0.079	-0.028	0.635	0.465	0.026	-0.064	0.696	0.717	-0.014	-0.127	0.581	0.465	-0.004	-0.161	0.42	0.216	-0.055	-0.188	0.793
methionine sulfoxide	AA	HILIC-pos	0.053	-0.02	0.999	0.752	0.009	-0.064	0.981	0.609	0.024	-0.013	0.993	0.994	-0.025	-0.02	0.99	0.899	-0.032	0.042	0.985	0.971	0.048	-0.049	0.985	0.797	-0.017	-0.087	0.883	0.594	-0.052	-0.075	0.951	0.475	0.029	-0.131	0.313	0.381	-0.024	-0.01	0.973	0.993	-0.106	-0.098	0.998	0.348	-0.192	-0.121	0.915
methylimidazoleacetic acid	AA	HILIC-pos	-0.111	-0.069	0.999	0.177	-0.088	-0.092	0.99	0.161	-0.033	-0.076	0.993	0.964	0.002	-0.061	0.949	0.726	-0.013	0.083	0.985	0.876	-0.024	-0.119	0.985	0.585	0.003	-0.09	0.862	0.513	-0.043	-0.115	0.644	0.297	-0.019	-0.072	0.872	0.706	-0.064	-0.165	0.718	0.172	-0.017	-0.129	0.596	0.313	0.025	-0.099	0.777
N1-acetylspermidine	AA	HILIC-pos	-0.069	-0.016	0.999	0.695	-0.079	-0.189	0.981	0.014	-0.104	-0.05	0.993	0.964	-0.14	-0.115	0.949	0.118	-0.09	-0.076	0.985	0.876	0.046	-0.144	0.985	0.511	-0.051	-0.063	0.982	0.637	-0.052	-0.021	0.786	0.69	0.003	-0.048	0.871	0.877	-0.054	-0.065	0.982	0.756	-0.115	-0.034	0.769	0.479	-0.08	-0.099	0.976
3-hydroxyanthranilic acid	AA	HILIC-pos	0.046	-0.025	0.999	0.784	-0.128	-0.115	0.99	0.052	-0.087	-0.033	0.993	0.964	-0.06	-0.058	0.99	0.588	0.027	-0.098	0.985	0.876	-0.003	-0.053	0.985	0.872	-0.074	-0.039	0.949	0.618	0.001	-0.082	0.551	0.564	0.016	-0.033	0.872	0.911	0.055	-0.148	0.203	0.33	-0.019	-0.015	0.998	0.956	-0.01	-0.032	0.974
N6-methyllysine	AA	HILIC-pos	0.03	-0.003	0.999	0.941	0.039	-0.072	0.981	0.457	0.038	-0.131	0.993	0.964	-0.033	-0.118	0.9	0.38	-0.006	0.044	0.985	0.971	0.054	-0.047	0.985	0.797	0.027	-0.054	0.881	0.743	0.071	0.002	0.532	0.506	0.125	-0.004	0.36	0.228	0.017	0.02	0.998	0.993	0.028	-0.004	0.94	0.951	-0.065	-0.065	0.996
N6,N6-dimethyllysine	AA	HILIC-pos	-0.015	-0.045	0.999	0.792	0.018	-0.151	0.981	0.051	-0.005	-0.159	0.993	0.964	-0.002	-0.116	0.812	0.376	-0.015	0.04	0.985	0.971	0.096	-0.098	0.985	0.511	0.041	-0.096	0.811	0.455	0.027	-0.071	0.44	0.568	0.061	-0.106	0.218	0.344	0.025	-0.028	0.878	0.966	0.021	-0.121	0.447	0.367	-0.06	-0.114	0.923
N6,N6,N6-trimethyllysine	AA	HILIC-pos	-0.017	-0.109	0.999	0.218	0.002	-0.148	0.981	0.054	0.064	-0.11	0.993	0.964	0.028	-0.066	0.831	0.629	0.032	0.001	0.985	0.987	0.042	-0.084	0.985	0.65	0.025	-0.108	0.811	0.386	0.032	-0.104	0.322	0.352	0.065	-0.127	0.132	0.18	0.022	-0.122	0.426	0.465	0.06	-0.166	0.149	0.13	0.004	-0.178	0.558
N6-acetyllysine	AA	HILIC-pos	0.011	-0.046	0.999	0.776	-0.026	-0.128	0.981	0.118	0.021	-0.047	0.993	0.964	-0.027	-0.06	0.949	0.695	-0.011	0.016	0.985	0.99	0.003	-0.069	0.985	0.797	-0.039	-0.088	0.949	0.533	-0.013	-0.075	0.675	0.599	0.019	-0.06	0.746	0.799	-0.008	-0.032	0.97	0.993	-0.03	-0.081	0.861	0.623	-0.103	-0.128	0.974
N-acetylalanine	AA	HILIC-pos	-0.063	-0.101	0.999	0.218	-0.107	-0.152	0.981	0.025	-0.009	0.037	0.993	0.966	-0.094	-0.087	0.961	0.32	-0.047	-0.033	0.987	0.971	-0.048	-0.13	0.985	0.511	-0.09	-0.102	0.982	0.26	-0.038	-0.075	0.851	0.515	-0.015	-0.059	0.913	0.799	-0.028	-0.026	0.982	0.966	-0.063	-0.066	0.998	0.613	-0.129	-0.122	0.989
N-acetylaspartic acid	AA	HILIC-pos	-0.125	-0.019	0.999	0.265	-0.065	-0.082	0.99	0.318	0.016	-0.016	0.993	0.994	-0.013	-0.073	0.949	0.645	0.081	0.024	0.985	0.923	0.054	-0.089	0.985	0.628	-0.016	-0.024	0.982	0.928	-0.03	0.005	0.792	0.881	-0.002	-0.029	0.95	0.941	-0.06	0.092	0.426	0.625	-0.056	0.023	0.769	0.835	-0.199	-0.079	0.829
N-acetylhistidine	AA	HILIC-pos	0.041	-0.065	0.999	0.572	0.017	-0.059	0.981	0.623	0.048	-0.039	0.993	0.964	0.001	-0.042	0.949	0.858	-0.031	0.046	0.985	0.971	0.019	0.004	0.985	0.984	-0.046	-0.007	0.949	0.865	-0.057	-0.01	0.687	0.658	0.028	-0.036	0.814	0.877	-0.013	-0.094	0.776	0.645	-0.025	-0.152	0.488	0.192	-0.068	-0.107	0.955
N-acetylleucine	AA	HILIC-pos	-0.024	-0.052	0.999	0.711	-0.09	-0.027	0.981	0.438	-0.134	0.044	0.993	0.964	-0.1	-0.059	0.949	0.393	-0.218	0.007	0.985	0.876	-0.113	0.008	0.985	0.628	-0.123	-0.031	0.862	0.337	-0.06	-0.066	0.975	0.447	-0.094	-0.153	0.911	0.078	-0.16	-0.02	0.393	0.218	-0.098	-0.104	0.998	0.309	-0.258	-0.148	0.829
N-acetylmethionine	AA	HILIC-pos	-0.026	-0.065	0.999	0.638	-0.079	-0.113	0.981	0.141	-0.004	0.045	0.993	0.966	-0.098	-0.05	0.949	0.448	0.039	0.002	0.985	0.971	0.004	-0.089	0.985	0.716	-0.013	-0.033	0.968	0.92	-0.008	0.003	0.951	0.985	0.021	-0.042	0.832	0.878	0.003	0.096	0.728	0.7	-0.01	-0.02	0.998	0.961	-0.149	-0.106	0.958
N-acetylornithine	AA	HILIC-pos	-0.027	0.003	0.999	0.951	-0.009	-0.09	0.981	0.32	0.069	-0.009	0.993	0.964	-0.026	-0.075	0.949	0.617	0.047	0.025	0.985	0.971	-0.066	-0.063	0.985	0.705	-0.061	0	0.93	0.777	-0.071	-0.037	0.752	0.492	-0.071	-0.011	0.806	0.685	-0.109	0.005	0.558	0.645	-0.165	0.064	0.159	0.216	-0.204	0.096	0.204
N-acetyltryptophan	AA	HILIC-pos	0.001	0.065	0.999	0.638	-0.021	-0.033	0.99	0.853	0.066	0.011	0.993	0.964	0.007	-0.055	0.949	0.763	0.096	-0.008	0.985	0.876	0.034	-0.054	0.985	0.831	0.052	-0.043	0.862	0.723	0.114	0.026	0.41	0.285	0.099	0.032	0.746	0.461	0.087	0.032	0.838	0.666	0.013	0.032	0.971	0.91	-0.009	0.082	0.857
N-methylproline	AA	HILIC-pos	-0.044	0.005	0.999	0.875	0.052	-0.056	0.981	0.502	0.147	0.055	0.993	0.964	0.076	-0.086	0.518	0.393	0.039	0.006	0.985	0.971	0.068	-0.096	0.985	0.585	0.054	-0.067	0.811	0.566	0.152	-0.038	0.168	0.206	0.109	-0.084	0.15	0.226	0.021	-0.095	0.571	0.645	0.023	-0.077	0.681	0.632	0.049	0.117	0.915
ornithine	AA	HILIC-pos	0.053	-0.053	0.999	0.607	0.036	-0.057	0.981	0.568	0.056	-0.058	0.993	0.964	0.177	-0.099	0.201	0.064	0.122	0.007	0.985	0.876	0.08	-0.019	0.985	0.779	0.056	-0.074	0.811	0.536	-0.016	-0.012	0.975	0.948	0.017	-0.022	0.913	0.94	0.024	-0.028	0.878	0.966	-0.083	-0.078	0.998	0.423	-0.1	-0.05	0.923
phenylacetylglutamine	AA	HILIC-pos	-0.028	0.001	0.999	0.951	-0.036	-0.016	0.99	0.873	0.074	0.029	0.993	0.964	0.082	-0.044	0.711	0.529	0.108	0.037	0.985	0.876	0.09	0.045	0.985	0.668	0.059	0.035	0.951	0.731	0.078	0.012	0.55	0.487	0.027	-0.047	0.772	0.836	0.108	-0.071	0.254	0.465	0.044	-0.059	0.683	0.714	-0.038	-0.097	0.915
phenylalanine	AA	HILIC-pos	-0.001	-0.024	0.999	0.951	-0.004	-0.132	0.981	0.113	0.039	0.011	0.993	0.966	-0.047	-0.117	0.949	0.327	0.033	0.025	0.993	0.971	0.057	-0.11	0.985	0.585	0.01	-0.056	0.913	0.783	-0.087	-0.088	0.948	0.292	0.014	-0.018	0.936	0.948	-0.032	-0.079	0.898	0.756	-0.007	-0.048	0.935	0.873	-0.058	-0.094	0.967
3-methylhistidine	AA	HILIC-pos	-0.01	-0.022	0.999	0.951	-0.008	-0.078	0.981	0.467	0.035	-0.07	0.993	0.964	0.029	-0.049	0.892	0.753	0.054	0.045	0.993	0.95	0.029	-0.091	0.985	0.668	0.016	-0.049	0.885	0.789	-0.027	-0.142	0.41	0.285	0.004	-0.033	0.92	0.915	-0.105	-0.143	0.968	0.171	0.053	-0.093	0.427	0.458	0.075	-0.042	0.828
pipecolic acid	AA	HILIC-pos	-0.032	0.061	0.999	0.638	-0.005	-0.082	0.981	0.416	0.05	-0.056	0.993	0.964	0.001	-0.05	0.949	0.814	-0.011	-0.017	0.993	0.99	0.125	-0.016	0.985	0.576	0.047	-0.023	0.881	0.811	0.075	-0.03	0.383	0.491	0.018	-0.07	0.715	0.717	0.004	0.014	0.982	0.997	0.061	-0.007	0.818	0.835	0.033	-0.095	0.734
proline	AA	HILIC-pos	-0.023	-0.028	0.999	0.907	-0.047	-0.124	0.981	0.109	-0.014	-0.056	0.993	0.964	-0.06	-0.081	0.961	0.448	-0.086	-0.038	0.985	0.876	-0.018	-0.065	0.985	0.797	-0.025	-0.073	0.949	0.642	-0.007	-0.016	0.975	0.962	0.048	-0.054	0.607	0.69	-0.018	-0.065	0.892	0.844	-0.023	-0.096	0.792	0.524	-0.098	-0.147	0.931
SDMA	AA	HILIC-pos	-0.075	-0.102	0.999	0.167	-0.037	-0.096	0.981	0.254	0.026	-0.05	0.993	0.964	-0.05	-0.092	0.949	0.448	0.003	0.059	0.985	0.962	-0.022	-0.147	0.985	0.511	-0.019	-0.081	0.93	0.594	-0.039	-0.068	0.903	0.566	0.025	-0.022	0.871	0.909	-0.024	-0.077	0.878	0.797	0.003	-0.086	0.728	0.609	-0.081	-0.13	0.923
serine	AA	HILIC-pos	0.025	0.054	0.999	0.713	-0.032	-0.047	0.99	0.683	0.019	0.016	0.993	0.994	-0.01	-0.033	0.949	0.887	-0.007	-0.062	0.985	0.95	-0.044	-0.025	0.985	0.888	-0.047	-0.007	0.949	0.865	-0.099	0.016	0.356	0.388	-0.025	0.038	0.824	0.877	-0.022	-0.025	0.998	0.984	-0.122	0.017	0.466	0.459	-0.167	-0.007	0.657
serotonin	AA	HILIC-pos	-0.056	0.011	0.999	0.774	0.026	0.011	0.99	0.929	0	-0.005	0.993	0.996	-0.046	-0.076	0.949	0.54	0.018	-0.037	0.985	0.971	-0.007	-0.016	0.985	0.984	-0.104	-0.028	0.881	0.493	-0.023	-0.055	0.873	0.712	0.002	-0.091	0.706	0.61	-0.021	-0.189	0.404	0.141	0.013	-0.181	0.246	0.13	-0.113	-0.222	0.83
taurine	AA	HILIC-pos	0.011	-0.024	0.999	0.951	-0.005	-0.042	0.981	0.816	0.049	-0.042	0.993	0.964	0.066	-0.069	0.711	0.529	0.09	0.044	0.985	0.876	0.061	-0.031	0.985	0.803	0.022	-0.036	0.949	0.889	-0.065	0	0.578	0.596	0.035	-0.001	0.92	0.911	-0.012	0.067	0.805	0.845	-0.002	-0.041	0.94	0.888	-0.215	-0.147	0.915
threonine	AA	HILIC-pos	0.069	-0.028	0.999	0.653	-0.039	-0.062	0.99	0.504	0.041	-0.035	0.993	0.964	-0.062	-0.06	0.99	0.54	-0.103	-0.098	0.993	0.876	-0.03	-0.007	0.985	0.969	-0.078	-0.061	0.968	0.513	-0.042	-0.043	0.975	0.687	0.018	-0.064	0.738	0.717	-0.025	-0.14	0.571	0.253	-0.082	-0.122	0.883	0.216	-0.118	-0.096	0.974
thyroxine	AA	HILIC-pos	0.078	-0.014	0.999	0.604	0.039	-0.091	0.981	0.263	0.063	-0.029	0.993	0.964	-0.1	-0.025	0.892	0.448	-0.087	0.096	0.985	0.876	-0.136	-0.068	0.985	0.511	-0.047	0.023	0.881	0.818	-0.041	0.008	0.687	0.796	0.024	0.119	0.718	0.469	0.006	-0.008	0.973	0.999	-0.007	0.05	0.842	0.843	-0.147	0.022	0.597
tryptophan	AA	HILIC-pos	-0.015	-0.043	0.999	0.828	0.003	-0.091	0.981	0.337	0.069	-0.012	0.993	0.964	0.027	-0.107	0.702	0.413	0.025	0.031	0.998	0.971	0.025	-0.072	0.985	0.779	-0.034	-0.028	0.982	0.865	-0.1	0.013	0.363	0.359	-0.006	-0.054	0.874	0.849	-0.007	-0.05	0.898	0.926	-0.07	-0.044	0.966	0.68	-0.157	-0.16	0.992
tyrosine	AA	HILIC-pos	-0.049	-0.049	0.999	0.659	-0.046	-0.11	0.981	0.161	-0.01	-0.004	0.993	0.996	-0.067	-0.086	0.982	0.423	-0.049	-0.024	0.985	0.971	-0.015	-0.051	0.985	0.861	-0.043	-0.048	0.984	0.734	-0.115	-0.017	0.371	0.286	-0.029	-0.082	0.874	0.663	-0.089	-0.051	0.878	0.636	-0.13	-0.087	0.927	0.288	-0.194	-0.186	0.989
urocanic acid	AA	HILIC-pos	-0.022	-0.051	0.999	0.739	0.029	-0.097	0.981	0.254	-0.041	-0.064	0.993	0.964	0.015	-0.093	0.818	0.515	-0.066	-0.068	0.999	0.876	0.021	0.042	0.985	0.904	-0.062	-0.084	0.968	0.493	-0.038	-0.059	0.951	0.602	0.007	-0.023	0.937	0.946	-0.046	-0.071	0.973	0.756	-0.043	-0.105	0.83	0.423	0.084	-0.101	0.56
valine	AA	HILIC-pos	-0.007	-0.038	0.999	0.879	-0.017	-0.138	0.981	0.081	0.014	-0.049	0.993	0.964	-0.04	-0.107	0.949	0.38	-0.006	-0.051	0.985	0.971	-0.064	-0.068	1	0.705	-0.04	-0.096	0.949	0.493	-0.083	-0.092	0.975	0.297	0.002	-0.094	0.692	0.612	-0.042	-0.13	0.768	0.459	-0.078	-0.186	0.623	0.115	-0.136	-0.192	0.923
4-guanidinobutanoic acid	AA	HILIC-pos	-0.05	-0.021	0.999	0.774	-0.07	-0.103	0.981	0.189	-0.067	0.012	0.993	0.964	-0.07	0.025	0.818	0.645	-0.026	0.111	0.985	0.876	-0.048	-0.097	0.985	0.638	-0.064	-0.016	0.949	0.743	-0.113	-0.039	0.484	0.285	-0.052	-0.005	0.871	0.816	-0.057	-0.02	0.896	0.848	-0.058	-0.051	0.998	0.694	-0.089	-0.168	0.892
5-hydroxylysine	AA	HILIC-pos	0.07	0.014	0.999	0.711	-0.033	-0.038	0.99	0.764	0.046	-0.017	0.993	0.966	-0.023	-0.042	0.961	0.82	0.022	-0.067	0.985	0.923	-0.043	-0.021	0.985	0.908	-0.027	-0.055	0.951	0.753	-0.075	-0.02	0.621	0.562	0.007	0.06	0.872	0.799	-0.05	-0.027	0.957	0.908	-0.185	-0.02	0.356	0.216	-0.145	-0.008	0.658
acetylglycine	AA	HILIC-pos	0.015	-0.039	0.999	0.833	-0.051	-0.061	0.99	0.467	-0.008	-0.005	0.993	0.996	-0.085	-0.057	0.949	0.448	-0.081	0.082	0.985	0.876	-0.013	0.006	0.985	0.985	-0.08	-0.033	0.949	0.596	-0.052	0.037	0.44	0.594	-0.018	-0.032	0.979	0.909	-0.027	0.048	0.785	0.895	-0.112	-0.104	0.998	0.252	-0.238	-0.129	0.828
ADMA	AA	HILIC-pos	0.023	-0.067	0.999	0.605	0.029	-0.116	0.981	0.161	0.06	-0.109	0.993	0.964	0.042	-0.077	0.745	0.529	0.099	0.049	0.985	0.876	0.1	-0.062	0.985	0.585	0.059	-0.066	0.811	0.56	0.031	-0.055	0.493	0.644	0.079	0.002	0.7	0.625	0.008	-0.024	0.946	0.993	0.051	-0.08	0.495	0.547	-0.043	-0.072	0.967
alanine	AA	HILIC-pos	-0.006	-0.058	0.999	0.713	-0.033	-0.102	0.981	0.244	-0.035	0.019	0.993	0.966	-0.069	-0.083	0.99	0.437	-0.056	-0.005	0.985	0.971	0.002	-0.067	0.985	0.801	-0.035	-0.06	0.951	0.722	-0.06	-0.027	0.765	0.594	-0.008	-0.027	0.979	0.941	-0.026	-0.006	0.97	0.993	-0.031	-0.031	0.998	0.893	-0.147	-0.133	0.989
alloisoleucine	AA	HILIC-pos	0.075	-0.022	0.999	0.684	0.062	0.093	0.989	0.328	0.104	0.119	0.993	0.964	0.063	0.021	0.949	0.764	0.026	0.041	0.991	0.971	0.129	-0.048	0.985	0.585	0.097	0.064	0.951	0.513	0.15	-0.006	0.306	0.285	0.12	-0.139	0.096	0.151	0.205	-0.131	0.022	0.066	0.171	-0.038	0.301	0.302	-0.072	-0.066	0.989
arginine	AA	HILIC-pos	-0.022	-0.017	0.999	0.951	-0.003	-0.075	0.981	0.468	0.039	-0.032	0.993	0.966	-0.094	-0.067	0.949	0.402	-0.03	-0.056	0.985	0.95	-0.066	-0.036	0.985	0.797	-0.113	0.018	0.811	0.426	-0.097	0.012	0.363	0.388	-0.027	0.022	0.871	0.909	-0.085	-0.036	0.862	0.685	-0.103	-0.066	0.94	0.405	-0.105	-0.02	0.83
asparagine	AA	HILIC-pos	0.004	-0.01	0.999	0.988	0.018	-0.077	0.981	0.415	0.004	-0.019	0.993	0.994	0.013	-0.038	0.949	0.859	0.025	-0.043	0.985	0.971	-0.021	-0.008	0.985	0.979	-0.03	-0.016	0.982	0.92	-0.094	0.005	0.386	0.416	-0.01	0.016	0.938	0.957	-0.044	-0.026	0.971	0.926	-0.078	0.005	0.769	0.741	-0.134	-0.014	0.799
aspartate	AA	HILIC-pos	0.013	0.012	1	0.971	0.017	-0.02	0.981	0.924	0.043	0.007	0.993	0.966	0.098	0.05	0.949	0.447	0.158	0.106	0.985	0.876	0.024	0.061	0.985	0.835	0.045	0.057	0.982	0.701	-0.116	0.074	0.168	0.244	-0.012	0.126	0.412	0.354	-0.085	0.2	0.023	0.037	-0.091	0.082	0.333	0.405	-0.116	-0.054	0.915
betaine	AA	HILIC-pos	-0.099	-0.074	0.999	0.196	-0.021	-0.163	0.981	0.035	0.058	-0.091	0.993	0.964	0.022	-0.076	0.818	0.588	0.016	-0.013	0.985	0.99	0.02	-0.116	0.985	0.585	0.003	-0.095	0.862	0.522	0.015	-0.093	0.41	0.451	0.024	-0.067	0.696	0.717	-0.005	-0.087	0.77	0.756	-0.029	-0.109	0.769	0.462	-0.063	-0.135	0.9
C-glycosyltryptophan	AA	HILIC-pos	-0.001	-0.066	0.999	0.663	-0.065	-0.108	0.981	0.161	-0.019	-0.034	0.993	0.966	-0.043	-0.072	0.949	0.577	0.02	-0.073	0.985	0.913	0.024	-0.134	0.985	0.511	-0.073	-0.113	0.949	0.298	-0.036	-0.092	0.749	0.445	-0.043	-0.009	0.92	0.882	-0.069	-0.03	0.892	0.813	-0.138	-0.082	0.861	0.266	-0.111	-0.096	0.979
2-aminoheptanoic acid	AA	HILIC-pos	0.073	0.068	0.999	0.369	0.027	-0.015	0.981	0.902	-0.009	-0.052	0.993	0.964	-0.095	0.011	0.762	0.479	0.007	0.073	0.985	0.903	0.068	-0.001	0.985	0.831	-0.033	0	0.949	0.92	-0.063	-0.036	0.787	0.518	0.013	0.094	0.746	0.586	-0.055	0.117	0.309	0.459	-0.012	0.138	0.41	0.27	0.078	0.215	0.734
citrulline	AA	HILIC-pos	0.002	-0.066	0.999	0.638	0.025	-0.091	0.981	0.32	0.051	-0.071	0.993	0.964	0.023	-0.094	0.745	0.457	-0.027	0.05	0.985	0.971	0.029	-0.032	0.985	0.91	-0.034	-0.042	0.982	0.794	-0.076	-0.042	0.752	0.463	0.001	-0.083	0.736	0.66	-0.031	-0.086	0.878	0.676	-0.041	-0.184	0.427	0.097	-0.17	-0.143	0.974
creatine	AA	HILIC-pos	-0.006	0.018	0.999	0.969	-0.009	-0.072	0.981	0.562	-0.022	-0.018	0.993	0.994	-0.027	-0.059	0.949	0.745	-0.008	0.009	0.985	0.993	-0.055	-0.112	0.985	0.585	-0.024	-0.049	0.951	0.799	-0.019	-0.1	0.564	0.45	0.043	-0.121	0.239	0.316	-0.01	-0.064	0.878	0.877	-0.042	-0.096	0.851	0.528	-0.222	-0.178	0.955
creatinine	AA	HILIC-pos	-0.04	-0.093	0.999	0.292	-0.07	-0.109	0.981	0.127	0.037	0.002	0.993	0.966	-0.061	-0.05	0.957	0.586	-0.029	0.014	0.985	0.985	-0.04	-0.095	0.985	0.638	-0.054	-0.06	0.985	0.636	-0.048	-0.071	0.948	0.491	0.017	-0.081	0.685	0.674	0.002	-0.149	0.426	0.333	0.006	-0.113	0.57	0.408	-0.089	-0.198	0.829
cystine	AA	HILIC-pos	0.021	-0.057	0.999	0.682	0.003	-0.049	0.981	0.721	-0.004	-0.003	0.995	0.996	-0.016	-0.063	0.949	0.683	0.003	-0.048	0.985	0.971	-0.089	-0.072	0.985	0.628	0.003	-0.004	0.982	0.996	0.019	-0.057	0.549	0.651	-0.055	-0.05	0.979	0.679	-0.05	-0.129	0.805	0.218	-0.094	-0.072	0.973	0.405	-0.074	-0.087	0.979
2-aminoisobutyric acid	AA	HILIC-pos	0.027	0.013	0.999	0.938	-0.021	-0.025	0.99	0.894	0.026	0.003	0.993	0.994	-0.064	-0.115	0.949	0.288	-0.037	-0.01	0.985	0.971	-0.085	-0.126	0.985	0.511	-0.064	-0.071	0.983	0.526	-0.055	-0.027	0.801	0.63	0.036	-0.106	0.386	0.483	-0.009	-0.133	0.558	0.459	0.038	-0.144	0.285	0.262	-0.072	-0.034	0.958
dimethylglycine	AA	HILIC-pos	-0.034	-0.017	0.999	0.894	0.029	-0.082	0.981	0.422	0.072	-0.079	0.993	0.964	-0.017	-0.054	0.949	0.763	0.04	0.1	0.985	0.876	0.059	-0.051	0.985	0.77	0.07	0.043	0.951	0.594	0.101	0.001	0.371	0.294	0.096	0.002	0.607	0.44	0.063	-0.042	0.58	0.757	0.048	-0.027	0.777	0.835	0.044	-0.076	0.829
DMGV	AA	HILIC-pos	0.061	0.008	0.999	0.752	-0.002	-0.071	0.981	0.55	-0.021	0.003	0.993	0.994	0.006	-0.033	0.949	0.888	0.159	0.02	0.985	0.876	0.111	-0.084	0.985	0.511	0.07	-0.032	0.862	0.673	0.051	-0.081	0.331	0.445	0.073	0.1	0.979	0.385	-0.01	0.013	0.97	0.993	-0.054	0.01	0.823	0.835	0.05	-0.03	0.864
GABA	AA	HILIC-pos	0.016	-0.031	0.999	0.905	0.011	-0.052	0.981	0.721	-0.04	-0.006	0.993	0.966	-0.101	-0.144	0.949	0.097	-0.082	-0.087	0.999	0.876	-0.12	-0.14	0.985	0.511	-0.053	-0.055	0.999	0.673	-0.107	-0.054	0.601	0.286	-0.012	-0.051	0.92	0.844	0	-0.125	0.53	0.462	0.011	-0.135	0.427	0.306	-0.089	-0.131	0.955
gabapentin	AA	HILIC-pos	0.128	0.011	0.999	0.663	0.045	-0.047	0.981	0.841	0.063	-0.134	0.993	0.964	-0.237	0.115	0.285	0.118	-0.215	-0.121	0.985	0.876	-0.216	-0.2	0.985	0.511	-0.043	-0.082	0.951	0.738	0.052	-0.031	0.635	0.804	0.068	-0.206	0.163	0.18	-0.054	-0.089	0.973	0.819	-0.116	-0.062	0.94	0.631	-0.007	0	0.989
glutamate	AA	HILIC-pos	-0.069	-0.14	0.999	0.042	-0.008	-0.033	0.99	0.881	0.04	-0.037	0.993	0.964	-0.029	-0.016	0.961	0.899	-0.076	0.003	0.985	0.923	-0.015	-0.014	0.991	0.979	-0.06	-0.06	0.992	0.615	-0.12	0.04	0.238	0.285	-0.031	-0.007	0.938	0.915	-0.16	0.084	0.05	0.126	-0.102	-0.083	0.985	0.367	-0.269	-0.202	0.915
glutamine	AA	HILIC-pos	0.046	-0.043	0.999	0.713	-0.033	-0.126	0.981	0.119	-0.034	-0.079	0.993	0.964	-0.002	-0.18	0.485	0.085	0.045	-0.107	0.985	0.876	0.025	-0.124	0.985	0.556	0.023	-0.089	0.835	0.56	0.125	-0.098	0.166	0.216	0.098	-0.066	0.212	0.35	0.144	-0.184	0.008	0.02	0.093	-0.124	0.168	0.215	0.042	-0.084	0.721
glycine	AA	HILIC-pos	0.046	0.012	0.999	0.848	0.008	-0.108	0.981	0.196	0.016	-0.024	0.993	0.994	0.014	-0.062	0.931	0.693	0.038	-0.027	0.985	0.971	-0.019	-0.049	0.985	0.868	-0.041	-0.053	0.982	0.734	-0.091	-0.002	0.439	0.422	-0.018	-0.03	0.979	0.914	-0.015	-0.023	0.982	0.993	-0.09	0.012	0.696	0.659	-0.191	-0.085	0.829
guanidinoacetic acid	AA	HILIC-pos	0	-0.12	0.999	0.158	0.03	-0.067	0.981	0.485	-0.02	-0.012	0.993	0.994	-0.035	-0.008	0.949	0.888	0.05	-0.057	0.985	0.924	-0.054	-0.007	0.985	0.882	-0.041	-0.034	0.982	0.805	-0.03	-0.024	0.958	0.839	0.03	-0.08	0.578	0.625	-0.008	-0.07	0.862	0.815	0.028	-0.117	0.447	0.381	-0.06	-0.192	0.734
2-aminooctanoate	AA	HILIC-pos	0.043	0.057	0.999	0.604	-0.012	-0.046	0.981	0.751	0.063	-0.08	0.993	0.964	0.013	-0.081	0.831	0.541	0.103	0.046	0.985	0.876	-0.014	-0.047	0.985	0.891	-0.046	0.074	0.811	0.571	-0.115	0.075	0.168	0.246	-0.079	0.122	0.145	0.226	-0.052	0.08	0.479	0.666	-0.069	0.095	0.356	0.397	-0.005	0.112	0.829
hippurate	AA	HILIC-pos	-0.08	0.007	0.999	0.613	-0.104	-0.026	0.981	0.337	-0.006	0.085	0.993	0.964	-0.003	0.02	0.949	0.963	0.008	0.081	0.985	0.923	-0.001	0.057	0.985	0.847	0.03	0.061	0.951	0.731	0.043	0.062	0.964	0.576	-0.05	0.038	0.7	0.758	-0.058	0.02	0.77	0.877	0.005	0.034	0.94	0.925	-0.022	-0.158	0.754
histidine	AA	HILIC-pos	-0.066	-0.082	0.999	0.285	-0.04	-0.078	0.981	0.336	-0.034	-0.118	0.993	0.964	0.009	-0.103	0.818	0.413	0.003	0.085	0.985	0.876	-0.049	-0.072	0.985	0.707	0.039	-0.06	0.862	0.637	-0.057	-0.034	0.834	0.631	0.01	-0.029	0.918	0.915	-0.003	-0.081	0.807	0.756	0.016	-0.071	0.745	0.68	0.018	-0.12	0.734
homoarginine	AA	HILIC-pos	-0.009	0.018	0.999	0.969	-0.042	-0.069	0.989	0.469	0.023	-0.036	0.993	0.966	0.045	-0.066	0.793	0.586	0.096	0.017	0.985	0.876	-0.063	-0.122	0.985	0.511	0	-0.018	0.968	0.97	-0.04	-0.043	0.975	0.696	0.058	-0.049	0.595	0.676	0.101	-0.029	0.479	0.649	-0.029	-0.106	0.769	0.459	0.011	-0.043	0.923
homocitrulline	AA	HILIC-pos	-0.015	-0.029	0.999	0.907	0.011	-0.064	0.981	0.58	0.059	0.01	0.993	0.964	-0.081	-0.06	0.949	0.479	0.048	-0.048	0.985	0.93	-0.069	-0.263	0.985	0.159	-0.048	-0.006	0.949	0.865	-0.087	-0.032	0.621	0.447	-0.034	0.063	0.676	0.698	-0.033	-0.074	0.925	0.756	-0.042	0.068	0.635	0.665	-0.016	-0.11	0.843
hydroxyproline	AA	HILIC-pos	-0.033	-0.038	0.999	0.797	-0.031	-0.089	0.981	0.339	0.032	-0.045	0.993	0.964	-0.065	0.003	0.921	0.705	-0.021	-0.034	0.991	0.971	-0.024	-0.047	0.985	0.882	-0.07	-0.078	0.982	0.513	-0.078	-0.048	0.765	0.447	-0.007	-0.045	0.92	0.887	-0.065	-0.062	0.982	0.74	-0.094	-0.097	0.998	0.383	-0.192	-0.155	0.958
hypotaurine	AA	HILIC-pos	-0.026	-0.001	0.999	0.954	-0.015	0.013	0.99	0.963	-0.058	0.035	0.993	0.964	0.003	-0.04	0.949	0.851	-0.003	-0.017	0.987	0.99	0.064	-0.06	0.985	0.705	-0.038	-0.013	0.951	0.898	-0.092	0.009	0.371	0.416	-0.019	0.034	0.87	0.892	-0.1	0.086	0.254	0.465	-0.111	0.037	0.466	0.508	-0.316	-0.124	0.56
1,7-dimethyluric acid	Nucleotide	HILIC-pos	0.037	-0.065	0.999	0.597	-0.02	-0.049	0.989	0.761	0.126	0.041	0.993	0.964	0.049	0.052	0.999	0.694	0.195	0.14	0.985	0.876	0.11	0.02	0.985	0.654	0.073	0.082	0.982	0.493	0.139	0.062	0.46	0.239	0.173	0.147	0.872	0.016	0.169	0.134	0.878	0.108	0.17	0.167	0.998	0.076	0.083	0.166	0.892
inosine	Nucleotide	HILIC-pos	-0.007	-0.003	0.999	0.991	-0.084	-0.087	0.99	0.196	0.007	-0.031	0.993	0.982	-0.045	-0.145	0.832	0.175	-0.044	-0.098	0.985	0.876	-0.107	-0.075	0.985	0.571	-0.092	-0.085	0.982	0.298	-0.118	-0.083	0.699	0.246	-0.056	-0.082	0.979	0.521	0	-0.144	0.463	0.395	-0.126	-0.09	0.94	0.284	-0.119	-0.178	0.915
N2,N2-dimethylguanosine	Nucleotide	HILIC-pos	-0.032	-0.045	0.999	0.745	-0.033	-0.113	0.981	0.185	0.049	-0.053	0.993	0.964	-0.058	-0.042	0.949	0.646	-0.052	0.004	0.985	0.971	0.041	-0.058	0.985	0.783	-0.031	-0.051	0.968	0.771	-0.066	-0.038	0.792	0.517	-0.013	-0.026	0.979	0.941	-0.014	-0.038	0.97	0.963	-0.006	-0.119	0.594	0.397	-0.084	-0.092	0.989
N4-acetylcytidine	Nucleotide	HILIC-pos	-0.018	-0.078	0.999	0.484	-0.089	-0.119	0.981	0.083	0.035	0.001	0.993	0.966	-0.091	-0.104	0.99	0.236	-0.016	0.01	0.985	0.99	-0.023	-0.113	0.985	0.619	0.003	-0.028	0.951	0.928	0.001	-0.041	0.789	0.839	0.061	-0.01	0.757	0.754	0.049	-0.063	0.577	0.757	0.037	0.031	0.998	0.871	-0.024	-0.113	0.864
N-carbamoyl-beta-alanine	Nucleotide	HILIC-pos	0.044	0.046	0.999	0.677	-0.034	-0.107	0.981	0.191	0.046	-0.017	0.993	0.966	0.033	-0.04	0.931	0.784	0.157	-0.017	0.985	0.876	0.135	-0.049	0.985	0.511	0.077	-0.035	0.811	0.621	0.037	-0.009	0.703	0.827	0.107	0.155	0.937	0.043	0.091	0.15	0.878	0.182	0.096	0.123	0.94	0.216	0.035	0.132	0.831
proline-betaine	Nucleotide	HILIC-pos	-0.087	-0.014	0.999	0.568	0.008	-0.051	0.981	0.685	0.124	0.06	0.993	0.964	0.035	-0.043	0.913	0.763	-0.013	0.07	0.985	0.95	0.09	-0.065	0.985	0.628	0.034	-0.053	0.862	0.731	0.09	-0.044	0.314	0.373	0.044	-0.093	0.423	0.528	-0.095	-0.117	0.982	0.315	-0.031	-0.073	0.909	0.659	-0.03	0.024	0.932
pseudouridine	Nucleotide	HILIC-pos	-0.05	-0.047	0.999	0.653	-0.085	-0.14	0.981	0.05	0.037	-0.009	0.993	0.966	-0.066	-0.07	0.998	0.479	-0.022	0.007	0.985	0.99	-0.014	-0.115	0.985	0.585	-0.021	-0.067	0.949	0.701	0.016	-0.066	0.531	0.631	0.038	-0.018	0.832	0.878	0.014	-0.052	0.838	0.908	0	-0.007	0.998	0.995	-0.085	-0.102	0.979
ribothymidine	Nucleotide	HILIC-pos	-0.065	0.031	0.999	0.638	-0.023	-0.052	0.989	0.681	0.022	-0.002	0.993	0.994	-0.031	-0.062	0.949	0.666	0.035	-0.028	0.985	0.971	-0.037	-0.174	0.985	0.511	-0.041	-0.125	0.881	0.256	0.01	-0.082	0.469	0.499	-0.007	-0.081	0.793	0.673	-0.081	-0.139	0.878	0.268	-0.179	-0.046	0.496	0.204	-0.239	-0.071	0.656
urate	Nucleotide	HILIC-pos	-0.021	-0.029	0.999	0.905	-0.076	-0.085	0.99	0.21	-0.05	0.006	0.993	0.966	-0.109	-0.058	0.949	0.339	-0.076	0.02	0.985	0.923	-0.045	-0.017	0.985	0.898	-0.054	-0.044	0.982	0.723	-0.018	-0.031	0.965	0.87	0.006	0.009	0.992	0.988	-0.008	-0.102	0.718	0.666	-0.055	0.014	0.814	0.837	-0.104	-0.053	0.923
xanthine	Nucleotide	HILIC-pos	-0.116	-0.03	0.999	0.285	-0.07	-0.052	0.99	0.461	-0.027	-0.046	0.993	0.964	-0.02	-0.113	0.892	0.405	0.024	0.012	0.991	0.988	-0.032	-0.059	0.985	0.815	-0.015	-0.064	0.949	0.731	-0.092	-0.024	0.532	0.406	-0.049	-0.13	0.806	0.316	-0.089	-0.002	0.718	0.752	-0.117	-0.058	0.851	0.403	-0.207	-0.165	0.958
xanthosine	Nucleotide	HILIC-pos	-0.064	0.009	0.999	0.735	-0.077	-0.004	0.981	0.586	-0.015	-0.02	0.993	0.994	0.099	-0.115	0.313	0.223	-0.004	-0.012	0.993	0.993	0.006	0.014	0.991	0.985	0.013	-0.03	0.949	0.92	-0.194	-0.047	0.238	0.182	-0.072	-0.073	0.979	0.521	-0.087	0.05	0.479	0.666	-0.213	-0.004	0.2	0.115	-0.194	-0.068	0.828
1-methyladenosine	Nucleotide	HILIC-pos	-0.061	-0.071	0.999	0.416	-0.053	-0.188	0.981	0.014	-0.05	-0.075	0.993	0.964	-0.091	-0.09	0.99	0.326	-0.05	-0.082	0.985	0.876	-0.02	-0.11	0.985	0.603	-0.089	-0.098	0.982	0.301	-0.02	-0.135	0.426	0.285	0.001	-0.096	0.692	0.606	-0.002	-0.167	0.37	0.209	-0.075	-0.151	0.769	0.192	-0.114	-0.151	0.955
5-acetylamino-6-amino-3-methyluracil	Nucleotide	HILIC-pos	0.079	-0.044	0.999	0.522	0.027	-0.065	0.981	0.588	0.135	-0.01	0.993	0.964	0.046	0.01	0.949	0.851	0.141	0.107	0.985	0.876	0.104	-0.006	0.985	0.699	0.097	0.063	0.949	0.493	0.151	0.034	0.342	0.239	0.116	0.175	0.92	0.052	0.143	0.1	0.878	0.324	0.061	0.171	0.635	0.2	0.071	0.161	0.874
6,8-dihydroxypurine	Nucleotide	HILIC-pos	-0.065	0.003	0.999	0.713	-0.07	-0.015	0.981	0.63	-0.004	-0.027	0.993	0.994	0.099	-0.114	0.313	0.225	0	-0.021	0.985	0.99	0.026	-0.01	0.985	0.976	0.027	-0.042	0.883	0.827	-0.171	-0.053	0.314	0.182	-0.059	-0.07	0.992	0.612	-0.082	0.052	0.491	0.685	-0.196	-0.008	0.297	0.17	-0.183	-0.074	0.83
7-methylguanine	Nucleotide	HILIC-pos	-0.059	-0.048	0.999	0.578	-0.032	-0.135	0.981	0.088	0.076	-0.026	0.993	0.964	-0.018	-0.051	0.949	0.763	0.028	-0.023	0.985	0.971	0.088	-0.128	0.867	0.511	-0.005	-0.085	0.881	0.596	-0.025	-0.071	0.792	0.602	0.027	-0.094	0.532	0.605	0.019	-0.113	0.527	0.625	-0.027	-0.149	0.532	0.236	-0.104	-0.177	0.9
1-methylguanine	Nucleotide	HILIC-pos	-0.019	0	0.999	0.971	-0.045	-0.102	0.981	0.233	-0.015	-0.01	0.993	0.994	-0.056	-0.029	0.949	0.747	-0.005	0.001	0.993	0.998	-0.013	-0.062	0.985	0.829	-0.029	-0.023	0.982	0.92	-0.033	-0.011	0.866	0.874	0.017	0.076	0.871	0.706	-0.017	-0.053	0.939	0.899	-0.03	-0.006	0.966	0.951	-0.014	-0.028	0.979
adenosine	Nucleotide	HILIC-pos	-0.013	-0.038	0.999	0.848	0.088	-0.087	0.981	0.18	0.029	-0.021	0.993	0.966	0.038	-0.003	0.949	0.888	0.047	-0.096	0.985	0.876	0.039	-0.062	0.985	0.779	-0.067	-0.047	0.968	0.637	-0.031	-0.106	0.618	0.373	0.035	-0.069	0.647	0.676	0.025	-0.071	0.692	0.756	0.027	-0.037	0.83	0.871	0.032	-0.046	0.896
allantoin	Nucleotide	HILIC-pos	-0.075	-0.034	0.999	0.578	-0.09	-0.091	0.99	0.172	-0.006	-0.001	0.993	0.996	-0.04	-0.049	0.99	0.707	-0.08	-0.014	0.985	0.923	-0.042	-0.077	0.985	0.716	-0.021	-0.114	0.862	0.363	0.038	-0.104	0.314	0.34	0.001	0.002	0.992	0.999	-0.045	0.017	0.838	0.933	-0.14	-0.006	0.495	0.397	-0.022	0.042	0.915
1-methylguanosine	Nucleotide	HILIC-pos	-0.075	-0.03	0.999	0.573	-0.085	-0.144	0.981	0.05	-0.034	-0.061	0.993	0.964	-0.073	-0.111	0.949	0.272	-0.082	-0.06	0.985	0.876	-0.018	-0.087	0.985	0.699	-0.068	-0.085	0.982	0.436	-0.102	-0.083	0.799	0.285	-0.058	-0.058	0.979	0.665	-0.084	-0.062	0.948	0.636	-0.165	-0.021	0.447	0.236	-0.199	-0.069	0.754
caffeine	Nucleotide	HILIC-pos	0.084	0.017	0.999	0.572	0.065	0.051	0.99	0.506	0.169	0.054	0.993	0.964	0.068	0.077	0.998	0.462	0.194	0.075	0.985	0.876	0.165	0.042	0.985	0.511	0.094	0.056	0.949	0.482	0.071	0.111	0.868	0.285	0.139	0.126	0.936	0.063	0.191	0.113	0.718	0.101	0.08	0.158	0.758	0.153	-0.067	0.108	0.656
cytosine	Nucleotide	HILIC-pos	0.066	0.024	0.999	0.663	0.038	-0.144	0.981	0.058	0.001	-0.018	0.993	0.994	-0.024	-0.03	0.993	0.871	0.004	-0.013	0.985	0.993	0.015	-0.06	0.985	0.835	-0.005	-0.068	0.93	0.703	-0.007	-0.054	0.763	0.738	0.002	0.027	0.961	0.946	-0.11	0.082	0.203	0.423	-0.066	-0.064	0.998	0.605	0.026	-0.082	0.829
guanine	Nucleotide	HILIC-pos	0.013	0.067	0.999	0.613	-0.057	-0.129	0.981	0.089	-0.009	-0.119	0.993	0.964	-0.067	-0.155	0.913	0.118	-0.056	-0.137	0.985	0.876	-0.015	-0.149	0.985	0.511	-0.035	-0.095	0.939	0.493	0.055	-0.111	0.238	0.286	0	-0.058	0.87	0.824	-0.049	-0.066	0.982	0.758	-0.142	0.022	0.42	0.397	-0.163	-0.008	0.658
hypoxanthine	Nucleotide	HILIC-pos	-0.043	-0.028	0.999	0.79	-0.103	-0.109	0.99	0.081	0.009	-0.046	0.993	0.966	0.005	-0.158	0.559	0.16	-0.052	-0.048	0.998	0.93	-0.08	-0.065	0.985	0.668	-0.059	-0.098	0.949	0.399	-0.163	-0.056	0.331	0.206	-0.062	-0.084	0.979	0.504	-0.019	-0.038	0.973	0.963	-0.143	-0.108	0.94	0.19	-0.217	-0.224	0.989
C2 carnitine	AC	HILIC-pos	-0.064	-0.08	0.999	0.314	-0.049	-0.135	0.981	0.084	-0.04	-0.065	0.993	0.964	-0.097	-0.115	0.99	0.201	-0.054	-0.014	0.985	0.971	-0.075	-0.15	0.985	0.511	-0.032	-0.074	0.949	0.632	-0.055	-0.113	0.743	0.293	0	-0.08	0.746	0.676	-0.043	-0.126	0.77	0.462	-0.047	-0.134	0.728	0.302	-0.176	-0.232	0.921
C3 carnitine	AC	HILIC-pos	-0.028	-0.058	0.999	0.684	-0.014	-0.111	0.981	0.21	-0.015	-0.052	0.993	0.964	-0.028	-0.096	0.949	0.473	-0.011	-0.009	0.999	0.993	-0.013	-0.086	0.985	0.723	-0.031	-0.016	0.98	0.92	-0.058	-0.076	0.975	0.451	-0.006	-0.079	0.783	0.68	-0.047	-0.062	0.982	0.8	-0.027	-0.161	0.487	0.216	-0.109	-0.167	0.915
C3-DC-CH3 carnitine	AC	HILIC-pos	-0.051	-0.07	0.999	0.484	-0.001	-0.099	0.981	0.263	0.005	-0.063	0.993	0.964	-0.01	-0.068	0.949	0.685	0.126	0.078	0.985	0.876	0.009	-0.099	0.985	0.649	0.062	-0.045	0.858	0.673	0.059	-0.013	0.541	0.648	0.085	-0.061	0.313	0.471	0.04	0.02	0.97	0.963	0.094	-0.045	0.495	0.58	-0.047	-0.138	0.864
C4 carnitine	AC	HILIC-pos	-0.007	-0.053	0.999	0.745	-0.055	-0.147	0.981	0.059	-0.023	-0.037	0.993	0.966	-0.069	-0.089	0.978	0.424	-0.038	-0.009	0.985	0.971	-0.009	-0.136	0.985	0.553	-0.025	-0.054	0.951	0.777	-0.008	-0.129	0.379	0.297	0.031	-0.087	0.519	0.606	-0.035	-0.15	0.58	0.349	-0.065	-0.102	0.918	0.458	-0.061	-0.149	0.843
C4-OH carnitine	AC	HILIC-pos	-0.044	-0.072	0.999	0.475	-0.009	-0.003	0.99	0.993	-0.067	-0.005	0.993	0.964	-0.123	-0.117	0.957	0.117	-0.052	0.012	0.985	0.971	-0.083	-0.081	0.991	0.619	-0.014	-0.064	0.949	0.734	-0.078	-0.042	0.728	0.44	-0.049	-0.06	0.992	0.676	0.021	-0.053	0.785	0.895	0.004	-0.048	0.858	0.865	-0.179	-0.115	0.915
C5 carnitine	AC	HILIC-pos	-0.013	-0.106	0.999	0.292	-0.001	-0.137	0.981	0.115	0.016	-0.075	0.993	0.964	0.037	-0.061	0.828	0.659	0.088	0.009	0.985	0.888	0.01	-0.043	0.985	0.908	-0.04	-0.031	0.982	0.836	-0.045	-0.035	0.93	0.711	0.019	-0.009	0.937	0.948	-0.051	-0.007	0.878	0.895	-0.008	-0.092	0.745	0.607	-0.145	-0.182	0.958
C5-DC carnitine	AC	HILIC-pos	-0.045	-0.091	0.999	0.295	-0.038	-0.128	0.981	0.126	-0.028	-0.032	0.993	0.966	-0.082	-0.136	0.949	0.175	-0.098	-0.009	0.985	0.876	-0.069	-0.153	0.985	0.511	-0.036	-0.064	0.951	0.689	-0.023	-0.096	0.628	0.451	-0.006	-0.079	0.805	0.69	-0.072	-0.064	0.973	0.691	-0.132	-0.045	0.769	0.397	-0.082	-0.114	0.967
C6 carnitine	AC	HILIC-pos	0.026	-0.082	0.999	0.463	-0.041	-0.124	0.981	0.159	-0.047	-0.029	0.993	0.964	-0.083	-0.107	0.961	0.32	0.026	0.01	0.985	0.988	-0.061	-0.097	0.985	0.628	-0.013	0.026	0.949	0.927	0.042	-0.071	0.366	0.486	0.025	-0.006	0.92	0.942	0.016	-0.046	0.84	0.926	-0.002	0.046	0.861	0.866	-0.086	0.017	0.829
C7 carnitine	AC	HILIC-pos	0.093	-0.013	0.999	0.484	-0.078	-0.063	0.99	0.327	-0.004	-0.012	0.993	0.996	-0.091	-0.005	0.861	0.54	-0.006	-0.007	0.999	0.996	-0.06	0.037	0.985	0.803	-0.011	0.008	0.968	0.98	0.081	-0.053	0.314	0.378	0.096	0.091	0.979	0.279	0.033	-0.004	0.9	0.984	0.078	0.063	0.996	0.517	-0.028	0.063	0.843
C8 carnitine	AC	HILIC-pos	-0.017	-0.156	0.999	0.029	-0.015	-0.109	0.981	0.233	-0.013	-0.025	0.993	0.994	-0.09	-0.159	0.949	0.102	-0.056	0.035	0.985	0.95	-0.045	-0.147	0.985	0.511	0.036	0.001	0.949	0.92	0.022	-0.07	0.46	0.579	0.064	-0.072	0.371	0.521	0.042	-0.075	0.558	0.737	0.093	-0.062	0.42	0.476	0.016	-0.104	0.802
C10 carnitine	AC	HILIC-pos	-0.041	-0.157	0.999	0.023	-0.045	-0.129	0.981	0.106	0.045	-0.027	0.993	0.964	-0.085	-0.139	0.949	0.147	-0.068	0.005	0.985	0.95	-0.056	-0.127	0.985	0.556	0.015	-0.008	0.951	0.97	0.011	-0.057	0.61	0.711	0.023	-0.066	0.7	0.717	0.005	-0.12	0.558	0.55	0.021	-0.05	0.805	0.835	-0.089	-0.122	0.967
C12 carnitine	AC	HILIC-pos	-0.094	-0.158	0.999	0.007	-0.081	-0.133	0.981	0.062	0.003	-0.022	0.993	0.994	-0.113	-0.149	0.949	0.085	-0.095	-0.026	0.985	0.876	-0.032	-0.118	0.985	0.605	0.004	-0.017	0.968	0.97	-0.027	-0.027	0.975	0.839	0.003	-0.061	0.824	0.802	0.012	-0.096	0.603	0.679	-0.003	-0.027	0.966	0.949	-0.119	-0.117	0.997
C12:1 carnitine	AC	HILIC-pos	-0.099	-0.164	0.999	0.005	-0.119	-0.116	0.99	0.053	-0.025	-0.013	0.993	0.994	-0.14	-0.155	0.999	0.064	-0.117	-0.015	0.985	0.876	-0.101	-0.083	0.985	0.585	-0.033	-0.028	0.982	0.865	-0.036	-0.018	0.88	0.813	0.001	-0.051	0.871	0.855	0	-0.118	0.571	0.577	0.022	-0.031	0.858	0.899	-0.123	-0.101	0.976
C14 carnitine	AC	HILIC-pos	-0.047	-0.108	0.999	0.162	-0.044	-0.096	0.981	0.237	0.034	-0.022	0.993	0.966	-0.07	-0.096	0.957	0.38	-0.057	-0.009	0.985	0.971	0.022	-0.105	0.985	0.633	0.036	-0.026	0.916	0.865	-0.015	-0.024	0.975	0.913	0.025	-0.034	0.832	0.882	0.004	-0.024	0.952	0.993	-0.009	0.01	0.978	0.984	-0.138	-0.098	0.958
C14:1 carnitine	AC	HILIC-pos	-0.067	-0.142	0.999	0.029	-0.068	-0.114	0.981	0.139	0.012	-0.03	0.993	0.982	-0.095	-0.152	0.949	0.101	-0.085	-0.019	0.985	0.876	-0.028	-0.125	0.985	0.585	0.004	-0.021	0.951	0.956	-0.036	-0.014	0.856	0.82	0.009	-0.039	0.872	0.899	-0.002	-0.031	0.95	0.993	-0.007	0.022	0.94	0.956	-0.181	-0.051	0.757
C14:2 carnitine	AC	HILIC-pos	-0.085	-0.173	0.999	0.005	-0.049	-0.114	0.981	0.161	0.008	-0.04	0.993	0.966	-0.121	-0.161	0.949	0.075	-0.108	-0.025	0.985	0.876	-0.046	-0.161	0.985	0.511	-0.006	-0.042	0.949	0.87	-0.064	-0.06	0.94	0.467	-0.005	-0.047	0.913	0.878	0.001	-0.059	0.862	0.895	0.008	-0.017	0.966	0.97	-0.129	-0.14	0.989
C16 carnitine	AC	HILIC-pos	-0.034	-0.057	0.999	0.642	-0.021	-0.087	0.981	0.336	0.05	-0.032	0.993	0.964	-0.017	-0.083	0.949	0.544	-0.013	0.032	0.985	0.971	0.042	-0.119	0.985	0.585	0.032	-0.009	0.949	0.923	-0.04	-0.024	0.895	0.779	0.022	-0.028	0.871	0.909	-0.009	0.007	0.973	0.999	-0.012	0.033	0.895	0.92	-0.11	0.001	0.83
C18 carnitine	AC	HILIC-pos	-0.076	-0.044	0.999	0.546	-0.003	-0.046	0.981	0.792	0.046	-0.019	0.993	0.966	-0.007	-0.045	0.949	0.851	0.009	0.057	0.985	0.971	0.085	-0.09	0.985	0.604	0.056	0.018	0.949	0.791	0.026	-0.007	0.799	0.907	0.068	-0.045	0.541	0.639	0.031	0.03	0.988	0.966	0.033	0.015	0.985	0.934	-0.028	0.002	0.974
C18:1 carnitine	AC	HILIC-pos	-0.036	-0.064	0.999	0.572	-0.053	-0.06	0.99	0.488	0.055	-0.033	0.993	0.964	-0.025	-0.094	0.949	0.502	-0.063	0.055	0.985	0.888	-0.035	-0.121	0.985	0.585	0.015	0.019	0.984	0.944	-0.08	0.001	0.471	0.47	-0.023	-0.002	0.958	0.946	-0.062	0.035	0.673	0.813	-0.074	0.099	0.336	0.397	-0.185	0.146	0.19
C18:2 carnitine	AC	HILIC-pos	-0.049	-0.09	0.999	0.292	-0.011	-0.049	0.981	0.74	0.048	-0.049	0.993	0.964	-0.058	-0.108	0.949	0.35	-0.054	-0.006	0.985	0.971	-0.028	-0.152	0.985	0.511	0.003	-0.027	0.951	0.928	-0.083	-0.034	0.635	0.428	-0.039	0.024	0.807	0.865	-0.039	0.028	0.834	0.933	-0.048	0.078	0.52	0.586	-0.134	0.104	0.415
N1-methyl-2-pyridone-5-carboxamide	Cofactors and Vitamins	HILIC-pos	-0.076	-0.102	0.999	0.165	-0.064	-0.142	0.981	0.059	-0.016	-0.041	0.993	0.966	-0.024	-0.078	0.949	0.579	-0.045	-0.019	0.985	0.971	-0.061	-0.138	0.985	0.511	-0.029	-0.061	0.951	0.734	-0.004	-0.035	0.858	0.881	0.03	0.036	0.992	0.877	0.013	0.022	0.982	0.993	0.073	0.019	0.861	0.768	0.164	0.014	0.681
niacinamide	Cofactors and Vitamins	HILIC-pos	-0.069	-0.019	0.999	0.695	-0.068	-0.099	0.981	0.21	-0.002	-0.081	0.993	0.964	0.029	-0.066	0.874	0.672	0.061	0.043	0.985	0.95	0.018	-0.12	0.985	0.585	0.008	-0.036	0.949	0.913	-0.033	-0.02	0.923	0.839	0.03	-0.028	0.865	0.892	-0.047	0.107	0.426	0.61	-0.027	-0.013	0.993	0.951	-0.071	-0.138	0.915
NMMA	Cofactors and Vitamins	HILIC-pos	0.038	-0.01	0.999	0.885	0.003	-0.123	0.981	0.151	0.076	-0.055	0.993	0.964	0.034	-0.088	0.713	0.479	0.081	-0.051	0.985	0.876	-0.008	-0.142	0.985	0.511	0.001	-0.087	0.865	0.594	-0.027	-0.065	0.834	0.632	0.026	-0.045	0.77	0.836	0.033	-0.035	0.807	0.926	-0.075	-0.066	0.998	0.528	-0.128	-0.073	0.915
pantothenate	Cofactors and Vitamins	HILIC-pos	-0.06	0.029	0.999	0.695	-0.075	-0.086	0.99	0.259	-0.016	-0.013	0.993	0.994	-0.043	-0.091	0.949	0.493	0.006	0.002	0.998	0.998	0.057	-0.148	0.985	0.511	-0.009	-0.034	0.951	0.92	-0.023	-0.018	0.966	0.908	-0.048	0.028	0.738	0.799	-0.052	0.103	0.426	0.61	-0.094	0.104	0.285	0.366	-0.139	-0.017	0.829
thiamine	Cofactors and Vitamins	HILIC-pos	-0.06	-0.043	0.999	0.645	-0.095	-0.094	0.99	0.161	-0.036	-0.046	0.993	0.964	-0.137	-0.07	0.917	0.24	-0.059	-0.031	0.985	0.971	-0.077	-0.101	0.985	0.585	-0.056	-0.074	0.982	0.594	-0.085	-0.063	0.819	0.416	-0.018	0.017	0.92	0.946	-0.097	0.057	0.426	0.635	-0.134	-0.05	0.769	0.4	-0.209	-0.106	0.831
trigonelline	Cofactors and Vitamins	HILIC-pos	0.024	0.01	0.999	0.951	0.045	-0.05	0.981	0.576	0.087	-0.044	0.993	0.964	0.073	-0.008	0.882	0.642	0.102	0.052	0.985	0.876	0.036	0.002	0.985	0.946	0.037	0.006	0.951	0.898	0.044	-0.006	0.666	0.755	0.01	0.091	0.746	0.61	-0.074	0.069	0.426	0.636	0.035	0.038	0.998	0.837	0.044	0.021	0.974
biliverdin	Cofactors and Vitamins	HILIC-pos	-0.024	-0.025	0.999	0.907	0.066	-0.095	0.981	0.21	0.091	0.01	0.993	0.964	0.083	-0.04	0.738	0.54	0.104	0.023	0.985	0.876	0.191	-0.025	0.975	0.511	0.051	0.011	0.949	0.825	0.017	0.002	0.933	0.96	0.039	0.023	0.979	0.877	0.056	-0.033	0.718	0.845	0.009	-0.064	0.799	0.777	-0.21	-0.095	0.829
1-methylnicotinamide	Cofactors and Vitamins	HILIC-pos	-0.114	-0.054	0.999	0.241	-0.083	-0.091	0.99	0.21	-0.075	-0.055	0.993	0.964	-0.055	-0.075	0.97	0.54	-0.061	-0.038	0.985	0.95	-0.013	-0.061	0.985	0.816	-0.055	-0.045	0.982	0.731	-0.048	-0.057	0.994	0.602	-0.021	-0.01	0.979	0.948	-0.114	-0.081	0.878	0.451	-0.126	-0.061	0.83	0.384	-0.071	-0.098	0.974
indoleacetic acid	Indoles	HILIC-pos	0.044	0.003	0.999	0.881	-0.028	-0.099	0.981	0.21	0.083	-0.024	0.993	0.964	-0.01	-0.081	0.949	0.54	0.11	0.071	0.985	0.876	0.075	-0.05	0.985	0.715	0.074	-0.015	0.862	0.701	0.053	0.012	0.733	0.695	0.109	0.001	0.519	0.389	0.139	-0.058	0.135	0.256	0.085	-0.105	0.241	0.306	0.048	-0.031	0.892
kynurenic acid	Indoles	HILIC-pos	-0.069	-0.065	0.999	0.422	-0.067	-0.139	0.981	0.052	-0.028	-0.056	0.993	0.964	-0.1	-0.128	0.957	0.118	-0.053	-0.064	0.993	0.903	0.023	-0.132	0.985	0.511	-0.034	-0.065	0.951	0.663	-0.054	-0.069	0.975	0.462	0.005	-0.087	0.696	0.625	0.018	-0.098	0.564	0.636	0.024	-0.084	0.635	0.586	-0.081	-0.148	0.913
5-hydroxytryptophol	Indoles	HILIC-pos	0.017	-0.084	0.999	0.437	-0.038	-0.074	0.981	0.408	0.082	0.012	0.993	0.964	-0.061	-0.047	0.953	0.623	0.037	0.001	0.985	0.971	0.01	-0.087	0.985	0.699	-0.056	-0.072	0.982	0.56	-0.02	-0.035	0.959	0.839	0.017	-0.076	0.696	0.69	0.023	-0.092	0.558	0.667	-0.006	-0.085	0.751	0.588	-0.025	-0.145	0.793
5-methoxytryptophol	Indoles	HILIC-pos	-0.038	-0.061	0.999	0.572	0.026	0.014	0.99	0.916	0.082	0.003	0.993	0.964	-0.037	0.028	0.949	0.844	-0.052	0.053	0.985	0.923	0.031	-0.02	0.985	0.947	-0.078	-0.025	0.949	0.646	-0.027	-0.065	0.831	0.587	-0.085	-0.1	0.992	0.291	-0.022	-0.039	0.973	0.926	-0.079	-0.076	0.998	0.458	-0.085	-0.165	0.864
7-dehydrodesmosterol	Steroid	C8-pos	-0.104	-0.032	0.999	0.34	0.005	-0.041	0.981	0.841	-0.025	0.007	0.993	0.994	-0.1	0.039	0.587	0.397	-0.099	0.033	0.985	0.876	-0.161	-0.024	0.985	0.511	-0.07	0.041	0.811	0.621	-0.062	0.001	0.583	0.632	-0.034	-0.094	0.87	0.606	-0.021	0.035	0.862	0.963	0.025	-0.035	0.842	0.887	0.035	-0.123	0.658
21-deoxycortisol	Steroid	HILIC-pos	-0.053	-0.064	0.999	0.527	-0.1	-0.076	0.99	0.191	0.006	-0.014	0.993	0.994	-0.054	-0.103	0.949	0.327	-0.028	-0.002	0.985	0.988	-0.051	-0.092	0.985	0.628	-0.055	-0.087	0.951	0.474	-0.025	-0.065	0.81	0.599	-0.029	-0.028	0.987	0.889	-0.085	-0.025	0.834	0.737	-0.114	0.045	0.42	0.459	-0.045	0.106	0.721
cortisol	Steroid	HILIC-pos	0.02	-0.094	0.999	0.414	-0.038	-0.054	0.99	0.63	0.02	0.031	0.993	0.966	-0.037	0.011	0.949	0.872	-0.028	0.076	0.985	0.888	-0.105	0.032	0.985	0.657	-0.072	-0.031	0.949	0.682	-0.138	-0.019	0.322	0.239	-0.109	0.08	0.145	0.228	-0.134	0.078	0.11	0.268	-0.145	0.063	0.193	0.28	-0.313	0.002	0.146
cortisone	Steroid	HILIC-pos	0.014	-0.078	0.999	0.563	-0.073	-0.039	0.989	0.518	0.03	0.058	0.993	0.964	-0.127	0.037	0.45	0.25	-0.047	0.02	0.985	0.971	-0.122	-0.043	0.985	0.576	-0.084	-0.058	0.951	0.513	-0.013	-0.083	0.594	0.526	-0.002	0.078	0.746	0.69	0.008	-0.038	0.88	0.963	-0.008	0.07	0.769	0.694	-0.155	0.061	0.397
phosphocholine	QA	HILIC-pos	-0.012	-0.088	0.999	0.462	-0.018	-0.127	0.981	0.146	0.016	-0.067	0.993	0.964	0.082	-0.094	0.518	0.38	0.189	-0.048	0.985	0.876	0.072	-0.064	0.985	0.699	-0.017	-0.046	0.951	0.853	-0.073	-0.012	0.583	0.51	-0.03	-0.108	0.806	0.521	-0.049	0.094	0.479	0.666	-0.078	-0.081	0.998	0.5	-0.231	-0.28	0.95
carnitine	QA	HILIC-pos	-0.033	-0.073	0.999	0.515	-0.039	-0.141	0.981	0.072	0.033	-0.053	0.993	0.964	-0.042	-0.107	0.949	0.391	-0.02	0.025	0.985	0.971	-0.075	-0.14	0.985	0.511	-0.024	-0.043	0.968	0.827	-0.002	-0.081	0.557	0.562	0.048	-0.084	0.402	0.543	-0.003	-0.17	0.343	0.221	-0.036	-0.161	0.514	0.212	-0.092	-0.213	0.777
choline	QA	HILIC-pos	-0.069	-0.083	0.999	0.292	-0.049	-0.171	0.981	0.023	0.01	-0.108	0.993	0.964	0.005	-0.105	0.815	0.44	0.02	-0.027	0.985	0.971	-0.006	-0.127	0.985	0.531	-0.013	-0.06	0.949	0.743	-0.034	-0.052	0.958	0.673	-0.006	-0.077	0.783	0.69	-0.026	-0.02	0.982	0.993	-0.09	-0.066	0.967	0.508	-0.106	-0.165	0.915
3-methoxyanthranilate	Aminobenzoic	HILIC-pos	0.07	-0.025	0.999	0.613	-0.027	-0.062	0.981	0.546	0.028	-0.082	0.993	0.964	-0.041	-0.1	0.949	0.397	0.081	0.011	0.985	0.923	0.135	-0.099	0.851	0.511	-0.043	-0.015	0.951	0.865	-0.112	-0.048	0.529	0.285	-0.067	-0.076	0.992	0.543	-0.062	-0.054	0.973	0.758	-0.077	0.022	0.693	0.694	-0.177	-0.075	0.843
anthranilic acid	Aminobenzoic	HILIC-pos	-0.061	-0.118	0.999	0.131	-0.086	-0.169	0.981	0.014	-0.07	-0.037	0.993	0.964	-0.121	-0.105	0.949	0.16	-0.09	-0.025	0.985	0.89	-0.031	-0.094	0.985	0.628	-0.087	-0.045	0.949	0.538	-0.117	-0.037	0.439	0.285	-0.036	-0.091	0.872	0.584	-0.046	-0.058	0.982	0.813	-0.015	-0.054	0.918	0.835	-0.062	-0.171	0.829
glycocholate	Bile Acids	HILIC-pos	0.052	-0.004	0.999	0.821	0.026	-0.119	0.981	0.145	0.053	-0.049	0.993	0.964	-0.062	-0.046	0.949	0.636	-0.009	-0.029	0.985	0.985	-0.04	-0.025	0.985	0.905	-0.077	-0.06	0.968	0.538	-0.024	-0.015	0.951	0.908	-0.008	0.039	0.887	0.902	-0.052	-0.001	0.878	0.933	-0.043	-0.098	0.851	0.459	-0.032	-0.049	0.979
glycodeoxycholate/glycochenodeoxycholate	Bile Acids	HILIC-pos	-0.034	0.013	0.999	0.907	0.018	-0.063	0.981	0.544	0.06	-0.059	0.993	0.964	0.032	0.036	0.999	0.816	-0.02	0.053	0.985	0.971	-0.001	0.069	0.985	0.779	-0.035	0.009	0.949	0.92	0.041	0.05	0.994	0.639	0.017	0.038	0.979	0.886	-0.045	0.063	0.603	0.766	0	-0.022	0.966	0.956	-0.035	0.007	0.955
putrescine	Polyamines	HILIC-pos	0.063	0.094	0.999	0.261	-0.066	-0.092	0.989	0.212	-0.039	-0.069	0.993	0.964	-0.113	-0.064	0.949	0.323	-0.018	-0.031	0.991	0.971	-0.053	-0.078	0.985	0.707	-0.048	0.047	0.862	0.731	0.032	0.093	0.699	0.428	0.013	0.106	0.7	0.506	-0.021	0.081	0.623	0.737	-0.124	0.167	0.05	0.076	-0.195	0.218	0.1
cadaverine	Polyamines	HILIC-pos	-0.134	-0.01	0.999	0.201	-0.055	-0.042	0.99	0.586	0	-0.108	0.993	0.964	-0.039	-0.113	0.949	0.326	-0.087	0.017	0.985	0.876	-0.112	-0.117	0.991	0.511	0.018	-0.076	0.862	0.614	0.075	-0.051	0.328	0.443	0.016	-0.079	0.696	0.674	0	-0.073	0.834	0.813	0.082	-0.07	0.436	0.492	0.121	-0.061	0.602
isoxanthopterin	Pterins	HILIC-pos	0.022	-0.013	0.999	0.951	-0.034	-0.129	0.981	0.095	0.035	0.022	0.993	0.966	-0.009	-0.127	0.762	0.29	0.001	-0.044	0.985	0.971	0.078	-0.079	0.985	0.616	0.06	-0.098	0.811	0.386	0.135	-0.119	0.166	0.198	0.109	-0.037	0.313	0.389	0.113	-0.134	0.067	0.172	0.07	-0.083	0.427	0.476	0.024	-0.014	0.958
pterin	Pterins	HILIC-pos	0.037	0.028	0.999	0.848	-0.009	-0.011	0.99	0.983	-0.038	-0.02	0.993	0.966	0.03	-0.049	0.917	0.763	-0.015	0.077	0.985	0.903	0.03	-0.014	0.985	0.969	-0.036	-0.032	0.982	0.862	-0.091	-0.053	0.701	0.352	-0.021	-0.052	0.947	0.836	-0.058	0.061	0.563	0.756	-0.009	-0.041	0.94	0.887	-0.06	-0.075	0.979
C14:1 MAG	Others	C8-pos	-0.005	-0.035	0.999	0.879	0.049	0.002	0.981	0.823	0.034	-0.033	0.993	0.966	0.031	-0.101	0.702	0.42	0.013	-0.074	0.985	0.903	0.037	-0.106	0.985	0.585	0.041	0.004	0.949	0.889	0.059	0.047	0.895	0.518	0.005	0.001	0.992	0.999	0.057	-0.003	0.838	0.895	0.063	0.064	0.998	0.593	0.174	0.068	0.829
campesterol	Others	C8-pos	-0.091	-0.008	0.999	0.544	-0.079	-0.109	0.981	0.126	0.001	-0.043	0.993	0.966	-0.06	-0.037	0.949	0.705	-0.122	-0.049	0.985	0.876	-0.085	-0.067	0.985	0.654	-0.076	-0.022	0.939	0.673	-0.109	0.015	0.314	0.288	-0.053	-0.08	0.979	0.559	-0.07	-0.028	0.878	0.773	-0.073	-0.086	0.985	0.458	-0.276	-0.249	0.974
palmitoylethanolamide	Others	C8-pos	-0.057	-0.078	0.999	0.378	-0.01	-0.039	0.989	0.833	0.002	0.053	0.993	0.964	-0.019	-0.015	0.99	0.948	-0.167	-0.005	0.985	0.876	-0.054	-0.054	0.991	0.779	0.011	-0.001	0.982	0.984	-0.105	0.019	0.324	0.292	-0.041	-0.114	0.824	0.427	-0.021	-0.048	0.97	0.926	-0.002	-0.115	0.595	0.431	-0.018	-0.271	0.397
N-oleoylethanolamine	Others	C8-pos	-0.107	-0.055	0.999	0.285	-0.052	-0.067	0.99	0.465	0.036	0.021	0.993	0.966	-0.073	-0.042	0.949	0.61	-0.166	0.113	0.985	0.876	-0.023	-0.005	0.985	0.979	-0.067	0.045	0.811	0.621	-0.119	0.082	0.168	0.237	-0.053	-0.047	0.979	0.717	-0.076	0.093	0.289	0.505	-0.088	0.017	0.65	0.619	-0.185	-0.176	0.989
2-deoxyuridine	Others	HILIC-pos	-0.068	-0.064	0.999	0.43	-0.108	-0.152	0.981	0.025	0.014	0.003	0.993	0.996	-0.064	-0.063	0.99	0.538	-0.005	0.022	0.985	0.99	-0.024	-0.114	0.985	0.585	-0.024	-0.07	0.949	0.677	0.034	-0.096	0.342	0.422	0.045	-0.047	0.685	0.733	0.01	-0.059	0.834	0.895	0.036	-0.028	0.842	0.887	-0.064	-0.177	0.829
methyl N-methylanthranilate	Others	HILIC-pos	-0.034	-0.136	0.999	0.062	0.053	-0.093	0.981	0.226	0.052	-0.012	0.993	0.964	0.041	-0.039	0.892	0.763	0.196	-0.002	0.985	0.876	0.112	-0.176	0.851	0.511	0.056	-0.033	0.862	0.734	0.043	-0.012	0.655	0.779	0.098	-0.105	0.121	0.191	0.07	0.012	0.84	0.813	0.097	-0.055	0.427	0.476	0.037	-0.17	0.522
metronidazole	Others	HILIC-pos	0.024	0.078	0.999	0.578	-0.033	0.032	0.981	0.844	-0.004	0.04	0.993	0.966	-0.009	-0.02	0.99	0.966	-0.01	0.133	0.985	0.876	0.033	0.024	0.985	0.953	-0.036	-0.009	0.951	0.92	-0.051	0.016	0.614	0.742	0.021	-0.023	0.913	0.941	-0.026	0.134	0.446	0.462	-0.116	0.06	0.42	0.476	-0.139	0.057	0.606
N-ethylglycinexylidide	Others	HILIC-pos	0.014	0.006	0.999	0.978	0.05	0.065	0.99	0.425	0.122	0.038	0.993	0.964	-0.008	-0.042	0.949	0.869	-0.026	-0.031	0.998	0.971	0.067	-0.06	0.985	0.699	0.042	0.019	0.951	0.865	0.095	-0.007	0.365	0.348	0.082	-0.152	0.094	0.085	0.104	-0.063	0.258	0.459	0.143	-0.057	0.191	0.231	-0.07	-0.09	0.976
trimethylamine-N-oxide	Others	HILIC-pos	-0.039	-0.033	0.999	0.774	-0.047	-0.112	0.981	0.161	0.044	-0.048	0.993	0.964	-0.014	0.005	0.953	0.976	0.082	0.121	0.985	0.876	0.117	0.007	0.985	0.619	0.089	0.044	0.949	0.522	0.163	0.009	0.238	0.206	0.118	0.002	0.461	0.354	0.103	-0.008	0.558	0.636	0.048	-0.018	0.824	0.871	0.037	-0.094	0.734
trimethylbenzene	Others	HILIC-pos	-0.089	-0.119	0.999	0.066	-0.061	-0.128	0.981	0.088	0.065	-0.025	0.993	0.964	0.035	-0.081	0.745	0.515	0.008	-0.096	0.985	0.876	-0.008	-0.02	0.985	0.979	-0.002	-0.054	0.949	0.791	-0.087	0.001	0.426	0.416	-0.039	-0.084	0.92	0.605	-0.028	-0.067	0.928	0.813	-0.054	-0.103	0.861	0.427	-0.284	-0.198	0.896
4-aminohippuric acid	Others	HILIC-pos	-0.053	0.021	0.999	0.745	-0.036	-0.057	0.99	0.586	-0.033	-0.06	0.993	0.964	-0.006	-0.174	0.518	0.097	0.061	-0.079	0.985	0.876	-0.023	-0.136	0.985	0.511	-0.018	-0.129	0.83	0.26	-0.02	-0.086	0.658	0.482	0.006	-0.108	0.607	0.492	0.028	-0.101	0.558	0.648	-0.003	-0.039	0.94	0.899	-0.032	-0.107	0.9
4-hydroxyhippurate	Others	HILIC-pos	-0.082	0.018	0.999	0.578	-0.021	-0.073	0.981	0.461	-0.011	0.011	0.993	0.994	0.035	-0.097	0.711	0.44	0.108	-0.015	0.985	0.876	0.053	-0.074	0.985	0.696	0.024	-0.048	0.881	0.791	0.161	-0.036	0.168	0.206	0.075	-0.038	0.519	0.614	0.106	-0.045	0.426	0.625	0.132	0.034	0.725	0.392	0.033	-0.031	0.915
4-pyridoxate	Others	HILIC-pos	0.03	0.014	0.999	0.922	0.004	-0.054	0.981	0.716	0.038	-0.022	0.993	0.966	0.008	-0.057	0.949	0.763	0.046	0.046	0.999	0.956	0.056	-0.112	0.985	0.583	0.051	-0.017	0.883	0.808	0.085	-0.032	0.363	0.427	0.095	-0.002	0.607	0.489	0.099	0.044	0.838	0.599	0.088	-0.089	0.305	0.392	0.118	-0.016	0.777
8-hydroxy-deoxyguanosine	Others	HILIC-pos	-0.015	-0.009	0.999	0.974	-0.114	-0.062	0.981	0.206	-0.051	-0.07	0.993	0.964	0.002	-0.128	0.738	0.323	-0.069	-0.035	0.985	0.923	-0.121	0.011	0.985	0.628	-0.132	-0.056	0.881	0.261	-0.169	-0.006	0.238	0.216	-0.094	-0.086	0.979	0.363	-0.138	-0.12	0.949	0.204	-0.177	-0.122	0.895	0.153	-0.197	-0.15	0.955
acetyl-galactosamine	Others	HILIC-pos	-0.027	-0.04	0.999	0.784	-0.038	-0.102	0.981	0.21	-0.051	-0.052	0.993	0.964	-0.049	-0.028	0.949	0.763	-0.039	0.051	0.985	0.971	-0.023	-0.015	0.985	0.976	-0.08	-0.071	0.982	0.493	-0.144	-0.041	0.363	0.216	-0.08	-0.03	0.832	0.588	-0.106	0.004	0.558	0.577	-0.155	-0.182	0.94	0.068	-0.175	-0.234	0.915
carnosine	Others	HILIC-pos	-0.074	-0.064	0.999	0.377	-0.018	-0.022	0.99	0.911	-0.002	-0.038	0.993	0.966	-0.004	-0.011	0.99	0.984	-0.048	-0.019	0.985	0.971	0.012	-0.044	0.985	0.898	-0.015	-0.005	0.982	0.971	-0.047	-0.009	0.752	0.749	0.032	0.038	0.992	0.865	0.012	0.07	0.862	0.785	0.077	0.019	0.851	0.701	0.086	-0.113	0.522
cinnamoylglycine	Others	HILIC-pos	-0.002	-0.021	0.999	0.954	0.003	-0.005	0.99	0.994	0.067	0.065	0.993	0.964	-0.005	0	0.99	0.997	0.004	0.111	0.985	0.876	-0.011	0.089	0.985	0.699	0.078	0.071	0.982	0.493	0.001	0.087	0.529	0.506	-0.025	0.088	0.607	0.639	-0.015	0.086	0.681	0.756	0.038	0.023	0.99	0.887	-0.056	-0.039	0.979
cyclohexylamine	Others	HILIC-pos	0.066	-0.006	0.999	0.684	0.089	0.05	0.981	0.336	0.078	0.007	0.993	0.964	0.042	0.081	0.949	0.505	-0.034	0.075	0.985	0.876	0.026	0.083	0.985	0.699	0.033	0.101	0.883	0.426	-0.063	0.158	0.166	0.206	-0.061	0.062	0.456	0.607	-0.037	0.105	0.426	0.541	-0.068	0.019	0.745	0.789	-0.031	-0.007	0.974
diacetylspermine	Others	HILIC-pos	-0.106	-0.095	1	0.167	-0.096	-0.205	0.981	0.009	-0.106	-0.117	0.993	0.964	-0.106	-0.154	0.949	0.102	-0.116	-0.112	0.993	0.876	-0.051	-0.215	0.985	0.511	-0.025	-0.144	0.811	0.224	-0.088	-0.101	0.975	0.288	-0.012	-0.091	0.757	0.639	-0.069	-0.13	0.878	0.47	-0.103	-0.099	0.998	0.397	-0.151	-0.238	0.845
imidazole propionate	Others	HILIC-pos	0.089	0.039	0.999	0.484	-0.02	-0.033	0.99	0.861	0.044	0.057	0.993	0.964	-0.05	0.104	0.592	0.392	-0.012	0.031	0.985	0.971	0.042	0.08	0.985	0.705	-0.003	0.063	0.93	0.738	0.102	0.033	0.531	0.369	0.028	0.096	0.843	0.523	0.017	0.012	0.982	0.993	-0.005	0.058	0.83	0.773	-0.004	0.097	0.83
3-(N-acetyl-L-cystein-S-yl) acetaminophen	Xenobiotics	HILIC-pos	0.088	-0.053	0.999	0.572	-0.103	-0.062	0.99	0.408	-0.04	0.059	0.993	0.964	-0.038	-0.117	0.949	0.448	0.108	-0.06	0.985	0.876	0.126	-0.189	0.851	0.511	0.068	0.018	0.949	0.818	0.201	0.009	0.238	0.216	0.185	0.064	0.558	0.18	0.11	0.102	0.973	0.554	0.091	0.229	0.623	0.076	0.111	0.097	0.989
piperine	Xenobiotics	HILIC-pos	-0.044	-0.045	0.999	0.695	-0.066	0.003	0.981	0.666	0.038	0.016	0.993	0.966	0.054	0.027	0.949	0.747	0.119	-0.048	0.985	0.876	0.049	0.087	0.985	0.672	0.033	-0.005	0.949	0.92	0.076	0.066	0.88	0.394	0.03	-0.032	0.827	0.878	0.072	-0.062	0.473	0.666	0.092	-0.01	0.635	0.557	0.074	0.079	0.989
acetaminophen	Xenobiotics	HILIC-pos	0.054	-0.085	0.999	0.261	0.025	-0.104	0.981	0.206	-0.032	0.052	0.993	0.964	-0.052	-0.052	0.99	0.635	0.104	-0.001	0.985	0.876	0.125	-0.099	0.851	0.511	0.029	0.054	0.953	0.743	0.055	0.069	0.975	0.475	0.083	0.011	0.738	0.61	0.071	0.033	0.892	0.8	0.054	0.063	0.998	0.661	0	0.002	0.995
acetaminophen glucuronide	Xenobiotics	HILIC-pos	0.073	-0.093	0.999	0.463	-0.109	-0.053	0.981	0.506	-0.226	0.072	0.993	0.964	-0.151	-0.067	0.949	0.405	-0.028	-0.04	0.993	0.971	0.073	-0.147	0.985	0.585	-0.035	0.014	0.951	0.944	0.094	0.006	0.601	0.639	0.107	-0.028	0.647	0.69	0.042	0.017	0.973	0.993	0.058	0.069	0.998	0.762	0.153	0.013	0.857
cotinine	Xenobiotics	HILIC-pos	-0.008	0.005	0.999	0.991	-0.054	-0.054	0.99	0.681	0.006	-0.005	0.993	0.996	0.031	0.128	0.892	0.44	0.012	0.096	0.985	0.923	-0.059	0.074	0.985	0.718	0.018	0.036	0.982	0.923	0.088	-0.09	0.238	0.297	0.097	0.072	0.92	0.589	0	-0.062	0.878	0.926	0.065	0.088	0.966	0.641	0.045	0.113	0.915
hydroxycotinine	Xenobiotics	HILIC-pos	0.067	0.037	0.999	0.745	0.023	-0.026	0.981	0.898	0.097	0.027	0.993	0.964	0.029	0.067	0.949	0.763	0.041	0.133	0.985	0.876	0.065	0.1	0.985	0.763	0.12	0.135	0.982	0.26	0.249	0.019	0.166	0.182	0.195	0.199	0.973	0.024	0.113	0.086	0.94	0.625	0.226	0.222	0.998	0.068	0.157	0.258	0.843
[truncated: 97 more columns]
